# Supplementary material for: Integration of genomics, metagenomics, and metabolomics to identify interplay between susceptibility alleles and microbiota in adenoma initiation
Source: BMC Cancer. 2020 Jun 29;20:600. doi: 10.1186/s12885-020-07007-9 (PMC7322931; doi:10.1186/s12885-020-07007-9)
Supplement: Supplementary file 1 — Additional file 1. [file 12885_2020_7007_MOESM1_ESM.xlsx]

## Sheet: Supplementary dataset 1
Group	Sample	Species	Genotype	Organ	Specification	Nutritional	Animal housing	Sample storage
Min/J GMJAX	JM64	Mus musculus	C57BL/6J-Apc-Min/J (Min/J)	Feces	3 months of age	Purina LabDiet 5058	14h:10h light:dark	-80° C
	JM65	Mus musculus	C57BL/6J-Apc-Min/J (Min/J)	Feces	3 months of age	Purina LabDiet 5058	14h:10h light:dark	-80° C
	JM66	Mus musculus	C57BL/6J-Apc-Min/J (Min/J)	Feces	3 months of age	Purina LabDiet 5058	14h:10h light:dark	-80° C
	JM122	Mus musculus	C57BL/6J-Apc-Min/J (Min/J)	Feces	3 months of age	Purina LabDiet 5058	14h:10h light:dark	-80° C
	JM127	Mus musculus	C57BL/6J-Apc-Min/J (Min/J)	Feces	3 months of age	Purina LabDiet 5058	14h:10h light:dark	-80° C
	JM128	Mus musculus	C57BL/6J-Apc-Min/J (Min/J)	Feces	3 months of age	Purina LabDiet 5058	14h:10h light:dark	-80° C
Min/D GMJAX	JM86	Mus musculus	C57BL/6J-Apc-Min/JMlcr/Mmmh (Min/D)	Feces	3 months of age	Purina LabDiet 5058	14h:10h light:dark	-80° C
	JM89	Mus musculus	C57BL/6J-Apc-Min/JMlcr/Mmmh (Min/D)	Feces	3 months of age	Purina LabDiet 5058	14h:10h light:dark	-80° C
	JM90	Mus musculus	C57BL/6J-Apc-Min/JMlcr/Mmmh (Min/D)	Feces	3 months of age	Purina LabDiet 5058	14h:10h light:dark	-80° C
	JM97	Mus musculus	C57BL/6J-Apc-Min/JMlcr/Mmmh (Min/D)	Feces	3 months of age	Purina LabDiet 5058	14h:10h light:dark	-80° C
Min/J GMHSD	JM73	Mus musculus	C57BL/6J-Apc-Min/J (Min/J)	Feces	3 months of age	Purina LabDiet 5058	14h:10h light:dark	-80° C
	JM75	Mus musculus	C57BL/6J-Apc-Min/J (Min/J)	Feces	3 months of age	Purina LabDiet 5058	14h:10h light:dark	-80° C
	JM76	Mus musculus	C57BL/6J-Apc-Min/J (Min/J)	Feces	3 months of age	Purina LabDiet 5058	14h:10h light:dark	-80° C
	JM78	Mus musculus	C57BL/6J-Apc-Min/J (Min/J)	Feces	3 months of age	Purina LabDiet 5058	14h:10h light:dark	-80° C
	JM169	Mus musculus	C57BL/6J-Apc-Min/J (Min/J)	Feces	3 months of age	Purina LabDiet 5058	14h:10h light:dark	-80° C
Min/D GMHSD	JM106	Mus musculus	C57BL/6J-Apc-Min/JMlcr/Mmmh (Min/D)	Feces	3 months of age	Purina LabDiet 5058	14h:10h light:dark	-80° C
	JM110	Mus musculus	C57BL/6J-Apc-Min/JMlcr/Mmmh (Min/D)	Feces	3 months of age	Purina LabDiet 5058	14h:10h light:dark	-80° C
	JM111	Mus musculus	C57BL/6J-Apc-Min/JMlcr/Mmmh (Min/D)	Feces	3 months of age	Purina LabDiet 5058	14h:10h light:dark	-80° C
	JM112	Mus musculus	C57BL/6J-Apc-Min/JMlcr/Mmmh (Min/D)	Feces	3 months of age	Purina LabDiet 5058	14h:10h light:dark	-80° C
	JM114	Mus musculus	C57BL/6J-Apc-Min/JMlcr/Mmmh (Min/D)	Feces	3 months of age	Purina LabDiet 5058	14h:10h light:dark	-80° C

## Sheet: Supplementary dataset 2
Group	MSMS Samples	Genotype	Organ	Specification	Nutritional	Animal housing	Sample storage
Min/J GMJAX	JM64	C57BL/6J-Apc-Min/J (Min/J)	Feces	3 months of age	Purina LabDiet 5058	14h:10h light:dark	-80° C
Min/D GMJAX	JM90	C57BL/6J-Apc-Min/JMlcr/Mmmh (Min/D)	Feces	3 months of age	Purina LabDiet 5058	14h:10h light:dark	-80° C
Min/J GMHSD	JM75	C57BL/6J-Apc-Min/J (Min/J)	Feces	3 months of age	Purina LabDiet 5058	14h:10h light:dark	-80° C
Min/D GMHSD	JM114	C57BL/6J-Apc-Min/JMlcr/Mmmh (Min/D)	Feces	3 months of age	Purina LabDiet 5058	14h:10h light:dark	-80° C
