# Supplementary material for: Integration of genomics, metagenomics, and metabolomics to identify interplay between susceptibility alleles and microbiota in adenoma initiation
Source: BMC Cancer. 2020 Jun 29;20:600. doi: 10.1186/s12885-020-07007-9 (PMC7322931; doi:10.1186/s12885-020-07007-9)
Supplement: Supplementary file 2 — Additional file 2. [file 12885_2020_7007_MOESM2_ESM.xlsx]

## Sheet: VEP Annotations guide
Vep Annotations	Excel sheet category
downstream_gene_variant	0
intergenic_variant	0
intron_variant	0
upstream_gene_variant	0
3_prime_UTR_variant	1
3_prime_UTR_variant&NMD_transcript_variant	1
5_prime_UTR_variant	1
5_prime_UTR_variant&NMD_transcript_variant	1
intron_variant&NMD_transcript_variant	1
intron_variant&non_coding_transcript_variant	1
non_coding_transcript_exon_variant&non_coding_transcript_variant	1
frameshift_variant	2
inframe_insertion	2
missense_variant	2
missense_variant&NMD_transcript_variant	2
missense_variant&splice_region_variant	2
splice_acceptor_variant	2
splice_acceptor_variant&non_coding_transcript_variant	2
splice_donor_variant	2
splice_region_variant&intron_variant	2
splice_region_variant&intron_variant&non_coding_transcript_variant	2
splice_region_variant&non_coding_transcript_exon_variant&non_coding_transcript_variant	2
synonymous_variant	2
synonymous_variant&NMD_transcript_variant	2

## Sheet: MinD VEP Cat 2
#chr	pos	ref	alt	genotype(s)	VEP_allele	vep_csq	vep_impact	gName	gID	tID	biotype	exon_#	CDS_pos:AA	SIFT	Grantham	Format	21071_5.JM106.ApcMinD
1	63309215	T	C	0/1	C,C	missense_variant	MODERATE	Zdbf2	ENSMUSG00000027520	ENSMUST00000029025,ENSMUST00000114132	protein_coding	3/3,7/7	6752:cTg/cCg,7268:cTg/cCg	NA,NA	98,98	GT:GQ:QUAL:MQ:DP:ADF:ADR:DP4:FI	0/1:70:37.7827:53:26:3,5:17,1:3,17,5,1:2
1	85630539	G	A	0/1	A,A,A,A	3_prime_UTR_variant,upstream_gene_variant,upstream_gene_variant,synonymous_variant	MODIFIER,MODIFIER,MODIFIER,LOW	Sp140	ENSMUSG00000070031	ENSMUST00000162925,ENSMUST00000159234,ENSMUST00000161497,ENSMUST00000080204	protein_coding,processed_transcript,protein_coding,protein_coding	8/8,NA,NA,9/17	596:NA,NA:NA,NA:NA,1261:gtG/gtA	NA,NA,NA,NA	NA,NA,NA,NA	GT:GQ:QUAL:MQ:DP:ADF:ADR:DP4:FI	0/1:46:15.1974:27:128:41,16:59,11:41,59,17,11:2
1	150455265	C	G	0/1	G,G,G,G,G,G,G,G	downstream_gene_variant,synonymous_variant,intron_variant,downstream_gene_variant,intron_variant,synonymous_variant,intron_variant,intron_variant	MODIFIER,LOW,MODIFIER,MODIFIER,MODIFIER,LOW,MODIFIER,MODIFIER	Prg4	ENSMUSG00000006014	ENSMUST00000161320,ENSMUST00000161611,ENSMUST00000162367,ENSMUST00000159035,ENSMUST00000111901,ENSMUST00000164600,ENSMUST00000006171,ENSMUST00000111902	protein_coding	NA,7/13,NA,NA,NA,6/12,NA,NA	NA:NA,1696:acG/acC,NA:NA,NA:NA,NA:NA,1681:acG/acC,NA:NA,NA:NA	NA,NA,NA,NA,NA,NA,NA,NA	NA,NA,NA,NA,NA,NA,NA,NA	GT:GQ:QUAL:MQ:DP:ADF:ADR:DP4:FI	0/1:42:10.4718:31:53:17,10:20,5:17,20,10,6:2
1	174609563	A	C	0/1	C,C,C,C	upstream_gene_variant,synonymous_variant,upstream_gene_variant,upstream_gene_variant	MODIFIER,LOW,MODIFIER,MODIFIER	Fmn2	ENSMUSG00000028354	ENSMUST00000191971,ENSMUST00000030039,ENSMUST00000195621,ENSMUST00000195300	retained_intron,protein_coding,protein_coding,processed_transcript	NA,5/18,NA,NA	NA:NA,3320:ccA/ccC,NA:NA,NA:NA	NA,NA,NA,NA	NA,NA,NA,NA	GT:GQ:QUAL:MQ:DP:ADF:ADR:DP4:FI	0/1:62:30.5177:58:39:11,8:14,4:11,14,9,5:2
11	5099568	T	G	0/1	G,G,G,G,G,G,G,G,G,G,G,G,G,G,G,G	upstream_gene_variant,splice_donor_variant,upstream_gene_variant,intron_variant&non_coding_transcript_variant,upstream_gene_variant,upstream_gene_variant,upstream_gene_variant,intron_variant&non_coding_transcript_variant,upstream_gene_variant,upstream_gene_variant,upstream_gene_variant,upstream_gene_variant,splice_donor_variant,splice_donor_variant,upstream_gene_variant,splice_donor_variant	MODIFIER,HIGH,MODIFIER,MODIFIER,MODIFIER,MODIFIER,MODIFIER,MODIFIER,MODIFIER,MODIFIER,MODIFIER,MODIFIER,HIGH,HIGH,MODIFIER,HIGH	Ewsr1,Rhbdd3,Rhbdd3,Rhbdd3,Ewsr1,Rhbdd3,Rhbdd3,Rhbdd3,Ewsr1,Ewsr1,Rhbdd3,Ewsr1,Rhbdd3,Rhbdd3,Ewsr1,Rhbdd3	ENSMUSG00000009079,ENSMUSG00000034175,ENSMUSG00000034175,ENSMUSG00000034175,ENSMUSG00000009079,ENSMUSG00000034175,ENSMUSG00000034175,ENSMUSG00000034175,ENSMUSG00000009079,ENSMUSG00000009079,ENSMUSG00000034175,ENSMUSG00000009079,ENSMUSG00000034175,ENSMUSG00000034175,ENSMUSG00000009079,ENSMUSG00000034175	ENSMUST00000151847,ENSMUST00000036320,ENSMUST00000109878,ENSMUST00000146879,ENSMUST00000093365,ENSMUST00000139742,ENSMUST00000148761,ENSMUST00000137370,ENSMUST00000063232,ENSMUST00000079949,ENSMUST00000129016,ENSMUST00000102930,ENSMUST00000101610,ENSMUST00000150632,ENSMUST00000073308,ENSMUST00000134267	processed_transcript,protein_coding,protein_coding,processed_transcript,protein_coding,protein_coding,protein_coding,processed_transcript,protein_coding,protein_coding,processed_transcript,protein_coding,protein_coding,protein_coding,protein_coding,protein_coding	NA,NA,NA,NA,NA,NA,NA,NA,NA,NA,NA,NA,NA,NA,NA,NA	NA:NA,NA:NA,NA:NA,NA:NA,NA:NA,NA:NA,NA:NA,NA:NA,NA:NA,NA:NA,NA:NA,NA:NA,NA:NA,NA:NA,NA:NA,NA:NA	NA,NA,NA,NA,NA,NA,NA,NA,NA,NA,NA,NA,NA,NA,NA,NA	NA,NA,NA,NA,NA,NA,NA,NA,NA,NA,NA,NA,NA,NA,NA,NA	GT:GQ:QUAL:MQ:DP:ADF:ADR:DP4:FI	0/1:64:33.3492:60:33:19,1:5,7:19,5,1,8:2
11	43153305	A	G	0/1	G,G,G	upstream_gene_variant,non_coding_transcript_exon_variant&non_coding_transcript_variant,missense_variant	MODIFIER,MODIFIER,MODERATE	Atp10b	ENSMUSG00000055415	ENSMUST00000137991,ENSMUST00000148911,ENSMUST00000077659	processed_transcript,processed_transcript,protein_coding	NA,3/5,2/22	NA:NA,456:NA,373:atA/atG	NA,NA,tolerated(1)	NA,NA,10	GT:GQ:QUAL:MQ:DP:ADF:ADR:DP4:FI	0/1:127:208:60:32:7,5:12,7:7,12,6,7:2
11	43615432	CATCTATCTATCT	C	0/1	-	splice_region_variant&intron_variant&non_coding_transcript_variant	LOW	Gm12149	ENSMUSG00000082614	ENSMUST00000117511	processed_pseudogene	NA	NA:NA	NA	NA	GT:GQ:QUAL:MQ:DP:ADF:ADR:DP4:FI	0/1:127:222:60:39:8,7:11,7:8,11,11,9:2
11	115801354	T	G	0/1	G,G,G,G,G	synonymous_variant,downstream_gene_variant,upstream_gene_variant,downstream_gene_variant,downstream_gene_variant	LOW,MODIFIER,MODIFIER,MODIFIER,MODIFIER	Caskin2,Caskin2,Caskin2,Tmem94,Tmem94	ENSMUSG00000034471,ENSMUSG00000034471,ENSMUSG00000034471,ENSMUSG00000020747,ENSMUSG00000020747	ENSMUST00000041684,ENSMUST00000132780,ENSMUST00000125658,ENSMUST00000093912,ENSMUST00000103033	protein_coding,protein_coding,processed_transcript,protein_coding,protein_coding	18/20,NA,NA,NA,NA	3123:ccA/ccC,NA:NA,NA:NA,NA:NA,NA:NA	NA,NA,NA,NA,NA	NA,NA,NA,NA,NA	GT:GQ:QUAL:MQ:DP:ADF:ADR:DP4:FI	0/1:46:13.1752:59:46:18,3:4,18:18,4,6,18:2
11	115801360	T	G	0/1	G,G,G,G,G	synonymous_variant,downstream_gene_variant,upstream_gene_variant,downstream_gene_variant,downstream_gene_variant	LOW,MODIFIER,MODIFIER,MODIFIER,MODIFIER	Caskin2,Caskin2,Caskin2,Tmem94,Tmem94	ENSMUSG00000034471,ENSMUSG00000034471,ENSMUSG00000034471,ENSMUSG00000020747,ENSMUSG00000020747	ENSMUST00000041684,ENSMUST00000132780,ENSMUST00000125658,ENSMUST00000093912,ENSMUST00000103033	protein_coding,protein_coding,processed_transcript,protein_coding,protein_coding	18/20,NA,NA,NA,NA	3117:ccA/ccC,NA:NA,NA:NA,NA:NA,NA:NA	NA,NA,NA,NA,NA	NA,NA,NA,NA,NA	GT:GQ:QUAL:MQ:DP:ADF:ADR:DP4:FI	0/1:59:26.7674:59:48:20,3:9,14:20,9,4,15:2
12	4134424	C	T	0/1	T,T,T,T,T	synonymous_variant,non_coding_transcript_exon_variant&non_coding_transcript_variant,synonymous_variant,synonymous_variant,synonymous_variant	LOW,MODIFIER,LOW,LOW,LOW	Adcy3	ENSMUSG00000020654	ENSMUST00000152065,ENSMUST00000152792,ENSMUST00000127756,ENSMUST00000124505,ENSMUST00000020984	protein_coding,retained_intron,protein_coding,protein_coding,protein_coding	2/22,2/21,2/22,2/22,1/21	654:ggC/ggT,954:NA,596:ggC/ggT,888:ggC/ggT,272:ggC/ggT	NA,NA,NA,NA,NA	NA,NA,NA,NA,NA	GT:GQ:QUAL:MQ:DP:ADF:ADR:DP4:FI	0/1:127:222:60:51:12,11:16,12:12,16,11,12:2
12	108361675	A	C	0/1	C	synonymous_variant	LOW	Cyp46a1	ENSMUSG00000021259	ENSMUST00000021684	protein_coding	15/15	1563:ccA/ccC	NA	NA	GT:GQ:QUAL:MQ:DP:ADF:ADR:DP4:FI	0/1:63:31.7515:60:55:8,12:33,1:8,33,12,2:2
14	18030399	C	T	0/1	T,T,T	missense_variant&splice_region_variant	MODERATE	Thrb	ENSMUSG00000021779	ENSMUST00000022303,ENSMUST00000091471,ENSMUST00000022304	protein_coding	9/10,9/10,6/7	1324:tCa/tTa,1331:tCa/tTa,1417:tCa/tTa	deleterious(0.01),deleterious(0.01),deleterious(0.01)	145145145	GT:GQ:QUAL:MQ:DP:ADF:ADR:DP4:FI	0/1:127:149:60:31:12,11:6,1:12,6,11,2:2
14	32966525	C	T	0/1	T,T	missense_variant	MODERATE	Wdfy4	ENSMUSG00000051506	ENSMUST00000061753,ENSMUST00000130509	protein_coding	56/59,59/62	8865:Gga/Aga,9240:Gga/Aga	deleterious(0),deleterious(0)	125125	GT:GQ:QUAL:MQ:DP:ADF:ADR:DP4:FI	0/1:127:222:60:46:15,8:13,10:15,13,8,10:2
14	51452122	T	C	0/1	C,C,C,C	synonymous_variant,intron_variant,synonymous_variant&NMD_transcript_variant,synonymous_variant	LOW,MODIFIER,LOW,LOW	Vmn2r89,Gm7247,Vmn2r89,Vmn2r89	ENSMUSG00000070448,ENSMUSG00000068399,ENSMUSG00000070448,ENSMUSG00000070448	ENSMUST00000159611,ENSMUST00000162998,ENSMUST00000161670,ENSMUST00000159734	protein_coding,protein_coding,nonsense_mediated_decay,protein_coding	1/5,NA,1/3,1/4	161:agT/agC,NA:NA,120:agT/agC,160:agT/agC	NA,NA,NA,NA	NA,NA,NA,NA	GT:GQ:QUAL:MQ:DP:ADF:ADR:DP4:FI	0/1:44:14.0164:54:49:22,6:18,3:22,18,6,3:2
14	55503999	A	C	0/1	C	synonymous_variant	LOW	Carmil3	ENSMUSG00000022211	ENSMUST00000076236	protein_coding	33/40	3391:ccA/ccC	NA	NA	GT:GQ:QUAL:MQ:DP:ADF:ADR:DP4:FI	0/1:46:13.7891:59:35:6,9:16,4:6,16,9,4:2
15	8518778	A	G	0/1	G	splice_region_variant&intron_variant	LOW	Gm2310	ENSMUSG00000095663	ENSMUST00000179217	protein_coding	NA	NA:NA	NA	NA	GT:GQ:QUAL:MQ:DP:ADF:ADR:DP4:FI	0/1:48:16.8963:40:71:28,9:17,9:28,17,12,14:2
15	99037613	G	A	0/1	A	synonymous_variant	LOW	Tuba1c	ENSMUSG00000043091	ENSMUST00000058914	protein_coding	2017-04-04	1485:ctG/ctA	NA	NA	GT:GQ:QUAL:MQ:DP:ADF:ADR:DP4:FI	0/1:51:19.9498:40:51:23,0:17,10:23,17,1,10:2
16	32752359	T	C	0/1	C,C,C,C	non_coding_transcript_exon_variant&non_coding_transcript_variant,missense_variant,upstream_gene_variant,downstream_gene_variant	MODIFIER,MODERATE,MODIFIER,MODIFIER	Muc4	ENSMUSG00000079620	ENSMUST00000142355,ENSMUST00000096106,ENSMUST00000135753,ENSMUST00000132475	processed_transcript,protein_coding,protein_coding,protein_coding	2/25,2/27,NA,NA	2419:NA,2730:Tat/Cat,NA:NA,NA:NA	NA,NA,NA,NA	NA,83,NA,NA	GT:GQ:QUAL:MQ:DP:ADF:ADR:DP4:FI	0/1:113:82:42:64:6,10:28,7:6,28,21,9:2
16	32752553	A	T	0/1	T,T,T,T	non_coding_transcript_exon_variant&non_coding_transcript_variant,missense_variant,upstream_gene_variant,downstream_gene_variant	MODIFIER,MODERATE,MODIFIER,MODIFIER	Muc4	ENSMUSG00000079620	ENSMUST00000142355,ENSMUST00000096106,ENSMUST00000135753,ENSMUST00000132475	processed_transcript,protein_coding,protein_coding,protein_coding	2/25,2/27,NA,NA	2613:NA,2924:caA/caT,NA:NA,NA:NA	NA,NA,NA,NA	NA,24,NA,NA	GT:GQ:QUAL:MQ:DP:ADF:ADR:DP4:FI	0/1:53:21.2723:32:48:12,1:18,11:12,18,2,16:2
16	32753880	C	A	0/1	A,A,A,A	non_coding_transcript_exon_variant&non_coding_transcript_variant,missense_variant,upstream_gene_variant,downstream_gene_variant	MODIFIER,MODERATE,MODIFIER,MODIFIER	Muc4	ENSMUSG00000079620	ENSMUST00000142355,ENSMUST00000096106,ENSMUST00000135753,ENSMUST00000132475	processed_transcript,protein_coding,protein_coding,protein_coding	2/25,3/27,NA,NA	3940:NA,4249:aCc/aAc,NA:NA,NA:NA	NA,NA,NA,NA	NA,65,NA,NA	GT:GQ:QUAL:MQ:DP:ADF:ADR:DP4:FI	0/1:41:10.4155:34:66:17,10:34,0:17,34,12,3:2
16	32755091	T	C	0/1	C,C,C,C	non_coding_transcript_exon_variant&non_coding_transcript_variant,missense_variant,upstream_gene_variant,downstream_gene_variant	MODIFIER,MODERATE,MODIFIER,MODIFIER	Muc4	ENSMUSG00000079620	ENSMUST00000142355,ENSMUST00000096106,ENSMUST00000135753,ENSMUST00000132475	processed_transcript,protein_coding,protein_coding,protein_coding	2/25,4/27,NA,NA	5151:NA,5458:aTt/aCt,NA:NA,NA:NA	NA,NA,NA,NA	NA,89,NA,NA	GT:GQ:QUAL:MQ:DP:ADF:ADR:DP4:FI	0/1:66:34.3136:34:26:0,6:18,2:0,18,6,2:2
16	94416328	GA	G	0/1	-,-,-,-,-,-,-,-,-,-,-,-,-,-,-,-	downstream_gene_variant,3_prime_UTR_variant&NMD_transcript_variant,frameshift_variant,5_prime_UTR_variant,3_prime_UTR_variant&NMD_transcript_variant,frameshift_variant,frameshift_variant,downstream_gene_variant,5_prime_UTR_variant,frameshift_variant,non_coding_transcript_exon_variant&non_coding_transcript_variant,frameshift_variant,frameshift_variant,frameshift_variant,frameshift_variant,frameshi…	MODIFIER,MODIFIER,HIGH,MODIFIER,MODIFIER,HIGH,HIGH,MODIFIER,MODIFIER,HIGH,MODIFIER,HIGH,HIGH,HIGH,HIGH,HIGH	Ttc3	ENSMUSG00000040785	ENSMUST00000150097,ENSMUST00000139513,ENSMUST00000147352,ENSMUST00000145883,ENSMUST00000143145,ENSMUST00000117648,ENSMUST00000152117,ENSMUST00000151192,ENSMUST00000141856,ENSMUST00000147046,ENSMUST00000130960,ENSMUST00000151770,ENSMUST00000122895,ENSMUST00000153988,ENSMUST00000150346,ENSMUST00000155692	protein_coding,nonsense_mediated_decay,protein_coding,protein_coding,nonsense_mediated_decay,protein_coding,protein_coding,processed_transcript,protein_coding,protein_coding,processed_transcript,protein_coding,protein_coding,protein_coding,protein_coding,protein_coding	NA,7/8,16/32,4/7,16/32,17/46,6/22,NA,4/8,7/16,4/4,17/33,16/32,8/9,7/20,17/33	NA:NA,619:NA,1486:gAg/gg,313:NA,1479:NA,1661:gAg/gg,447:gAg/gg,NA:NA,275:NA,574:gAg/gg,385:NA,1498:gAg/gg,1444:gAg/gg,674:gAg/gg,517:gAg/gg,1643:gAg/gg	NA,NA,NA,NA,NA,NA,NA,NA,NA,NA,NA,NA,NA,NA,NA,NA	NA,NA,NA,NA,NA,NA,NA,NA,NA,NA,NA,NA,NA,NA,NA,NA	GT:GQ:QUAL:MQ:DP:ADF:ADR:DP4:FI	0/1:127:222:60:31:8,10:3,10:8,3,10,10:2
17	23387156	A	G	0/1	G	synonymous_variant	LOW	Vmn2r116	ENSMUSG00000090966	ENSMUST00000164856	protein_coding	2017-06-03	1041:gaA/gaG	NA	NA	GT:GQ:QUAL:MQ:DP:ADF:ADR:DP4:FI	0/1:45:14.4058:51:43:16,0:18,9:16,18,0,9:2
17	23387178	A	T	0/1	T	missense_variant	MODERATE	Vmn2r116	ENSMUSG00000090966	ENSMUST00000164856	protein_coding	2017-06-03	1063:Atg/Ttg	tolerated(1)	15	GT:GQ:QUAL:MQ:DP:ADF:ADR:DP4:FI	0/1:59:28.8314:48:42:14,0:17,11:14,17,0,11:2
17	23387192	C	T	0/1	T	synonymous_variant	LOW	Vmn2r116	ENSMUSG00000090966	ENSMUST00000164856	protein_coding	2017-06-03	1077:tgC/tgT	NA	NA	GT:GQ:QUAL:MQ:DP:ADF:ADR:DP4:FI	0/1:50:19.5064:49:46:14,0:21,11:14,21,0,11:2
17	56106646	T	C	0/1	C,C,C,C	downstream_gene_variant,missense_variant,missense_variant,downstream_gene_variant	MODIFIER,MODERATE,MODERATE,MODIFIER	Plin5,Plin4,Plin4,Plin5	ENSMUSG00000011305,ENSMUSG00000002831,ENSMUSG00000002831,ENSMUSG00000011305	ENSMUST00000019808,ENSMUST00000002908,ENSMUST00000190703,ENSMUST00000113072	protein_coding	NA,5/9,5/9,NA	NA:NA,1105:atA/atG,1106:atA/atG,NA:NA	NA,tolerated(0.15),tolerated(0.15),NA	NA,10,10,NA	GT:GQ:QUAL:MQ:DP:ADF:ADR:DP4:FI	0/1:70:39.1717:55:43:13,5:19,5:13,19,6,5:2
2	90906178	C	A	0/1	A,A,A,A,A,A,A,A,A,A,A,A,A	downstream_gene_variant,downstream_gene_variant,upstream_gene_variant,downstream_gene_variant,downstream_gene_variant,upstream_gene_variant,upstream_gene_variant,missense_variant,downstream_gene_variant,upstream_gene_variant,missense_variant,upstream_gene_variant,downstream_gene_variant	MODIFIER,MODIFIER,MODIFIER,MODIFIER,MODIFIER,MODIFIER,MODIFIER,MODERATE,MODIFIER,MODIFIER,MODERATE,MODIFIER,MODIFIER	Ptpmt1,Ptpmt1,Ndufs3,Ptpmt1,Ptpmt1,Kbtbd4,Ndufs3,Kbtbd4,Kbtbd4,Ndufs3,Kbtbd4,Ndufs3,Kbtbd4	ENSMUSG00000063235,ENSMUSG00000063235,ENSMUSG00000005510,ENSMUSG00000063235,ENSMUSG00000063235,ENSMUSG00000005505,ENSMUSG00000005510,ENSMUSG00000005505,ENSMUSG00000005505,ENSMUSG00000005510,ENSMUSG00000005505,ENSMUSG00000005510,ENSMUSG00000005505	ENSMUST00000125001,ENSMUST00000077874,ENSMUST00000152059,ENSMUST00000155621,ENSMUST00000111461,ENSMUST00000155372,ENSMUST00000005647,ENSMUST00000090682,ENSMUST00000140945,ENSMUST00000123426,ENSMUST00000111464,ENSMUST00000144683,ENSMUST00000124284	processed_transcript,processed_transcript,processed_transcript,processed_transcript,processed_transcript,processed_transcript,protein_coding,protein_coding,processed_transcript,processed_transcript,protein_coding,processed_transcript,processed_transcript	NA,NA,NA,NA,NA,NA,NA,2/4,NA,NA,2/4,NA,NA	NA:NA,NA:NA,NA:NA,NA:NA,NA:NA,NA:NA,NA:NA,680:Ctc/Atc,NA:NA,NA:NA,586:Ctc/Atc,NA:NA,NA:NA	NA,NA,NA,NA,NA,NA,NA,deleterious(0.01),NA,NA,deleterious(0.01),NA,NA	NA,NA,NA,NA,NA,NA,NA,5,NA,NA,5,NA,NA	GT:GQ:QUAL:MQ:DP:ADF:ADR:DP4:FI	0/1:48:17.634:60:50:24,0:17,9:24,17,0,9:2
2	143988491	A	G	0/1	G,G	synonymous_variant	LOW	Rrbp1	ENSMUSG00000027422	ENSMUST00000016072,ENSMUST00000037875	protein_coding	2/24,2/3	2041:aaT/aaC,2041:aaT/aaC	NA,NA	NA,NA	GT:GQ:QUAL:MQ:DP:ADF:ADR:DP4:FI	0/1:46:15.4472:59:30:7,6:15,1:7,15,7,1:2
2	143988497	A	C	0/1	C,C	missense_variant	MODERATE	Rrbp1	ENSMUSG00000027422	ENSMUST00000016072,ENSMUST00000037875	protein_coding	2/24,2/3	2035:gaT/gaG,2035:gaT/gaG	NA,tolerated(1)	45,45	GT:GQ:QUAL:MQ:DP:ADF:ADR:DP4:FI	0/1:42:11.3623:59:30:8,5:15,2:8,15,5,2:2
2	143989460	T	C	0/1	C,C	synonymous_variant	LOW	Rrbp1	ENSMUSG00000027422	ENSMUST00000016072,ENSMUST00000037875	protein_coding	2/24,2/3	1072:gaA/gaG,1072:gaA/gaG	NA,NA	NA,NA	GT:GQ:QUAL:MQ:DP:ADF:ADR:DP4:FI	0/1:90:58:53:34:6,9:15,4:6,15,9,4:2
2	177315478	G	T	0/1	T	missense_variant	MODERATE	Gm14412	ENSMUSG00000078868	ENSMUST00000108959	protein_coding	2017-04-04	623:aCa/aAa	deleterious(0.02)	78	GT:GQ:QUAL:MQ:DP:ADF:ADR:DP4:FI	0/1:78:46.0874:45:136:46,0:49,41:46,49,0,41:2
3	60017397	G	A	0/1	A,A	synonymous_variant,downstream_gene_variant	LOW,MODIFIER	Aadacl2,Gm18427	ENSMUSG00000091376,ENSMUSG00000103177	ENSMUST00000169794,ENSMUST00000195422	protein_coding,processed_pseudogene	3/5,NA	619:ctG/ctA,NA:NA	NA,NA	NA,NA	GT:GQ:QUAL:MQ:DP:ADF:ADR:DP4:FI	0/1:127:201:60:46:24,7:8,7:24,8,7,7:2
4	126898447	C	A	0/1	A,A	splice_region_variant&intron_variant	LOW	Zmym4	ENSMUSG00000042446	ENSMUST00000135003,ENSMUST00000106108	protein_coding	NA,NA	NA:NA,NA:NA	NA,NA	NA,NA	GT:GQ:QUAL:MQ:DP:ADF:ADR:DP4:FI	0/1:58:26.5708:60:27:14,0:6,7:14,6,0,7:2
4	145537940	C	G	0/1	G,G,G	missense_variant,downstream_gene_variant,missense_variant	MODERATE,MODIFIER,MODERATE	Zfp990	ENSMUSG00000078503	ENSMUST00000105741,ENSMUST00000136309,ENSMUST00000105742	protein_coding	5/5,NA,4/4	1796:Caa/Gaa,NA:NA,1748:Caa/Gaa	tolerated(0.32),NA,tolerated(0.32)	29,NA,29	GT:GQ:QUAL:MQ:DP:ADF:ADR:DP4:FI	0/1:64:32.9505:42:58:18,1:22,15:18,22,1,17:2
4	145537946	A	G	0/1	G,G,G	missense_variant,downstream_gene_variant,missense_variant	MODERATE,MODIFIER,MODERATE	Zfp990	ENSMUSG00000078503	ENSMUST00000105741,ENSMUST00000136309,ENSMUST00000105742	protein_coding	5/5,NA,4/4	1802:Agc/Ggc,NA:NA,1754:Agc/Ggc	tolerated(0.16),NA,tolerated(0.16)	56,NA,56	GT:GQ:QUAL:MQ:DP:ADF:ADR:DP4:FI	0/1:49:18.7604:43:51:17,1:20,9:17,20,1,13:2
4	147583842	G	A	0/1	A,A,A	downstream_gene_variant,missense_variant,downstream_gene_variant	MODIFIER,MODERATE,MODIFIER	Zfp985	ENSMUSG00000065999	ENSMUST00000139784,ENSMUST00000081742,ENSMUST00000143885	protein_coding	NA,6/6,NA	NA:NA,1406:gGa/gAa,NA:NA	NA,tolerated(0.96),NA	NA,98,NA	GT:GQ:QUAL:MQ:DP:ADF:ADR:DP4:FI	0/1:80:49.4551:51:138:56,29:44,4:56,44,29,9:2
4	147755472	A	G	0/1	G,G	synonymous_variant	LOW	Zfp984	ENSMUSG00000078495	ENSMUST00000122309,ENSMUST00000105734	protein_coding	4/4,6/6	1132:tcT/tcC,1231:tcT/tcC	NA,NA	NA,NA	GT:GQ:QUAL:MQ:DP:ADF:ADR:DP4:FI	0/1:55:24.5496:54:134:53,5:55,16:53,55,5,21:2
4	147755488	C	G	0/1	G,G	missense_variant	MODERATE	Zfp984	ENSMUSG00000078495	ENSMUST00000122309,ENSMUST00000105734	protein_coding	4/4,6/6	1116:tGc/tCc,1215:tGc/tCc	tolerated(1),tolerated(1)	112112	GT:GQ:QUAL:MQ:DP:ADF:ADR:DP4:FI	0/1:43:13.2963:50:141:52,10:66,12:52,66,11,12:2
5	14938269	C	G	0/1	G	missense_variant&splice_region_variant	MODERATE	Speer4e	ENSMUSG00000091255	ENSMUST00000159973	protein_coding	2017-05-01	161:tgG/tgC	tolerated(0.13)	215	GT:GQ:QUAL:MQ:DP:ADF:ADR:DP4:FI	0/1:70:39.05:39:62:23,11:26,2:23,26,11,2:2
5	26001943	C	A	0/1	A,A	missense_variant	MODERATE	Gm1979	ENSMUSG00000091049	ENSMUST00000170224,ENSMUST00000168875	protein_coding	2/4,3/5	273:aaG/aaT,482:aaG/aaT	tolerated(0.43),tolerated(0.37)	94,94	GT:GQ:QUAL:MQ:DP:ADF:ADR:DP4:FI	0/1:46:15.3273:31:64:18,2:30,13:18,30,2,14:2
5	26058433	C	G	0/1	G	missense_variant	MODERATE	Gm7347	ENSMUSG00000073117	ENSMUST00000095004	protein_coding	2017-05-01	149:aaG/aaC	deleterious(0.04)	94	GT:GQ:QUAL:MQ:DP:ADF:ADR:DP4:FI	0/1:48:16.3379:21:61:18,1:26,16:18,26,1,16:2
5	110078347	C	T	0/1	T,T,T	missense_variant,non_coding_transcript_exon_variant&non_coding_transcript_variant,downstream_gene_variant	MODERATE,MODIFIER,MODIFIER	Gm35315	ENSMUSG00000109771	ENSMUST00000210052,ENSMUST00000209865,ENSMUST00000211397	protein_coding,retained_intron,protein_coding	4/4,3/3,NA	1312:Gat/Aat,1246:NA,NA:NA	tolerated(0.98),NA,NA	23,NA,NA	GT:GQ:QUAL:MQ:DP:ADF:ADR:DP4:FI	0/1:70:38.9333:46:62:24,9:24,5:24,24,9,5:2
5	110078678	C	T	0/1	T,T,T	synonymous_variant,non_coding_transcript_exon_variant&non_coding_transcript_variant,downstream_gene_variant	LOW,MODIFIER,MODIFIER	Gm35315	ENSMUSG00000109771	ENSMUST00000210052,ENSMUST00000209865,ENSMUST00000211397	protein_coding,retained_intron,protein_coding	4/4,3/3,NA	981:caG/caA,915:NA,NA:NA	NA,NA,NA	NA,NA,NA	GT:GQ:QUAL:MQ:DP:ADF:ADR:DP4:FI	0/1:61:29.8505:52:61:27,1:19,14:27,19,1,14:2
5	123254602	T	G	0/1	G,G,G	downstream_gene_variant,missense_variant,downstream_gene_variant	MODIFIER,MODERATE,MODIFIER	Rpl35a-ps6,Wdr66,Psmd9	ENSMUSG00000094664,ENSMUSG00000029442,ENSMUSG00000029440	ENSMUST00000148282,ENSMUST00000121964,ENSMUST00000100729	processed_pseudogene,protein_coding,protein_coding	NA,2/22,NA	NA:NA,917:agT/agG,NA:NA	NA,NA,NA	NA,110,NA	GT:GQ:QUAL:MQ:DP:ADF:ADR:DP4:FI	0/1:51:19.2802:60:37:17,5:6,9:17,6,5,9:2
6	132207577	A	G	0/1	G	synonymous_variant	LOW	Prb1	ENSMUSG00000067543	ENSMUST00000087853	protein_coding	2017-04-03	1097:ggT/ggC	NA	NA	GT:GQ:QUAL:MQ:DP:ADF:ADR:DP4:FI	0/1:63:30.1526:50:19:9,1:3,5:9,3,1,6:2
6	146323174	C	G	0/1	G,G	missense_variant	MODERATE	Itpr2	ENSMUSG00000030287	ENSMUST00000053273,ENSMUST00000079573	protein_coding	32/57,31/56	4351:aaG/aaC,4518:aaG/aaC	deleterious(0),deleterious(0)	94,94	GT:GQ:QUAL:MQ:DP:ADF:ADR:DP4:FI	0/1:75:44.3777:60:34:9,7:18,0:9,18,7,0:2
6	146323184	A	G	0/1	G,G	missense_variant	MODERATE	Itpr2	ENSMUSG00000030287	ENSMUST00000053273,ENSMUST00000079573	protein_coding	32/57,31/56	4341:gTg/gCg,4508:gTg/gCg	tolerated(0.19),tolerated(0.19)	64,64	GT:GQ:QUAL:MQ:DP:ADF:ADR:DP4:FI	0/1:51:20.1207:60:32:8,6:18,0:8,18,6,0:2
6	146323190	G	T	0/1	T,T	missense_variant	MODERATE	Itpr2	ENSMUSG00000030287	ENSMUST00000053273,ENSMUST00000079573	protein_coding	32/57,31/56	4335:aCt/aAt,4502:aCt/aAt	deleterious(0),deleterious(0)	65,65	GT:GQ:QUAL:MQ:DP:ADF:ADR:DP4:FI	0/1:45:14.5736:60:33:7,7:19,0:7,19,7,0:2
6	146323192	G	A	0/1	A,A	synonymous_variant	LOW	Itpr2	ENSMUSG00000030287	ENSMUST00000053273,ENSMUST00000079573	protein_coding	32/57,31/56	4333:gaC/gaT,4500:gaC/gaT	NA,NA	NA,NA	GT:GQ:QUAL:MQ:DP:ADF:ADR:DP4:FI	0/1:41:10.8248:60:33:7,7:19,0:7,19,7,0:2
7	25291676	A	C	0/1	C,C,C,C,C,C,C,C,C,C,C,C,C,C,C,C	downstream_gene_variant,synonymous_variant,non_coding_transcript_exon_variant&non_coding_transcript_variant,upstream_gene_variant,downstream_gene_variant,non_coding_transcript_exon_variant&non_coding_transcript_variant,synonymous_variant,upstream_gene_variant,downstream_gene_variant,downstream_gene_variant,downstream_gene_variant,intron_variant,synonymous_variant,downstream_gene_variant,downstrea…	MODIFIER,LOW,MODIFIER,MODIFIER,MODIFIER,MODIFIER,LOW,MODIFIER,MODIFIER,MODIFIER,MODIFIER,MODIFIER,LOW,MODIFIER,MODIFIER,MODIFIER	Pafah1b3,Cic,Cic,Cic,Pafah1b3,Cic,Cic,Cic,Cic,Pafah1b3,Pafah1b3,Cic,Cic,Pafah1b3,Cic,Pafah1b3	ENSMUSG00000005447,ENSMUSG00000005442,ENSMUSG00000005442,ENSMUSG00000005442,ENSMUSG00000005447,ENSMUSG00000005442,ENSMUSG00000005442,ENSMUSG00000005442,ENSMUSG00000005442,ENSMUSG00000005447,ENSMUSG00000005447,ENSMUSG00000005442,ENSMUSG00000005442,ENSMUSG00000005447,ENSMUSG00000005442,ENSMUSG00000005447	ENSMUST00000155118,ENSMUST00000163320,ENSMUST00000170500,ENSMUST00000167162,ENSMUST00000140093,ENSMUST00000167379,ENSMUST00000005578,ENSMUST00000163901,ENSMUST00000165239,ENSMUST00000108410,ENSMUST00000005583,ENSMUST00000164820,ENSMUST00000169266,ENSMUST00000148150,ENSMUST00000165742,ENSMUST00000148828	protein_coding,protein_coding,retained_intron,retained_intron,retained_intron,retained_intron,protein_coding,protein_coding,protein_coding,protein_coding,protein_coding,protein_coding,protein_coding,protein_coding,retained_intron,retained_intron	NA,15/20,2/2,NA,NA,10/15,15/20,NA,NA,NA,NA,NA,16/21,NA,NA,NA	NA:NA,4355:ccA/ccC,362:NA,NA:NA,NA:NA,2997:NA,4358:ccA/ccC,NA:NA,NA:NA,NA:NA,NA:NA,NA:NA,6469:ccA/ccC,NA:NA,NA:NA,NA:NA	NA,NA,NA,NA,NA,NA,NA,NA,NA,NA,NA,NA,NA,NA,NA,NA	NA,NA,NA,NA,NA,NA,NA,NA,NA,NA,NA,NA,NA,NA,NA,NA	GT:GQ:QUAL:MQ:DP:ADF:ADR:DP4:FI	0/1:44:11.9028:58:45:3,14:23,3:3,23,14,5:2
7	67075469	T	G	0/1	G,G,G	splice_region_variant&intron_variant	LOW	Adamts17	ENSMUSG00000058145	ENSMUST00000107478,ENSMUST00000098382,ENSMUST00000154103	protein_coding	NA,NA,NA	NA:NA,NA:NA,NA:NA	NA,NA,NA	NA,NA,NA	GT:GQ:QUAL:MQ:DP:ADF:ADR:DP4:FI	0/1:67:35.6693:59:36:22,2:3,8:22,3,2,9:2
7	127213415	C	T	0/1	T,T,T,T,T,T,T,T,T,T,T,T,T,T,T,T	splice_region_variant&intron_variant,downstream_gene_variant,splice_region_variant&intron_variant,downstream_gene_variant,upstream_gene_variant,downstream_gene_variant,downstream_gene_variant,splice_region_variant&intron_variant&non_coding_transcript_variant,downstream_gene_variant,downstream_gene_variant,downstream_gene_variant,splice_region_variant&intron_variant,upstream_gene_variant,downstrea…	LOW,MODIFIER,LOW,MODIFIER,MODIFIER,MODIFIER,MODIFIER,LOW,MODIFIER,MODIFIER,MODIFIER,LOW,MODIFIER,MODIFIER,MODIFIER,LOW	Mylpf,Sept1,Mylpf,Sept1,Tbc1d10b,Sept1,Sept1,Mylpf,Sept1,Sept1,Sept1,Mylpf,Mylpf,Sept1,Sept1,Mylpf	ENSMUSG00000030672,ENSMUSG00000000486,ENSMUSG00000030672,ENSMUSG00000000486,ENSMUSG00000042492,ENSMUSG00000000486,ENSMUSG00000000486,ENSMUSG00000030672,ENSMUSG00000000486,ENSMUSG00000000486,ENSMUSG00000000486,ENSMUSG00000030672,ENSMUSG00000030672,ENSMUSG00000000486,ENSMUSG00000000486,ENSMUSG00000030672	ENSMUST00000127710,ENSMUST00000106313,ENSMUST00000206204,ENSMUST00000133733,ENSMUST00000120705,ENSMUST00000133913,ENSMUST00000138541,ENSMUST00000143222,ENSMUST00000131208,ENSMUST00000152267,ENSMUST00000142356,ENSMUST00000206772,ENSMUST00000139613,ENSMUST00000133591,ENSMUST00000106314,ENSMUST00000032910	protein_coding,protein_coding,protein_coding,retained_intron,protein_coding,protein_coding,processed_transcript,retained_intron,retained_intron,protein_coding,protein_coding,protein_coding,retained_intron,retained_intron,protein_coding,protein_coding	NA,NA,NA,NA,NA,NA,NA,NA,NA,NA,NA,NA,NA,NA,NA,NA	NA:NA,NA:NA,NA:NA,NA:NA,NA:NA,NA:NA,NA:NA,NA:NA,NA:NA,NA:NA,NA:NA,NA:NA,NA:NA,NA:NA,NA:NA,NA:NA	NA,NA,NA,NA,NA,NA,NA,NA,NA,NA,NA,NA,NA,NA,NA,NA	NA,NA,NA,NA,NA,NA,NA,NA,NA,NA,NA,NA,NA,NA,NA,NA	GT:GQ:QUAL:MQ:DP:ADF:ADR:DP4:FI	0/1:127:222:60:48:13,13:13,9:13,13,13,9:2
8	122638097	T	G	0/1	G,G,G,G,G,G,G	downstream_gene_variant,downstream_gene_variant,synonymous_variant,downstream_gene_variant,synonymous_variant,synonymous_variant,intron_variant	MODIFIER,MODIFIER,LOW,MODIFIER,LOW,LOW,MODIFIER	Cbfa2t3,Cbfa2t3,Cbfa2t3,Cbfa2t3,Cbfa2t3,Cbfa2t3,Gm20388	ENSMUSG00000006362,ENSMUSG00000006362,ENSMUSG00000006362,ENSMUSG00000006362,ENSMUSG00000006362,ENSMUSG00000006362,ENSMUSG00000092329	ENSMUST00000142535,ENSMUST00000134045,ENSMUST00000127984,ENSMUST00000147374,ENSMUST00000064674,ENSMUST00000006525,ENSMUST00000127664	processed_transcript,protein_coding,protein_coding,processed_transcript,protein_coding,protein_coding,protein_coding	NA,NA,7/12,NA,7/12,6/11,NA	NA:NA,NA:NA,1161:ccA/ccC,NA:NA,1180:ccA/ccC,999:ccA/ccC,NA:NA	NA,NA,NA,NA,NA,NA,NA	NA,NA,NA,NA,NA,NA,NA	GT:GQ:QUAL:MQ:DP:ADF:ADR:DP4:FI	0/1:53:20.6541:59:36:18,2:4,12:18,4,2,12:2
X	61185070	G	C	0/1	C	missense_variant	MODERATE	Cdr1	ENSMUSG00000090546	ENSMUST00000166381	protein_coding	2017-01-01	489:ttC/ttG	tolerated(1)	22	GT:GQ:QUAL:MQ:DP:ADF:ADR:DP4:FI	0/1:40:10.0035:57:52:21,3:20,7:21,20,3,8:2

## Sheet: MinD VEP Cat 1
#chr	pos	ref	alt	genotype(s)	VEP_allele	vep_csq	vep_impact	gName	gID	tID	biotype	exon_#	CDS_pos:AA	SIFT	Grantham	Format	21071_5.JM106.ApcMinD
1	4328118	C	A	0/1	A,A,A	intron_variant,intron_variant&non_coding_transcript_variant,intron_variant	MODIFIER	Rp1	ENSMUSG00000025900	ENSMUST00000208660,ENSMUST00000208793,ENSMUST00000194992	protein_coding,retained_intron,protein_coding	NA,NA,NA	NA:NA,NA:NA,NA:NA	NA,NA,NA	NA,NA,NA	GT:GQ:QUAL:MQ:DP:ADF:ADR:DP4:FI	0/1:46:14.3795:59:26:10,3:7,6:10,7,3,6:2
1	7411023	A	G	0/1	G	intron_variant&non_coding_transcript_variant	MODIFIER	Gm18984	ENSMUSG00000103498	ENSMUST00000193998	processed_pseudogene	NA	NA:NA	NA	NA	GT:GQ:QUAL:MQ:DP:ADF:ADR:DP4:FI	0/1:46:14.0279:46:19:5,8:5,1:5,5,8,1:2
1	7411086	A	G	0/1	G	intron_variant&non_coding_transcript_variant	MODIFIER	Gm18984	ENSMUSG00000103498	ENSMUST00000193998	processed_pseudogene	NA	NA:NA	NA	NA	GT:GQ:QUAL:MQ:DP:ADF:ADR:DP4:FI	0/1:48:16.4955:59:26:11,3:7,5:11,7,3,5:2
1	8397818	A	T	0/1	T,T,T,T,T,T,T	intron_variant,intron_variant&non_coding_transcript_variant,intron_variant&non_coding_transcript_variant,intron_variant,intron_variant,intron_variant&NMD_transcript_variant,intron_variant	MODIFIER	Sntg1	ENSMUSG00000025909	ENSMUST00000191683,ENSMUST00000135046,ENSMUST00000115484,ENSMUST00000132064,ENSMUST00000115488,ENSMUST00000140302,ENSMUST00000140295	protein_coding,processed_transcript,processed_transcript,protein_coding,protein_coding,nonsense_mediated_decay,protein_coding	NA,NA,NA,NA,NA,NA,NA	NA:NA,NA:NA,NA:NA,NA:NA,NA:NA,NA:NA,NA:NA	NA,NA,NA,NA,NA,NA,NA	NA,NA,NA,NA,NA,NA,NA	GT:GQ:QUAL:MQ:DP:ADF:ADR:DP4:FI	0/1:44:13.4021:58:24:1,5:16,1:1,16,6,1:2
1	9040768	T	G	0/1	G,G,G,G,G,G,G	intron_variant&NMD_transcript_variant,intron_variant,intron_variant&non_coding_transcript_variant,intron_variant&non_coding_transcript_variant,intron_variant,intron_variant&NMD_transcript_variant,intron_variant	MODIFIER	Sntg1	ENSMUSG00000025909	ENSMUST00000144593,ENSMUST00000191683,ENSMUST00000126083,ENSMUST00000134075,ENSMUST00000132064,ENSMUST00000140302,ENSMUST00000140295	nonsense_mediated_decay,protein_coding,processed_transcript,retained_intron,protein_coding,nonsense_mediated_decay,protein_coding	NA,NA,NA,NA,NA,NA,NA	NA:NA,NA:NA,NA:NA,NA:NA,NA:NA,NA:NA,NA:NA	NA,NA,NA,NA,NA,NA,NA	NA,NA,NA,NA,NA,NA,NA	GT:GQ:QUAL:MQ:DP:ADF:ADR:DP4:FI	0/1:45:13.3084:50:28:6,9:12,1:6,12,9,1:2
1	9191058	C	T	0/1	T,T,T,T,T,T,T,T	intron_variant&NMD_transcript_variant,intron_variant&non_coding_transcript_variant,intron_variant&non_coding_transcript_variant,intron_variant,intron_variant,intron_variant,downstream_gene_variant,intron_variant&NMD_transcript_variant	MODIFIER	Sntg1,Sntg1,Sntg1,Sntg1,Sntg1,Sntg1,Gm37629,Sntg1	ENSMUSG00000025909,ENSMUSG00000025909,ENSMUSG00000025909,ENSMUSG00000025909,ENSMUSG00000025909,ENSMUSG00000025909,ENSMUSG00000102316,ENSMUSG00000025909	ENSMUST00000144593,ENSMUST00000126083,ENSMUST00000134075,ENSMUST00000132064,ENSMUST00000140295,ENSMUST00000191683,ENSMUST00000193635,ENSMUST00000140302	nonsense_mediated_decay,processed_transcript,retained_intron,protein_coding,protein_coding,protein_coding,TEC,nonsense_mediated_decay	NA,NA,NA,NA,NA,NA,NA,NA	NA:NA,NA:NA,NA:NA,NA:NA,NA:NA,NA:NA,NA:NA,NA:NA	NA,NA,NA,NA,NA,NA,NA,NA	NA,NA,NA,NA,NA,NA,NA,NA	GT:GQ:QUAL:MQ:DP:ADF:ADR:DP4:FI	0/1:44:13.4942:58:41:6,14:20,0:6,20,14,1:2
1	9607662	A	C	0/1	C,C,C,C,C,C	intron_variant&non_coding_transcript_variant,intron_variant,intron_variant&non_coding_transcript_variant,intron_variant&non_coding_transcript_variant,intron_variant&non_coding_transcript_variant,intron_variant&non_coding_transcript_variant	MODIFIER	2610203C22Rik,3110035E14Rik,2610203C22Rik,2610203C22Rik,2610203C22Rik,2610203C22Rik	ENSMUSG00000079671,ENSMUSG00000067879,ENSMUSG00000079671,ENSMUSG00000079671,ENSMUSG00000079671,ENSMUSG00000079671	ENSMUST00000145176,ENSMUST00000088666,ENSMUST00000148310,ENSMUST00000148585,ENSMUST00000115480,ENSMUST00000153239	retained_intron,protein_coding,antisense,antisense,antisense,antisense	NA,NA,NA,NA,NA,NA	NA:NA,NA:NA,NA:NA,NA:NA,NA:NA,NA:NA	NA,NA,NA,NA,NA,NA	NA,NA,NA,NA,NA,NA	GT:GQ:QUAL:MQ:DP:ADF:ADR:DP4:FI	0/1:50:19.0757:59:42:14,12:16,0:14,16,12,0:2
1	10081340	T	G	0/1	G,G,G,G,G	intron_variant&non_coding_transcript_variant,intron_variant,intron_variant&non_coding_transcript_variant,intron_variant,intron_variant&NMD_transcript_variant	MODIFIER	Cspp1	ENSMUSG00000056763	ENSMUST00000153804,ENSMUST00000071087,ENSMUST00000188249,ENSMUST00000186294,ENSMUST00000188449	retained_intron,protein_coding,retained_intron,protein_coding,nonsense_mediated_decay	NA,NA,NA,NA,NA	NA:NA,NA:NA,NA:NA,NA:NA,NA:NA	NA,NA,NA,NA,NA	NA,NA,NA,NA,NA	GT:GQ:QUAL:MQ:DP:ADF:ADR:DP4:FI	0/1:47:16.075:57:34:15,5:7,7:15,7,5,7:2
1	10376480	T	C	0/1	C,C	intron_variant,intron_variant&NMD_transcript_variant	MODIFIER	Cpa6	ENSMUSG00000042501	ENSMUST00000035577,ENSMUST00000153695	protein_coding,nonsense_mediated_decay	NA,NA	NA:NA,NA:NA	NA,NA	NA,NA	GT:GQ:QUAL:MQ:DP:ADF:ADR:DP4:FI	0/1:42:10.8851:52:34:16,1:8,9:16,8,1,9:2
1	10503286	T	G	0/1	G,G	intron_variant,intron_variant&NMD_transcript_variant	MODIFIER	Cpa6	ENSMUSG00000042501	ENSMUST00000035577,ENSMUST00000153695	protein_coding,nonsense_mediated_decay	NA,NA	NA:NA,NA:NA	NA,NA	NA,NA	GT:GQ:QUAL:MQ:DP:ADF:ADR:DP4:FI	0/1:78:45.1415:59:32:10,3:8,11:10,8,3,11:2
1	10683849	C	T	0/1	T,T,T	intron_variant,intron_variant&NMD_transcript_variant,intron_variant&non_coding_transcript_variant	MODIFIER	Cpa6	ENSMUSG00000042501	ENSMUST00000035577,ENSMUST00000153695,ENSMUST00000140938	protein_coding,nonsense_mediated_decay,processed_transcript	NA,NA,NA	NA:NA,NA:NA,NA:NA	NA,NA,NA	NA,NA,NA	GT:GQ:QUAL:MQ:DP:ADF:ADR:DP4:FI	0/1:127:154:54:36:11,6:10,9:11,10,6,9:2
1	11299678	TACACACACACACAC	T	0/1	-,-,-,-,-	3_prime_UTR_variant,downstream_gene_variant,downstream_gene_variant,downstream_gene_variant,downstream_gene_variant	MODIFIER	Prex2	ENSMUSG00000048960	ENSMUST00000027056,ENSMUST00000187745,ENSMUST00000188189,ENSMUST00000188154,ENSMUST00000189385	protein_coding,nonsense_mediated_decay,nonsense_mediated_decay,nonsense_mediated_decay,nonsense_mediated_decay	40/40,NA,NA,NA,NA	7051-7064:NA,NA:NA,NA:NA,NA:NA,NA:NA	NA,NA,NA,NA,NA	NA,NA,NA,NA,NA	GT:GQ:QUAL:MQ:DP:ADF:ADR:DP4:FI	0/1:127:222:58:42:6,18:5,10:6,5,21,10:2
1	11414954	TAC	T	0/1	-,-,-,-,-,-,-,-,-	intron_variant&NMD_transcript_variant,intron_variant&non_coding_transcript_variant,upstream_gene_variant,intron_variant,intron_variant,intron_variant,intron_variant&non_coding_transcript_variant,intron_variant,intron_variant	MODIFIER	A830018L16Rik,A830018L16Rik,Gm38178,A830018L16Rik,A830018L16Rik,A830018L16Rik,A830018L16Rik,A830018L16Rik,A830018L16Rik	ENSMUSG00000057715,ENSMUSG00000057715,ENSMUSG00000103825,ENSMUSG00000057715,ENSMUSG00000057715,ENSMUSG00000057715,ENSMUSG00000057715,ENSMUSG00000057715,ENSMUSG00000057715	ENSMUST00000141512,ENSMUST00000142117,ENSMUST00000194502,ENSMUST00000135014,ENSMUST00000048613,ENSMUST00000171690,ENSMUST00000150870,ENSMUST00000137824,ENSMUST00000179089	nonsense_mediated_decay,processed_transcript,TEC,protein_coding,protein_coding,protein_coding,processed_transcript,protein_coding,protein_coding	NA,NA,NA,NA,NA,NA,NA,NA,NA	NA:NA,NA:NA,NA:NA,NA:NA,NA:NA,NA:NA,NA:NA,NA:NA,NA:NA	NA,NA,NA,NA,NA,NA,NA,NA,NA	NA,NA,NA,NA,NA,NA,NA,NA,NA	GT:GQ:QUAL:MQ:DP:ADF:ADR:DP4:FI	0/1:127:124:59:40:9,13:9,6:9,9,15,7:2
1	11426601	A	C	0/1	C,C,C,C,C,C,C,C	intron_variant&non_coding_transcript_variant,intron_variant&NMD_transcript_variant,intron_variant,intron_variant&non_coding_transcript_variant,intron_variant,intron_variant,intron_variant,intron_variant	MODIFIER	A830018L16Rik	ENSMUSG00000057715	ENSMUST00000150870,ENSMUST00000141512,ENSMUST00000137824,ENSMUST00000142117,ENSMUST00000179089,ENSMUST00000135014,ENSMUST00000048613,ENSMUST00000171690	processed_transcript,nonsense_mediated_decay,protein_coding,processed_transcript,protein_coding,protein_coding,protein_coding,protein_coding	NA,NA,NA,NA,NA,NA,NA,NA	NA:NA,NA:NA,NA:NA,NA:NA,NA:NA,NA:NA,NA:NA,NA:NA	NA,NA,NA,NA,NA,NA,NA,NA	NA,NA,NA,NA,NA,NA,NA,NA	GT:GQ:QUAL:MQ:DP:ADF:ADR:DP4:FI	0/1:67:34.5217:59:45:7,16:21,1:7,21,16,1:2
1	11680246	A	G	0/1	G,G,G,G	intron_variant&NMD_transcript_variant,intron_variant,intron_variant,intron_variant	MODIFIER	A830018L16Rik	ENSMUSG00000057715	ENSMUST00000141512,ENSMUST00000137824,ENSMUST00000179089,ENSMUST00000048613	nonsense_mediated_decay,protein_coding,protein_coding,protein_coding	NA,NA,NA,NA	NA:NA,NA:NA,NA:NA,NA:NA	NA,NA,NA,NA	NA,NA,NA,NA	GT:GQ:QUAL:MQ:DP:ADF:ADR:DP4:FI	0/1:70:36.998:31:28:8,2:8,10:8,8,2,10:2
1	11680254	T	G	0/1	G,G,G,G	intron_variant&NMD_transcript_variant,intron_variant,intron_variant,intron_variant	MODIFIER	A830018L16Rik	ENSMUSG00000057715	ENSMUST00000141512,ENSMUST00000137824,ENSMUST00000179089,ENSMUST00000048613	nonsense_mediated_decay,protein_coding,protein_coding,protein_coding	NA,NA,NA,NA	NA:NA,NA:NA,NA:NA,NA:NA	NA,NA,NA,NA	NA,NA,NA,NA	GT:GQ:QUAL:MQ:DP:ADF:ADR:DP4:FI	0/1:67:33.216:31:27:5,3:10,9:5,10,3,9:2
1	11683948	T	G	0/1	G,G,G,G	intron_variant&NMD_transcript_variant,intron_variant,intron_variant,intron_variant	MODIFIER	A830018L16Rik	ENSMUSG00000057715	ENSMUST00000141512,ENSMUST00000137824,ENSMUST00000179089,ENSMUST00000048613	nonsense_mediated_decay,protein_coding,protein_coding,protein_coding	NA,NA,NA,NA	NA:NA,NA:NA,NA:NA,NA:NA	NA,NA,NA,NA	NA,NA,NA,NA	GT:GQ:QUAL:MQ:DP:ADF:ADR:DP4:FI	0/1:45:13.029:58:26:9,2:6,8:9,6,3,8:2
1	11806438	G	A	0/1	A,A,A,A	intron_variant&NMD_transcript_variant,intron_variant,intron_variant,intron_variant	MODIFIER	A830018L16Rik	ENSMUSG00000057715	ENSMUST00000141512,ENSMUST00000137824,ENSMUST00000179089,ENSMUST00000048613	nonsense_mediated_decay,protein_coding,protein_coding,protein_coding	NA,NA,NA,NA	NA:NA,NA:NA,NA:NA,NA:NA	NA,NA,NA,NA	NA,NA,NA,NA	GT:GQ:QUAL:MQ:DP:ADF:ADR:DP4:FI	0/1:55:23.066:24:55:18,0:22,15:18,22,0,15:2
1	11806439	G	C	0/1	C,C,C,C	intron_variant&NMD_transcript_variant,intron_variant,intron_variant,intron_variant	MODIFIER	A830018L16Rik	ENSMUSG00000057715	ENSMUST00000141512,ENSMUST00000137824,ENSMUST00000179089,ENSMUST00000048613	nonsense_mediated_decay,protein_coding,protein_coding,protein_coding	NA,NA,NA,NA	NA:NA,NA:NA,NA:NA,NA:NA	NA,NA,NA,NA	NA,NA,NA,NA	GT:GQ:QUAL:MQ:DP:ADF:ADR:DP4:FI	0/1:56:25.0121:24:55:17,0:22,15:17,22,1,15:2
1	13268768	GGT	G	0/1	-,-,-,-,-,-,-,-	intron_variant,intron_variant&non_coding_transcript_variant,intron_variant&non_coding_transcript_variant,intron_variant,intron_variant&non_coding_transcript_variant,intron_variant,intron_variant&non_coding_transcript_variant,intron_variant	MODIFIER	Ncoa2	ENSMUSG00000005886	ENSMUST00000145280,ENSMUST00000124088,ENSMUST00000143603,ENSMUST00000081713,ENSMUST00000139970,ENSMUST00000068304,ENSMUST00000147927,ENSMUST00000006037	protein_coding,retained_intron,retained_intron,protein_coding,retained_intron,protein_coding,retained_intron,protein_coding	NA,NA,NA,NA,NA,NA,NA,NA	NA:NA,NA:NA,NA:NA,NA:NA,NA:NA,NA:NA,NA:NA,NA:NA	NA,NA,NA,NA,NA,NA,NA,NA	NA,NA,NA,NA,NA,NA,NA,NA	GT:GQ:QUAL:MQ:DP:ADF:ADR:DP4:FI	0/1:127:127:60:46:6,4:15,7:6,15,9,16:2
1	14768477	TTC	T	0/1	-	intron_variant&non_coding_transcript_variant	MODIFIER	Gm9947	ENSMUSG00000054493	ENSMUST00000187401	antisense	NA	NA:NA	NA	NA	GT:GQ:QUAL:MQ:DP:ADF:ADR:DP4:FI	0/1:127:148:60:38:8,5:9,5:8,9,12,9:2
1	16132439	G	A	0/1	A,A	3_prime_UTR_variant,non_coding_transcript_exon_variant&non_coding_transcript_variant	MODIFIER	Rdh10	ENSMUSG00000025921	ENSMUST00000027053,ENSMUST00000152626	protein_coding,retained_intron	6/6,2/2	2292:NA,1851:NA	NA,NA	NA,NA	GT:GQ:QUAL:MQ:DP:ADF:ADR:DP4:FI	0/1:127:222:60:48:9,16:11,11:9,11,16,12:2
1	16485452	G	GGATA	0/1	GATA,GATA,GATA,GATA,GATA,GATA,GATA,GATA,GATA,GATA,GATA,GATA,GATA,GATA,GATA,GATA	intron_variant,intron_variant,intron_variant,intron_variant,intron_variant,intron_variant,intron_variant,intron_variant,intron_variant,intron_variant,intron_variant,intron_variant,intron_variant,intron_variant,intron_variant&NMD_transcript_variant,intron_variant	MODIFIER	Stau2	ENSMUSG00000025920	ENSMUST00000115359,ENSMUST00000151888,ENSMUST00000162751,ENSMUST00000159558,ENSMUST00000054668,ENSMUST00000131257,ENSMUST00000153966,ENSMUST00000027052,ENSMUST00000162627,ENSMUST00000162007,ENSMUST00000149320,ENSMUST00000145092,ENSMUST00000162435,ENSMUST00000128957,ENSMUST00000127420,ENSMUST00000144138	protein_coding,protein_coding,protein_coding,protein_coding,protein_coding,protein_coding,protein_coding,protein_coding,protein_coding,protein_coding,protein_coding,protein_coding,protein_coding,protein_coding,nonsense_mediated_decay,protein_coding	NA,NA,NA,NA,NA,NA,NA,NA,NA,NA,NA,NA,NA,NA,NA,NA	NA:NA,NA:NA,NA:NA,NA:NA,NA:NA,NA:NA,NA:NA,NA:NA,NA:NA,NA:NA,NA:NA,NA:NA,NA:NA,NA:NA,NA:NA,NA:NA	NA,NA,NA,NA,NA,NA,NA,NA,NA,NA,NA,NA,NA,NA,NA,NA	NA,NA,NA,NA,NA,NA,NA,NA,NA,NA,NA,NA,NA,NA,NA,NA	GT:GQ:QUAL:MQ:DP:ADF:ADR:DP4:FI	0/1:127:222:60:47:11,9:12,5:11,12,15,9:2
1	16609971	T	C	0/1	C,C,C,C,C	intron_variant,intron_variant,intron_variant&non_coding_transcript_variant,intron_variant&NMD_transcript_variant,intron_variant&non_coding_transcript_variant	MODIFIER	Ube2w	ENSMUSG00000025939	ENSMUST00000182554,ENSMUST00000117146,ENSMUST00000136455,ENSMUST00000133639,ENSMUST00000132919	protein_coding,protein_coding,retained_intron,nonsense_mediated_decay,retained_intron	NA,NA,NA,NA,NA	NA:NA,NA:NA,NA:NA,NA:NA,NA:NA	NA,NA,NA,NA,NA	NA,NA,NA,NA,NA	GT:GQ:QUAL:MQ:DP:ADF:ADR:DP4:FI	0/1:44:12.728:57:51:22,10:16,1:22,16,10,3:2
1	16941755	A	C	0/1	C	intron_variant&non_coding_transcript_variant	MODIFIER	Gm28376	ENSMUSG00000101640	ENSMUST00000186604	antisense	NA	NA:NA	NA	NA	GT:GQ:QUAL:MQ:DP:ADF:ADR:DP4:FI	0/1:57:26.7606:33:64:25,15:20,4:25,20,15,4:2
1	16942208	C	A	0/1	A	intron_variant&non_coding_transcript_variant	MODIFIER	Gm28376	ENSMUSG00000101640	ENSMUST00000186604	antisense	NA	NA:NA	NA	NA	GT:GQ:QUAL:MQ:DP:ADF:ADR:DP4:FI	0/1:45:14.4822:43:40:25,0:6,9:25,6,0,9:2
1	18027508	T	G	0/1	G,G	intron_variant&non_coding_transcript_variant	MODIFIER	Gm28756	ENSMUSG00000109887	ENSMUST00000209405,ENSMUST00000209898	lincRNA,retained_intron	NA,NA	NA:NA,NA:NA	NA,NA	NA,NA	GT:GQ:QUAL:MQ:DP:ADF:ADR:DP4:FI	0/1:42:10.0246:59:31:15,2:4,9:15,4,2,10:2
1	18141217	G	A	0/1	A,A,A,A	upstream_gene_variant,intron_variant&non_coding_transcript_variant,intron_variant,intron_variant	MODIFIER	Crisp4	ENSMUSG00000025774	ENSMUST00000115340,ENSMUST00000130669,ENSMUST00000026876,ENSMUST00000115344	protein_coding,retained_intron,protein_coding,protein_coding	NA,NA,NA,NA	NA:NA,NA:NA,NA:NA,NA:NA	NA,NA,NA,NA	NA,NA,NA,NA	GT:GQ:QUAL:MQ:DP:ADF:ADR:DP4:FI	0/1:42:11.7048:49:63:21,14:28,0:21,28,14,0:2
1	18141568	G	A	0/1	A,A,A,A	upstream_gene_variant,intron_variant&non_coding_transcript_variant,intron_variant,intron_variant	MODIFIER	Crisp4	ENSMUSG00000025774	ENSMUST00000115340,ENSMUST00000130669,ENSMUST00000026876,ENSMUST00000115344	protein_coding,retained_intron,protein_coding,protein_coding	NA,NA,NA,NA	NA:NA,NA:NA,NA:NA,NA:NA	NA,NA,NA,NA	NA,NA,NA,NA	GT:GQ:QUAL:MQ:DP:ADF:ADR:DP4:FI	0/1:44:13.7849:53:45:15,0:20,9:15,20,0,10:2
1	19082354	T	G	0/1	G	intron_variant&non_coding_transcript_variant	MODIFIER	Gm15825	ENSMUSG00000089787	ENSMUST00000159108	antisense	NA	NA:NA	NA	NA	GT:GQ:QUAL:MQ:DP:ADF:ADR:DP4:FI	0/1:42:10.8536:57:31:14,1:6,10:14,6,1,10:2
1	19122745	T	G	0/1	G,G	intron_variant,intron_variant&non_coding_transcript_variant	MODIFIER	Tfap2d	ENSMUSG00000042596	ENSMUST00000037294,ENSMUST00000149505	protein_coding,processed_transcript	NA,NA	NA:NA,NA:NA	NA,NA	NA,NA	GT:GQ:QUAL:MQ:DP:ADF:ADR:DP4:FI	0/1:44:12.7164:55:41:13,2:14,12:13,14,2,12:2
1	19214523	A	G	0/1	G,G,G,G,G	intron_variant,intron_variant,downstream_gene_variant,intron_variant,intron_variant&non_coding_transcript_variant	MODIFIER	Tfap2b	ENSMUSG00000025927	ENSMUST00000064976,ENSMUST00000187754,ENSMUST00000191068,ENSMUST00000027059,ENSMUST00000186972	protein_coding,protein_coding,retained_intron,protein_coding,retained_intron	NA,NA,NA,NA,NA	NA:NA,NA:NA,NA:NA,NA:NA,NA:NA	NA,NA,NA,NA,NA	NA,NA,NA,NA,NA	GT:GQ:QUAL:MQ:DP:ADF:ADR:DP4:FI	0/1:58:26.0977:59:41:8,13:20,0:8,20,13,0:2
1	20371296	A	C	0/1	C,C,C	intron_variant&non_coding_transcript_variant,downstream_gene_variant,intron_variant	MODIFIER	4930486I03Rik,Pkhd1,Pkhd1	ENSMUSG00000089914,ENSMUSG00000043760,ENSMUSG00000043760	ENSMUST00000161509,ENSMUST00000132647,ENSMUST00000088448	antisense,processed_transcript,protein_coding	NA,NA,NA	NA:NA,NA:NA,NA:NA	NA,NA,NA	NA,NA,NA	GT:GQ:QUAL:MQ:DP:ADF:ADR:DP4:FI	0/1:48:16.3494:57:38:6,13:19,0:6,19,13,0:2
1	21022143	T	G	0/1	G,G	intron_variant,intron_variant&non_coding_transcript_variant	MODIFIER	Tram2	ENSMUSG00000041779	ENSMUST00000037998,ENSMUST00000187210	protein_coding,processed_transcript	NA,NA	NA:NA,NA:NA	NA,NA	NA,NA	GT:GQ:QUAL:MQ:DP:ADF:ADR:DP4:FI	0/1:42:10.5404:53:35:11,0:15,9:11,15,0,9:2
1	21439059	T	G	0/1	G,G,G,G,G	intron_variant&NMD_transcript_variant,intron_variant,intron_variant,intron_variant,intron_variant	MODIFIER	Kcnq5	ENSMUSG00000028033	ENSMUST00000174183,ENSMUST00000115300,ENSMUST00000173058,ENSMUST00000173404,ENSMUST00000029667	nonsense_mediated_decay,protein_coding,protein_coding,protein_coding,protein_coding	NA,NA,NA,NA,NA	NA:NA,NA:NA,NA:NA,NA:NA,NA:NA	NA,NA,NA,NA,NA	NA,NA,NA,NA,NA	GT:GQ:QUAL:MQ:DP:ADF:ADR:DP4:FI	0/1:47:14.6805:59:39:16,3:8,10:16,8,5,10:2
1	23104067	T	G	0/1	G,G	intron_variant&non_coding_transcript_variant,upstream_gene_variant	MODIFIER	Gm29506,4933415F23Rik	ENSMUSG00000101227,ENSMUSG00000073730	ENSMUST00000191045,ENSMUST00000073179	sense_overlapping,protein_coding	NA,NA	NA:NA,NA:NA	NA,NA	NA,NA	GT:GQ:QUAL:MQ:DP:ADF:ADR:DP4:FI	0/1:46:14.2321:55:35:11,2:12,10:11,12,2,10:2
1	23587219	A	C	0/1	C	intron_variant&non_coding_transcript_variant	MODIFIER	Gm28822	ENSMUSG00000099503	ENSMUST00000191140	lincRNA	NA	NA:NA	NA	NA	GT:GQ:QUAL:MQ:DP:ADF:ADR:DP4:FI	0/1:42:10.1998:58:23:3,9:11,0:3,11,9,0:2
1	23587233	A	C	0/1	C	intron_variant&non_coding_transcript_variant	MODIFIER	Gm28822	ENSMUSG00000099503	ENSMUST00000191140	lincRNA	NA	NA:NA	NA	NA	GT:GQ:QUAL:MQ:DP:ADF:ADR:DP4:FI	0/1:73:40.7132:58:23:3,9:11,0:3,11,9,0:2
1	24293277	A	AAC	0/1	AC,AC,AC	intron_variant,intron_variant,intron_variant&non_coding_transcript_variant	MODIFIER	Col19a1	ENSMUSG00000026141	ENSMUST00000051344,ENSMUST00000115244,ENSMUST00000144297	protein_coding,protein_coding,processed_transcript	NA,NA,NA	NA:NA,NA:NA,NA:NA	NA,NA,NA	NA,NA,NA	GT:GQ:QUAL:MQ:DP:ADF:ADR:DP4:FI	0/1:127:181:59:41:6,3:10,6:6,10,12,13:2
1	25177644	T	G	0/1	G,G,G,G,G,G,G,G	intron_variant,intron_variant,intron_variant&non_coding_transcript_variant,intron_variant,intron_variant,intron_variant,intron_variant&non_coding_transcript_variant,intron_variant&non_coding_transcript_variant	MODIFIER	Adgrb3	ENSMUSG00000033569	ENSMUST00000041838,ENSMUST00000146592,ENSMUST00000154102,ENSMUST00000126626,ENSMUST00000151309,ENSMUST00000135518,ENSMUST00000153568,ENSMUST00000126096	protein_coding,protein_coding,processed_transcript,protein_coding,protein_coding,protein_coding,retained_intron,retained_intron	NA,NA,NA,NA,NA,NA,NA,NA	NA:NA,NA:NA,NA:NA,NA:NA,NA:NA,NA:NA,NA:NA,NA:NA	NA,NA,NA,NA,NA,NA,NA,NA	NA,NA,NA,NA,NA,NA,NA,NA	GT:GQ:QUAL:MQ:DP:ADF:ADR:DP4:FI	0/1:42:10.8191:58:40:16,2:5,14:16,5,5,14:2
1	25203754	A	C	0/1	C,C,C,C,C,C,C,C,C	intron_variant,non_coding_transcript_exon_variant&non_coding_transcript_variant,intron_variant,intron_variant&non_coding_transcript_variant,intron_variant,intron_variant,intron_variant,intron_variant&non_coding_transcript_variant,intron_variant&non_coding_transcript_variant	MODIFIER	Adgrb3	ENSMUSG00000033569	ENSMUST00000041838,ENSMUST00000190202,ENSMUST00000146592,ENSMUST00000154102,ENSMUST00000126626,ENSMUST00000151309,ENSMUST00000135518,ENSMUST00000153568,ENSMUST00000126096	protein_coding,retained_intron,protein_coding,processed_transcript,protein_coding,protein_coding,protein_coding,retained_intron,retained_intron	NA,1/1,NA,NA,NA,NA,NA,NA,NA	NA:NA,1943:NA,NA:NA,NA:NA,NA:NA,NA:NA,NA:NA,NA:NA,NA:NA	NA,NA,NA,NA,NA,NA,NA,NA,NA	NA,NA,NA,NA,NA,NA,NA,NA,NA	GT:GQ:QUAL:MQ:DP:ADF:ADR:DP4:FI	0/1:56:24.3638:57:28:0,8:19,1:0,19,8,1:2
1	25601941	G	GA	0/1	A,A,A,A,A	intron_variant,intron_variant,intron_variant&non_coding_transcript_variant,intron_variant,intron_variant	MODIFIER	Adgrb3	ENSMUSG00000033569	ENSMUST00000151309,ENSMUST00000041838,ENSMUST00000189254,ENSMUST00000146592,ENSMUST00000135518	protein_coding,protein_coding,retained_intron,protein_coding,protein_coding	NA,NA,NA,NA,NA	NA:NA,NA:NA,NA:NA,NA:NA,NA:NA	NA,NA,NA,NA,NA	NA,NA,NA,NA,NA	GT:GQ:QUAL:MQ:DP:ADF:ADR:DP4:FI	0/1:76:72:60:48:12,10:11,15:12,11,10,15:2
1	25696484	T	G	0/1	G,G,G,G,G,G	upstream_gene_variant,intron_variant,intron_variant,intron_variant&non_coding_transcript_variant,intron_variant,intron_variant	MODIFIER	Gm37628,Adgrb3,Adgrb3,Adgrb3,Adgrb3,Adgrb3	ENSMUSG00000102317,ENSMUSG00000033569,ENSMUSG00000033569,ENSMUSG00000033569,ENSMUSG00000033569,ENSMUSG00000033569	ENSMUST00000194644,ENSMUST00000151309,ENSMUST00000041838,ENSMUST00000189254,ENSMUST00000146592,ENSMUST00000135518	TEC,protein_coding,protein_coding,retained_intron,protein_coding,protein_coding	NA,NA,NA,NA,NA,NA	NA:NA,NA:NA,NA:NA,NA:NA,NA:NA,NA:NA	NA,NA,NA,NA,NA,NA	NA,NA,NA,NA,NA,NA	GT:GQ:QUAL:MQ:DP:ADF:ADR:DP4:FI	0/1:44:12.3327:57:29:13,1:7,8:13,7,1,8:2
1	25696493	T	G	0/1	G,G,G,G,G,G	upstream_gene_variant,intron_variant,intron_variant,intron_variant&non_coding_transcript_variant,intron_variant,intron_variant	MODIFIER	Gm37628,Adgrb3,Adgrb3,Adgrb3,Adgrb3,Adgrb3	ENSMUSG00000102317,ENSMUSG00000033569,ENSMUSG00000033569,ENSMUSG00000033569,ENSMUSG00000033569,ENSMUSG00000033569	ENSMUST00000194644,ENSMUST00000151309,ENSMUST00000041838,ENSMUST00000189254,ENSMUST00000146592,ENSMUST00000135518	TEC,protein_coding,protein_coding,retained_intron,protein_coding,protein_coding	NA,NA,NA,NA,NA,NA	NA:NA,NA:NA,NA:NA,NA:NA,NA:NA,NA:NA	NA,NA,NA,NA,NA,NA	NA,NA,NA,NA,NA,NA	GT:GQ:QUAL:MQ:DP:ADF:ADR:DP4:FI	0/1:53:20.8104:57:31:11,0:7,11:11,7,2,11:2
1	30825824	C	G	0/1	G,G,G,G,G,G,G,G	intron_variant,upstream_gene_variant,intron_variant,intron_variant&non_coding_transcript_variant,intron_variant&non_coding_transcript_variant,intron_variant&NMD_transcript_variant,downstream_gene_variant,intron_variant&non_coding_transcript_variant	MODIFIER	Phf3	ENSMUSG00000048874	ENSMUST00000186733,ENSMUST00000188847,ENSMUST00000088310,ENSMUST00000191245,ENSMUST00000186105,ENSMUST00000191064,ENSMUST00000185521,ENSMUST00000187600	protein_coding,retained_intron,protein_coding,retained_intron,retained_intron,nonsense_mediated_decay,retained_intron,processed_transcript	NA,NA,NA,NA,NA,NA,NA,NA	NA:NA,NA:NA,NA:NA,NA:NA,NA:NA,NA:NA,NA:NA,NA:NA	NA,NA,NA,NA,NA,NA,NA,NA	NA,NA,NA,NA,NA,NA,NA,NA	GT:GQ:QUAL:MQ:DP:ADF:ADR:DP4:FI	0/1:127:222:60:43:11,14:10,6:11,10,15,7:2
1	31022803	T	G	0/1	G	intron_variant&non_coding_transcript_variant	MODIFIER	Gm29669	ENSMUSG00000100371	ENSMUST00000188605	lincRNA	NA	NA:NA	NA	NA	GT:GQ:QUAL:MQ:DP:ADF:ADR:DP4:FI	0/1:45:12.9147:59:34:8,2:13,11:8,13,2,11:2
1	33486825	T	C	0/1	C,C,C	downstream_gene_variant,intron_variant,intron_variant&non_coding_transcript_variant	MODIFIER	Gm29228,Prim2,Prim2	ENSMUSG00000101682,ENSMUSG00000026134,ENSMUSG00000026134	ENSMUST00000185489,ENSMUST00000027312,ENSMUST00000189552	processed_pseudogene,protein_coding,retained_intron	NA,NA,NA	NA:NA,NA:NA,NA:NA	NA,NA,NA	NA,NA,NA	GT:GQ:QUAL:MQ:DP:ADF:ADR:DP4:FI	0/1:42:10.4808:54:28:4,9:13,2:4,13,9,2:2
1	34060126	A	C	0/1	C,C,C,C,C,C,C,C	intron_variant,intron_variant,intron_variant,intron_variant,intron_variant,intron_variant,intron_variant&non_coding_transcript_variant,intron_variant	MODIFIER	Dst	ENSMUSG00000026131	ENSMUST00000097785,ENSMUST00000182697,ENSMUST00000187486,ENSMUST00000183034,ENSMUST00000115104,ENSMUST00000097786,ENSMUST00000183331,ENSMUST00000182314	protein_coding,protein_coding,protein_coding,protein_coding,protein_coding,protein_coding,retained_intron,protein_coding	NA,NA,NA,NA,NA,NA,NA,NA	NA:NA,NA:NA,NA:NA,NA:NA,NA:NA,NA:NA,NA:NA,NA:NA	NA,NA,NA,NA,NA,NA,NA,NA	NA,NA,NA,NA,NA,NA,NA,NA	GT:GQ:QUAL:MQ:DP:ADF:ADR:DP4:FI	0/1:48:15.0415:51:19:3,4:10,1:3,10,4,2:2
1	35984481	A	C	0/1	C	intron_variant&non_coding_transcript_variant	MODIFIER	Gm37146	ENSMUSG00000102279	ENSMUST00000192572	lincRNA	NA	NA:NA	NA	NA	GT:GQ:QUAL:MQ:DP:ADF:ADR:DP4:FI	0/1:51:18.1618:59:35:3,12:14,3:3,14,12,6:2
1	36584366	C	T	0/1	T,T,T,T,T,T,T	intron_variant&non_coding_transcript_variant,intron_variant&non_coding_transcript_variant,intron_variant&NMD_transcript_variant,intron_variant,intron_variant&NMD_transcript_variant,intron_variant&non_coding_transcript_variant,intron_variant&non_coding_transcript_variant	MODIFIER	Fam178b	ENSMUSG00000046337	ENSMUST00000195729,ENSMUST00000193155,ENSMUST00000194025,ENSMUST00000170295,ENSMUST00000194839,ENSMUST00000193763,ENSMUST00000193548	processed_transcript,processed_transcript,nonsense_mediated_decay,protein_coding,nonsense_mediated_decay,processed_transcript,processed_transcript	NA,NA,NA,NA,NA,NA,NA	NA:NA,NA:NA,NA:NA,NA:NA,NA:NA,NA:NA,NA:NA	NA,NA,NA,NA,NA,NA,NA	NA,NA,NA,NA,NA,NA,NA	GT:GQ:QUAL:MQ:DP:ADF:ADR:DP4:FI	0/1:127:222:60:61:15,12:21,13:15,21,12,13:2
1	37882789	T	G	0/1	G,G,G,G,G	intron_variant,intron_variant&non_coding_transcript_variant,intron_variant,upstream_gene_variant,upstream_gene_variant	MODIFIER	Mitd1	ENSMUSG00000026088	ENSMUST00000027257,ENSMUST00000138806,ENSMUST00000139725,ENSMUST00000127170,ENSMUST00000131754	protein_coding,retained_intron,protein_coding,processed_transcript,processed_transcript	NA,NA,NA,NA,NA	NA:NA,NA:NA,NA:NA,NA:NA,NA:NA	NA,NA,NA,NA,NA	NA,NA,NA,NA,NA	GT:GQ:QUAL:MQ:DP:ADF:ADR:DP4:FI	0/1:55:23.4961:60:41:10,12:19,0:10,19,12,0:2
1	38653694	C	CACT	1/1	ACT,ACT,ACT	intron_variant,intron_variant&NMD_transcript_variant,intron_variant&non_coding_transcript_variant	MODIFIER	Aff3	ENSMUSG00000037138	ENSMUST00000039827,ENSMUST00000134963,ENSMUST00000027250	protein_coding,nonsense_mediated_decay,processed_transcript	NA,NA,NA	NA:NA,NA:NA,NA:NA	NA,NA,NA	NA,NA,NA	GT:GQ:QUAL:MQ:DP:ADF:ADR:DP4:FI	1/1:70:31.1995:25:29:2,10:0,17:2,0,10,17:1
1	40083858	T	G	0/1	G,G,G,G,G,G	upstream_gene_variant,intron_variant,upstream_gene_variant,upstream_gene_variant,intron_variant&non_coding_transcript_variant,upstream_gene_variant	MODIFIER	Gm37347,Il1r2,Il1r2,Il1r2,Gm16894,Il1r2	ENSMUSG00000102975,ENSMUSG00000026073,ENSMUSG00000026073,ENSMUSG00000026073,ENSMUSG00000097899,ENSMUSG00000026073	ENSMUST00000193969,ENSMUST00000191671,ENSMUST00000194913,ENSMUST00000027243,ENSMUST00000181756,ENSMUST00000195770	TEC,protein_coding,protein_coding,protein_coding,antisense,nonsense_mediated_decay	NA,NA,NA,NA,NA,NA	NA:NA,NA:NA,NA:NA,NA:NA,NA:NA,NA:NA	NA,NA,NA,NA,NA,NA	NA,NA,NA,NA,NA,NA	GT:GQ:QUAL:MQ:DP:ADF:ADR:DP4:FI	0/1:88:55:59:45:26,4:0,14:26,0,5,14:2
1	40266602	A	C	0/1	C,C,C	5_prime_UTR_variant,intron_variant,upstream_gene_variant	MODIFIER	Il1r1	ENSMUSG00000026072	ENSMUST00000114795,ENSMUST00000027241,ENSMUST00000195402	protein_coding,protein_coding,processed_transcript	1/11,NA,NA	17:NA,NA:NA,NA:NA	NA,NA,NA	NA,NA,NA	GT:GQ:QUAL:MQ:DP:ADF:ADR:DP4:FI	0/1:127:216:60:50:17,13:12,6:17,12,14,7:2
1	40576955	T	G	0/1	G,G,G,G	intron_variant&non_coding_transcript_variant,upstream_gene_variant,intron_variant&non_coding_transcript_variant,upstream_gene_variant	MODIFIER	Gm35801,Slc9a4,Gm35801,Slc9a4	ENSMUSG00000104441,ENSMUSG00000026065,ENSMUSG00000104441,ENSMUSG00000026065	ENSMUST00000193927,ENSMUST00000192849,ENSMUST00000194262,ENSMUST00000027233	antisense,processed_transcript,antisense,protein_coding	NA,NA,NA,NA	NA:NA,NA:NA,NA:NA,NA:NA	NA,NA,NA,NA	NA,NA,NA,NA	GT:GQ:QUAL:MQ:DP:ADF:ADR:DP4:FI	0/1:55:23.0894:59:37:17,1:7,12:17,7,1,12:2
1	42692630	GCT	G	0/1	-,-,-,-,-,-,-,-,-,-,-	intron_variant&non_coding_transcript_variant,upstream_gene_variant,upstream_gene_variant,intron_variant&non_coding_transcript_variant,intron_variant&non_coding_transcript_variant,intron_variant&non_coding_transcript_variant,upstream_gene_variant,intron_variant&non_coding_transcript_variant,downstream_gene_variant,intron_variant&non_coding_transcript_variant,intron_variant&non_coding_transcript_va…	MODIFIER	Pantr1,Pou3f3,Gm20646,Pantr1,Pantr1,Pantr1,Gm20646,Pantr1,Pantr1,Pantr1,Pantr1	ENSMUSG00000060424,ENSMUSG00000045515,ENSMUSG00000093436,ENSMUSG00000060424,ENSMUSG00000060424,ENSMUSG00000060424,ENSMUSG00000093436,ENSMUSG00000060424,ENSMUSG00000060424,ENSMUSG00000060424,ENSMUSG00000060424	ENSMUST00000188153,ENSMUST00000054883,ENSMUST00000176807,ENSMUST00000180689,ENSMUST00000185599,ENSMUST00000181660,ENSMUST00000199521,ENSMUST00000181725,ENSMUST00000177136,ENSMUST00000181593,ENSMUST00000186656	lincRNA,protein_coding,sense_overlapping,lincRNA,lincRNA,lincRNA,sense_overlapping,lincRNA,lincRNA,lincRNA,lincRNA	NA,NA,NA,NA,NA,NA,NA,NA,NA,NA,NA	NA:NA,NA:NA,NA:NA,NA:NA,NA:NA,NA:NA,NA:NA,NA:NA,NA:NA,NA:NA,NA:NA	NA,NA,NA,NA,NA,NA,NA,NA,NA,NA,NA	NA,NA,NA,NA,NA,NA,NA,NA,NA,NA,NA	GT:GQ:QUAL:MQ:DP:ADF:ADR:DP4:FI	0/1:127:119:60:35:8,12:1,1:8,1,20,6:2
1	44103367	A	AGT	0/1	GT,GT,GT,GT,GT,GT,GT,GT,GT,GT,GT,GT,GT,GT,GT,GT,GT,GT	upstream_gene_variant,intron_variant&non_coding_transcript_variant,upstream_gene_variant,upstream_gene_variant,downstream_gene_variant,upstream_gene_variant,upstream_gene_variant,upstream_gene_variant,downstream_gene_variant,upstream_gene_variant,upstream_gene_variant,upstream_gene_variant,upstream_gene_variant,upstream_gene_variant,upstream_gene_variant,intron_variant&non_coding_transcript_varia…	MODIFIER	Tex30,Gm29247,Tex30,Tex30,Kdelc1,Tex30,Tex30,Tex30,Kdelc1,Tex30,Tex30,Tex30,Tex30,Tex30,Tex30,Gm29247,Kdelc1,Tex30	ENSMUSG00000026049,ENSMUSG00000101104,ENSMUSG00000026049,ENSMUSG00000026049,ENSMUSG00000026047,ENSMUSG00000026049,ENSMUSG00000026049,ENSMUSG00000026049,ENSMUSG00000026047,ENSMUSG00000026049,ENSMUSG00000026049,ENSMUSG00000026049,ENSMUSG00000026049,ENSMUSG00000026049,ENSMUSG00000026049,ENSMUSG00000101104,ENSMUSG00000026047,ENSMUSG00000026049	ENSMUST00000129702,ENSMUST00000148542,ENSMUST00000133677,ENSMUST00000125540,ENSMUST00000065767,ENSMUST00000143327,ENSMUST00000156392,ENSMUST00000027215,ENSMUST00000027213,ENSMUST00000149502,ENSMUST00000128190,ENSMUST00000147661,ENSMUST00000127923,ENSMUST00000150911,ENSMUST00000152239,ENSMUST00000134195,ENSMUST00000141125,ENSMUST00000147571	protein_coding,processed_transcript,protein_coding,protein_coding,protein_coding,protein_coding,protein_coding,protein_coding,protein_coding,protein_coding,protein_coding,protein_coding,protein_coding,protein_coding,protein_coding,processed_transcript,retained_intron,protein_coding	NA,NA,NA,NA,NA,NA,NA,NA,NA,NA,NA,NA,NA,NA,NA,NA,NA,NA	NA:NA,NA:NA,NA:NA,NA:NA,NA:NA,NA:NA,NA:NA,NA:NA,NA:NA,NA:NA,NA:NA,NA:NA,NA:NA,NA:NA,NA:NA,NA:NA,NA:NA,NA:NA	NA,NA,NA,NA,NA,NA,NA,NA,NA,NA,NA,NA,NA,NA,NA,NA,NA,NA	NA,NA,NA,NA,NA,NA,NA,NA,NA,NA,NA,NA,NA,NA,NA,NA,NA,NA	GT:GQ:QUAL:MQ:DP:ADF:ADR:DP4:FI	0/1:127:181:59:39:5,4:8,7:5,8,13,13:2
1	44119472	A	C	0/1	C,C,C,C,C,C,C,C,C,C,C	upstream_gene_variant,upstream_gene_variant,intron_variant&non_coding_transcript_variant,upstream_gene_variant,upstream_gene_variant,intron_variant,upstream_gene_variant,intron_variant,upstream_gene_variant,upstream_gene_variant,upstream_gene_variant	MODIFIER	Bivm,Bivm,Bivm,Kdelc1,Kdelc1,Bivm,Bivm,Bivm,Kdelc1,Kdelc1,Kdelc1	ENSMUSG00000041684,ENSMUSG00000041684,ENSMUSG00000041684,ENSMUSG00000026047,ENSMUSG00000026047,ENSMUSG00000041684,ENSMUSG00000041684,ENSMUSG00000041684,ENSMUSG00000026047,ENSMUSG00000026047,ENSMUSG00000026047	ENSMUST00000129068,ENSMUST00000114709,ENSMUST00000138521,ENSMUST00000065767,ENSMUST00000141125,ENSMUST00000155917,ENSMUST00000186280,ENSMUST00000035991,ENSMUST00000027213,ENSMUST00000149665,ENSMUST00000152643	protein_coding,protein_coding,processed_transcript,protein_coding,retained_intron,protein_coding,processed_transcript,protein_coding,protein_coding,retained_intron,nonsense_mediated_decay	NA,NA,NA,NA,NA,NA,NA,NA,NA,NA,NA	NA:NA,NA:NA,NA:NA,NA:NA,NA:NA,NA:NA,NA:NA,NA:NA,NA:NA,NA:NA,NA:NA	NA,NA,NA,NA,NA,NA,NA,NA,NA,NA,NA	NA,NA,NA,NA,NA,NA,NA,NA,NA,NA,NA	GT:GQ:QUAL:MQ:DP:ADF:ADR:DP4:FI	0/1:42:10.1963:60:24:2,5:13,1:2,13,5,4:2
1	45520224	A	C	0/1	C	non_coding_transcript_exon_variant&non_coding_transcript_variant	MODIFIER	Gm7063	ENSMUSG00000100361	ENSMUST00000186840	processed_pseudogene	2017-01-01	531:NA	NA	NA	GT:GQ:QUAL:MQ:DP:ADF:ADR:DP4:FI	0/1:53:20.9039:58:40:3,13:20,4:3,20,13,4:2
1	51273155	A	C	0/1	C	intron_variant&non_coding_transcript_variant	MODIFIER	9330175M20Rik	ENSMUSG00000101799	ENSMUST00000189867	antisense	NA	NA:NA	NA	NA	GT:GQ:QUAL:MQ:DP:ADF:ADR:DP4:FI	0/1:52:18.2582:56:28:9,7:7,4:9,7,8,4:2
1	51867655	A	T	0/1	T,T,T,T,T,T,T	intron_variant,intron_variant&non_coding_transcript_variant,intron_variant,intron_variant,intron_variant,intron_variant&non_coding_transcript_variant,intron_variant	MODIFIER	Myo1b	ENSMUSG00000018417	ENSMUST00000046390,ENSMUST00000126657,ENSMUST00000144694,ENSMUST00000018561,ENSMUST00000114537,ENSMUST00000151525,ENSMUST00000114541	protein_coding,retained_intron,protein_coding,protein_coding,protein_coding,retained_intron,protein_coding	NA,NA,NA,NA,NA,NA,NA	NA:NA,NA:NA,NA:NA,NA:NA,NA:NA,NA:NA,NA:NA	NA,NA,NA,NA,NA,NA,NA	NA,NA,NA,NA,NA,NA,NA	GT:GQ:QUAL:MQ:DP:ADF:ADR:DP4:FI	0/1:50:19.263:25:59:23,13:15,5:23,15,16,5:2
1	51908326	A	G	0/1	G,G,G,G,G,G	intron_variant,intron_variant&non_coding_transcript_variant,intron_variant,intron_variant,intron_variant&non_coding_transcript_variant,upstream_gene_variant	MODIFIER	Myo1b	ENSMUSG00000018417	ENSMUST00000046390,ENSMUST00000126657,ENSMUST00000018561,ENSMUST00000114537,ENSMUST00000151525,ENSMUST00000114541	protein_coding,retained_intron,protein_coding,protein_coding,retained_intron,protein_coding	NA,NA,NA,NA,NA,NA	NA:NA,NA:NA,NA:NA,NA:NA,NA:NA,NA:NA	NA,NA,NA,NA,NA,NA	NA,NA,NA,NA,NA,NA	GT:GQ:QUAL:MQ:DP:ADF:ADR:DP4:FI	0/1:46:14.2885:59:39:18,4:9,8:18,9,4,8:2
1	52054364	A	T	0/1	T,T,T	intron_variant,intron_variant,intron_variant&non_coding_transcript_variant	MODIFIER	Stat4	ENSMUSG00000062939	ENSMUST00000168302,ENSMUST00000027277,ENSMUST00000187053	protein_coding,protein_coding,retained_intron	NA,NA,NA	NA:NA,NA:NA,NA:NA	NA,NA,NA	NA,NA,NA	GT:GQ:QUAL:MQ:DP:ADF:ADR:DP4:FI	0/1:49:18.3132:59:37:11,8:18,0:11,18,8,0:2
1	52158918	A	C	0/1	C,C,C,C,C,C,C,C,C,C	intron_variant,intron_variant&NMD_transcript_variant,intron_variant,intron_variant,downstream_gene_variant,intron_variant,downstream_gene_variant,downstream_gene_variant,downstream_gene_variant,downstream_gene_variant	MODIFIER	Stat1,Stat1,Stat1,Stat1,Gm28177,Stat1,Stat1,Gls,Stat1,Stat1	ENSMUSG00000026104,ENSMUSG00000026104,ENSMUSG00000026104,ENSMUSG00000026104,ENSMUSG00000101628,ENSMUSG00000026104,ENSMUSG00000026104,ENSMUSG00000026103,ENSMUSG00000026104,ENSMUSG00000026104	ENSMUST00000186057,ENSMUST00000189336,ENSMUST00000189244,ENSMUST00000186857,ENSMUST00000185516,ENSMUST00000070968,ENSMUST00000189347,ENSMUST00000114513,ENSMUST00000191435,ENSMUST00000186574	protein_coding,nonsense_mediated_decay,protein_coding,protein_coding,processed_transcript,protein_coding,protein_coding,protein_coding,protein_coding,protein_coding	NA,NA,NA,NA,NA,NA,NA,NA,NA,NA	NA:NA,NA:NA,NA:NA,NA:NA,NA:NA,NA:NA,NA:NA,NA:NA,NA:NA,NA:NA	NA,NA,NA,NA,NA,NA,NA,NA,NA,NA	NA,NA,NA,NA,NA,NA,NA,NA,NA,NA	GT:GQ:QUAL:MQ:DP:ADF:ADR:DP4:FI	0/1:44:11.4487:58:39:4,10:19,6:4,19,10,6:2
1	52550139	T	G	0/1	G	intron_variant&non_coding_transcript_variant	MODIFIER	Gm553	ENSMUSG00000100120	ENSMUST00000189527	lincRNA	NA	NA:NA	NA	NA	GT:GQ:QUAL:MQ:DP:ADF:ADR:DP4:FI	0/1:44:10.6064:53:24:9,4:2,9:9,2,4,9:2
1	52797840	A	C	0/1	C,C,C,C,C,C	intron_variant&non_coding_transcript_variant,intron_variant,upstream_gene_variant,intron_variant&NMD_transcript_variant,intron_variant,intron_variant	MODIFIER	Inpp1	ENSMUSG00000026102	ENSMUST00000162351,ENSMUST00000162576,ENSMUST00000159607,ENSMUST00000177279,ENSMUST00000159725,ENSMUST00000027271	retained_intron,protein_coding,retained_intron,nonsense_mediated_decay,protein_coding,protein_coding	NA,NA,NA,NA,NA,NA	NA:NA,NA:NA,NA:NA,NA:NA,NA:NA,NA:NA	NA,NA,NA,NA,NA,NA	NA,NA,NA,NA,NA,NA	GT:GQ:QUAL:MQ:DP:ADF:ADR:DP4:FI	0/1:46:12.5:57:36:3,19:11,2:3,11,19,3:2
1	53282605	T	G	0/1	G,G,G,G,G,G,G	intron_variant,intron_variant,intron_variant,upstream_gene_variant,intron_variant&non_coding_transcript_variant,intron_variant,intron_variant	MODIFIER	Pms1	ENSMUSG00000026098	ENSMUST00000126412,ENSMUST00000128337,ENSMUST00000027267,ENSMUST00000133358,ENSMUST00000142922,ENSMUST00000135246,ENSMUST00000126590	protein_coding,protein_coding,protein_coding,protein_coding,processed_transcript,protein_coding,protein_coding	NA,NA,NA,NA,NA,NA,NA	NA:NA,NA:NA,NA:NA,NA:NA,NA:NA,NA:NA,NA:NA	NA,NA,NA,NA,NA,NA,NA	NA,NA,NA,NA,NA,NA,NA	GT:GQ:QUAL:MQ:DP:ADF:ADR:DP4:FI	0/1:46:14.7695:60:44:6,8:28,1:6,28,9,1:2
1	53996889	TTTAA	T	0/1	-,-,-,-	intron_variant,intron_variant,intron_variant,intron_variant&non_coding_transcript_variant	MODIFIER	Hecw2	ENSMUSG00000042807	ENSMUST00000097741,ENSMUST00000087659,ENSMUST00000120904,ENSMUST00000146850	protein_coding,protein_coding,protein_coding,retained_intron	NA,NA,NA,NA	NA:NA,NA:NA,NA:NA,NA:NA	NA,NA,NA,NA	NA,NA,NA,NA	GT:GQ:QUAL:MQ:DP:ADF:ADR:DP4:FI	0/1:127:222:60:36:5,14:9,8:5,9,14,8:2
1	54008780	T	G	0/1	G,G,G,G	intron_variant,intron_variant,intron_variant,intron_variant&non_coding_transcript_variant	MODIFIER	Hecw2	ENSMUSG00000042807	ENSMUST00000097741,ENSMUST00000087659,ENSMUST00000120904,ENSMUST00000146850	protein_coding,protein_coding,protein_coding,retained_intron	NA,NA,NA,NA	NA:NA,NA:NA,NA:NA,NA:NA	NA,NA,NA,NA	NA,NA,NA,NA	GT:GQ:QUAL:MQ:DP:ADF:ADR:DP4:FI	0/1:54:21.8347:57:36:10,2:13,11:10,13,2,11:2
1	55235557	T	G	0/1	G,G,G	upstream_gene_variant,downstream_gene_variant,non_coding_transcript_exon_variant&non_coding_transcript_variant	MODIFIER	Mars2,Gm10561,Gm10561	ENSMUSG00000046994,ENSMUSG00000097649,ENSMUSG00000097649	ENSMUST00000061334,ENSMUST00000209801,ENSMUST00000181563	protein_coding,antisense,antisense	NA,NA,3/3	NA:NA,NA:NA,1878:NA	NA,NA,NA	NA,NA,NA	GT:GQ:QUAL:MQ:DP:ADF:ADR:DP4:FI	0/1:57:24.5297:57:33:15,5:2,11:15,2,5,11:2
1	55343685	T	G	0/1	G,G,G,G,G	downstream_gene_variant,intron_variant&NMD_transcript_variant,intron_variant,intron_variant,intron_variant	MODIFIER	Boll	ENSMUSG00000025977	ENSMUST00000159398,ENSMUST00000159564,ENSMUST00000173983,ENSMUST00000087585,ENSMUST00000114423	protein_coding,nonsense_mediated_decay,protein_coding,protein_coding,protein_coding	NA,NA,NA,NA,NA	NA:NA,NA:NA,NA:NA,NA:NA,NA:NA	NA,NA,NA,NA,NA	NA,NA,NA,NA,NA	GT:GQ:QUAL:MQ:DP:ADF:ADR:DP4:FI	0/1:63:30.142:56:24:7,3:6,7:7,6,4,7:2
1	57929624	T	G	0/1	G,G,G,G,G,G,G	intron_variant,intron_variant&non_coding_transcript_variant,intron_variant,intron_variant,intron_variant,intron_variant,intron_variant	MODIFIER	Spats2l	ENSMUSG00000038305	ENSMUST00000164302,ENSMUST00000164353,ENSMUST00000167085,ENSMUST00000171699,ENSMUST00000163239,ENSMUST00000169772,ENSMUST00000170139	protein_coding,retained_intron,protein_coding,protein_coding,protein_coding,protein_coding,protein_coding	NA,NA,NA,NA,NA,NA,NA	NA:NA,NA:NA,NA:NA,NA:NA,NA:NA,NA:NA,NA:NA	NA,NA,NA,NA,NA,NA,NA	NA,NA,NA,NA,NA,NA,NA	GT:GQ:QUAL:MQ:DP:ADF:ADR:DP4:FI	0/1:44:13.0151:58:33:12,1:8,11:12,8,2,11:2
1	57929640	T	G	0/1	G,G,G,G,G,G,G	intron_variant,intron_variant&non_coding_transcript_variant,intron_variant,intron_variant,intron_variant,intron_variant,intron_variant	MODIFIER	Spats2l	ENSMUSG00000038305	ENSMUST00000164302,ENSMUST00000164353,ENSMUST00000167085,ENSMUST00000171699,ENSMUST00000163239,ENSMUST00000169772,ENSMUST00000170139	protein_coding,retained_intron,protein_coding,protein_coding,protein_coding,protein_coding,protein_coding	NA,NA,NA,NA,NA,NA,NA	NA:NA,NA:NA,NA:NA,NA:NA,NA:NA,NA:NA,NA:NA	NA,NA,NA,NA,NA,NA,NA	NA,NA,NA,NA,NA,NA,NA	GT:GQ:QUAL:MQ:DP:ADF:ADR:DP4:FI	0/1:59:26.6871:59:38:15,1:6,16:15,6,1,16:2
1	57990502	A	C	0/1	C	intron_variant&NMD_transcript_variant	MODIFIER	Kctd18	ENSMUSG00000054770	ENSMUST00000163061	nonsense_mediated_decay	NA	NA:NA	NA	NA	GT:GQ:QUAL:MQ:DP:ADF:ADR:DP4:FI	0/1:78:45.0824:60:54:11,19:19,0:11,19,20,4:2
1	57990508	A	C	0/1	C	intron_variant&NMD_transcript_variant	MODIFIER	Kctd18	ENSMUSG00000054770	ENSMUST00000163061	nonsense_mediated_decay	NA	NA:NA	NA	NA	GT:GQ:QUAL:MQ:DP:ADF:ADR:DP4:FI	0/1:45:14.197:60:44:9,13:21,0:9,21,13,1:2
1	58274033	T	G	0/1	G,G	upstream_gene_variant,intron_variant&non_coding_transcript_variant	MODIFIER	Aox2,Gm15759	ENSMUSG00000079554,ENSMUSG00000089822	ENSMUST00000114366,ENSMUST00000161126	protein_coding,antisense	NA,NA	NA:NA,NA:NA	NA,NA	NA,NA	GT:GQ:QUAL:MQ:DP:ADF:ADR:DP4:FI	0/1:85:51:59:35:14,1:5,14:14,5,1,15:2
1	58274043	T	G	0/1	G,G	upstream_gene_variant,intron_variant&non_coding_transcript_variant	MODIFIER	Aox2,Gm15759	ENSMUSG00000079554,ENSMUSG00000089822	ENSMUST00000114366,ENSMUST00000161126	protein_coding,antisense	NA,NA	NA:NA,NA:NA	NA,NA	NA,NA	GT:GQ:QUAL:MQ:DP:ADF:ADR:DP4:FI	0/1:66:33.0651:59:34:12,2:6,13:12,6,2,14:2
1	58443410	A	C	0/1	C,C,C,C,C,C,C,C,C,C,C,C,C	upstream_gene_variant,intron_variant,upstream_gene_variant,upstream_gene_variant,intron_variant,upstream_gene_variant,intron_variant,upstream_gene_variant,intron_variant,upstream_gene_variant,intron_variant&non_coding_transcript_variant,intron_variant,intron_variant	MODIFIER	Nif3l1,Ppil3,Nif3l1,Ppil3,Ppil3,Nif3l1,Ppil3,Nif3l1,Ppil3,Nif3l1,Ppil3,Ppil3,Ppil3	ENSMUSG00000026036,ENSMUSG00000026035,ENSMUSG00000026036,ENSMUSG00000026035,ENSMUSG00000026035,ENSMUSG00000026036,ENSMUSG00000026035,ENSMUSG00000026036,ENSMUSG00000026035,ENSMUSG00000026036,ENSMUSG00000026035,ENSMUSG00000026035,ENSMUSG00000026035	ENSMUST00000151272,ENSMUST00000114348,ENSMUST00000087521,ENSMUST00000188896,ENSMUST00000190048,ENSMUST00000114337,ENSMUST00000185990,ENSMUST00000129759,ENSMUST00000114345,ENSMUST00000171597,ENSMUST00000124550,ENSMUST00000117069,ENSMUST00000081677	protein_coding,protein_coding,protein_coding,retained_intron,protein_coding,protein_coding,protein_coding,nonsense_mediated_decay,protein_coding,protein_coding,retained_intron,protein_coding,protein_coding	NA,NA,NA,NA,NA,NA,NA,NA,NA,NA,NA,NA,NA	NA:NA,NA:NA,NA:NA,NA:NA,NA:NA,NA:NA,NA:NA,NA:NA,NA:NA,NA:NA,NA:NA,NA:NA,NA:NA	NA,NA,NA,NA,NA,NA,NA,NA,NA,NA,NA,NA,NA	NA,NA,NA,NA,NA,NA,NA,NA,NA,NA,NA,NA,NA	GT:GQ:QUAL:MQ:DP:ADF:ADR:DP4:FI	0/1:54:21.8967:58:41:12,13:14,0:12,14,13,2:2
1	58712844	T	G	0/1	G,G,G,G,G,G,G,G,G,G,G,G	intron_variant,intron_variant&non_coding_transcript_variant,upstream_gene_variant,intron_variant,intron_variant&non_coding_transcript_variant,intron_variant&non_coding_transcript_variant,upstream_gene_variant,upstream_gene_variant,upstream_gene_variant,intron_variant&non_coding_transcript_variant,intron_variant&non_coding_transcript_variant,intron_variant&non_coding_transcript_variant	MODIFIER	Cflar	ENSMUSG00000026031	ENSMUST00000097722,ENSMUST00000164900,ENSMUST00000069333,ENSMUST00000114313,ENSMUST00000124567,ENSMUST00000156870,ENSMUST00000123553,ENSMUST00000189858,ENSMUST00000114309,ENSMUST00000149874,ENSMUST00000140940,ENSMUST00000097723	protein_coding,processed_transcript,protein_coding,protein_coding,processed_transcript,processed_transcript,processed_transcript,retained_intron,protein_coding,processed_transcript,processed_transcript,processed_transcript	NA,NA,NA,NA,NA,NA,NA,NA,NA,NA,NA,NA	NA:NA,NA:NA,NA:NA,NA:NA,NA:NA,NA:NA,NA:NA,NA:NA,NA:NA,NA:NA,NA:NA,NA:NA	NA,NA,NA,NA,NA,NA,NA,NA,NA,NA,NA,NA	NA,NA,NA,NA,NA,NA,NA,NA,NA,NA,NA,NA	GT:GQ:QUAL:MQ:DP:ADF:ADR:DP4:FI	0/1:42:31.3961:55:20:8,3:0,8:8,0,4,8:2
1	59305211	T	C	0/1	C,C,C	intron_variant,intron_variant&non_coding_transcript_variant,intron_variant	MODIFIER	Cdk15	ENSMUSG00000026023	ENSMUST00000114248,ENSMUST00000162906,ENSMUST00000160662	protein_coding,processed_transcript,protein_coding	NA,NA,NA	NA:NA,NA:NA,NA:NA	NA,NA,NA	NA,NA,NA	GT:GQ:QUAL:MQ:DP:ADF:ADR:DP4:FI	0/1:48:17.1767:53:34:17,7:8,2:17,8,7,2:2
1	59976364	A	C	0/1	C,C,C	intron_variant&NMD_transcript_variant,upstream_gene_variant,intron_variant	MODIFIER	Fam117b	ENSMUSG00000041040	ENSMUST00000151630,ENSMUST00000189790,ENSMUST00000036540	nonsense_mediated_decay,retained_intron,protein_coding	NA,NA,NA	NA:NA,NA:NA,NA:NA	NA,NA,NA	NA,NA,NA	GT:GQ:QUAL:MQ:DP:ADF:ADR:DP4:FI	0/1:45:11.5192:59:21:12,2:1,5:12,1,3,5:2
1	61302291	A	G	0/1	G	intron_variant&non_coding_transcript_variant	MODIFIER	Gm11587	ENSMUSG00000085248	ENSMUST00000128274	lincRNA	NA	NA:NA	NA	NA	GT:GQ:QUAL:MQ:DP:ADF:ADR:DP4:FI	0/1:47:15.6891:60:35:20,2:5,8:20,5,2,8:2
1	61302304	T	G	0/1	G	intron_variant&non_coding_transcript_variant	MODIFIER	Gm11587	ENSMUSG00000085248	ENSMUST00000128274	lincRNA	NA	NA:NA	NA	NA	GT:GQ:QUAL:MQ:DP:ADF:ADR:DP4:FI	0/1:51:19.3151:60:39:16,5:10,8:16,10,5,8:2
1	61711215	T	G	0/1	G,G,G,G,G,G	intron_variant&non_coding_transcript_variant,intron_variant,intron_variant,intron_variant&non_coding_transcript_variant,intron_variant&non_coding_transcript_variant,intron_variant	MODIFIER	Pard3b	ENSMUSG00000052062	ENSMUST00000188325,ENSMUST00000094906,ENSMUST00000046673,ENSMUST00000138768,ENSMUST00000129030,ENSMUST00000075374	retained_intron,protein_coding,protein_coding,processed_transcript,retained_intron,protein_coding	NA,NA,NA,NA,NA,NA	NA:NA,NA:NA,NA:NA,NA:NA,NA:NA,NA:NA	NA,NA,NA,NA,NA,NA	NA,NA,NA,NA,NA,NA	GT:GQ:QUAL:MQ:DP:ADF:ADR:DP4:FI	0/1:55:21.9732:56:31:12,1:6,12:12,6,1,12:2
1	62472560	T	G	0/1	G,G,G,G	intron_variant&non_coding_transcript_variant,intron_variant,intron_variant,intron_variant	MODIFIER	Pard3bos3,Pard3b,Pard3b,Pard3b	ENSMUSG00000085400,ENSMUSG00000052062,ENSMUSG00000052062,ENSMUSG00000052062	ENSMUST00000147177,ENSMUST00000094906,ENSMUST00000046673,ENSMUST00000075374	antisense,protein_coding,protein_coding,protein_coding	NA,NA,NA,NA	NA:NA,NA:NA,NA:NA,NA:NA	NA,NA,NA,NA	NA,NA,NA,NA	GT:GQ:QUAL:MQ:DP:ADF:ADR:DP4:FI	0/1:66:32.2714:47:29:5,5:10,7:5,10,6,8:2
1	62828803	TGATA	T	0/1	-	intron_variant&non_coding_transcript_variant	MODIFIER	Gm4208	ENSMUSG00000100426	ENSMUST00000189802	lincRNA	NA	NA:NA	NA	NA	GT:GQ:QUAL:MQ:DP:ADF:ADR:DP4:FI	0/1:127:222:60:38:7,7:4,9:7,4,12,15:2
1	63006166	A	C	0/1	C	intron_variant&NMD_transcript_variant	MODIFIER	Ino80d	ENSMUSG00000040865	ENSMUST00000133236	nonsense_mediated_decay	NA	NA:NA	NA	NA	GT:GQ:QUAL:MQ:DP:ADF:ADR:DP4:FI	0/1:70:37.5467:59:28:4,8:14,1:4,14,8,2:2
1	63034017	G	A	0/1	A,A,A	upstream_gene_variant,downstream_gene_variant,intron_variant&NMD_transcript_variant	MODIFIER	Rps13-ps7,Gm24942,Ino80d	ENSMUSG00000081617,ENSMUSG00000088953,ENSMUSG00000040865	ENSMUST00000122045,ENSMUST00000158328,ENSMUST00000133236	processed_pseudogene,snoRNA,nonsense_mediated_decay	NA,NA,NA	NA:NA,NA:NA,NA:NA	NA,NA,NA	NA,NA,NA	GT:GQ:QUAL:MQ:DP:ADF:ADR:DP4:FI	0/1:127:222:60:35:7,14:7,7:7,7,14,7:2
1	63269285	A	C	0/1	C,C,C,C,C	downstream_gene_variant,upstream_gene_variant,intron_variant&non_coding_transcript_variant,upstream_gene_variant,intron_variant&non_coding_transcript_variant	MODIFIER	Gm24513,Zdbf2,Gm11608,Zdbf2,Gm11608	ENSMUSG00000092705,ENSMUSG00000027520,ENSMUSG00000087561,ENSMUSG00000027520,ENSMUSG00000087561	ENSMUST00000174964,ENSMUST00000126932,ENSMUST00000153049,ENSMUST00000114132,ENSMUST00000151616	miRNA,protein_coding,lincRNA,protein_coding,lincRNA	NA,NA,NA,NA,NA	NA:NA,NA:NA,NA:NA,NA:NA,NA:NA	NA,NA,NA,NA,NA	NA,NA,NA,NA,NA	GT:GQ:QUAL:MQ:DP:ADF:ADR:DP4:FI	0/1:51:18.8052:60:38:6,15:16,1:6,16,15,1:2
1	63269297	A	C	0/1	C,C,C,C,C	downstream_gene_variant,upstream_gene_variant,intron_variant&non_coding_transcript_variant,upstream_gene_variant,intron_variant&non_coding_transcript_variant	MODIFIER	Gm24513,Zdbf2,Gm11608,Zdbf2,Gm11608	ENSMUSG00000092705,ENSMUSG00000027520,ENSMUSG00000087561,ENSMUSG00000027520,ENSMUSG00000087561	ENSMUST00000174964,ENSMUST00000126932,ENSMUST00000153049,ENSMUST00000114132,ENSMUST00000151616	miRNA,protein_coding,lincRNA,protein_coding,lincRNA	NA,NA,NA,NA,NA	NA:NA,NA:NA,NA:NA,NA:NA,NA:NA	NA,NA,NA,NA,NA	NA,NA,NA,NA,NA	GT:GQ:QUAL:MQ:DP:ADF:ADR:DP4:FI	0/1:72:40.1393:60:31:2,10:19,0:2,19,10,0:2
1	63269886	T	C	0/1	C,C,C,C,C	downstream_gene_variant,upstream_gene_variant,intron_variant&non_coding_transcript_variant,upstream_gene_variant,intron_variant&non_coding_transcript_variant	MODIFIER	Gm24513,Zdbf2,Gm11608,Zdbf2,Gm11608	ENSMUSG00000092705,ENSMUSG00000027520,ENSMUSG00000087561,ENSMUSG00000027520,ENSMUSG00000087561	ENSMUST00000174964,ENSMUST00000126932,ENSMUST00000153049,ENSMUST00000114132,ENSMUST00000151616	miRNA,protein_coding,lincRNA,protein_coding,lincRNA	NA,NA,NA,NA,NA	NA:NA,NA:NA,NA:NA,NA:NA,NA:NA	NA,NA,NA,NA,NA	NA,NA,NA,NA,NA	GT:GQ:QUAL:MQ:DP:ADF:ADR:DP4:FI	0/1:53:20.562:58:38:3,15:17,1:3,17,15,3:2
1	69683802	A	C	0/1	C,C,C,C,C,C,C,C,C	intron_variant,intron_variant,intron_variant,intron_variant,intron_variant&non_coding_transcript_variant,intron_variant,intron_variant&non_coding_transcript_variant,intron_variant,intron_variant	MODIFIER	Ikzf2	ENSMUSG00000025997	ENSMUST00000187184,ENSMUST00000190771,ENSMUST00000190016,ENSMUST00000190855,ENSMUST00000187870,ENSMUST00000191262,ENSMUST00000188919,ENSMUST00000027146,ENSMUST00000188110	protein_coding,protein_coding,protein_coding,protein_coding,retained_intron,protein_coding,retained_intron,protein_coding,protein_coding	NA,NA,NA,NA,NA,NA,NA,NA,NA	NA:NA,NA:NA,NA:NA,NA:NA,NA:NA,NA:NA,NA:NA,NA:NA,NA:NA	NA,NA,NA,NA,NA,NA,NA,NA,NA	NA,NA,NA,NA,NA,NA,NA,NA,NA	GT:GQ:QUAL:MQ:DP:ADF:ADR:DP4:FI	0/1:44:12.4015:59:41:9,13:18,1:9,18,13,1:2
1	70084863	T	G	0/1	G,G,G,G,G	intron_variant,intron_variant&non_coding_transcript_variant,intron_variant&non_coding_transcript_variant,intron_variant&non_coding_transcript_variant,intron_variant&non_coding_transcript_variant	MODIFIER	Spag16	ENSMUSG00000053153	ENSMUST00000065425,ENSMUST00000190833,ENSMUST00000187159,ENSMUST00000191569,ENSMUST00000161310	protein_coding,processed_transcript,processed_transcript,processed_transcript,processed_transcript	NA,NA,NA,NA,NA	NA:NA,NA:NA,NA:NA,NA:NA,NA:NA	NA,NA,NA,NA,NA	NA,NA,NA,NA,NA	GT:GQ:QUAL:MQ:DP:ADF:ADR:DP4:FI	0/1:59:26.8352:59:26:4,7:14,1:4,14,7,1:2
1	70582653	A	T	0/1	T,T	intron_variant,intron_variant&non_coding_transcript_variant	MODIFIER	Spag16	ENSMUSG00000053153	ENSMUST00000065425,ENSMUST00000161310	protein_coding,processed_transcript	NA,NA	NA:NA,NA:NA	NA,NA	NA,NA	GT:GQ:QUAL:MQ:DP:ADF:ADR:DP4:FI	0/1:80:47.0864:60:39:5,16:15,3:5,15,16,3:2
1	72603549	T	G	0/1	G,G,G,G,G	intron_variant,intron_variant,intron_variant&non_coding_transcript_variant,downstream_gene_variant,intron_variant&non_coding_transcript_variant	MODIFIER	Smarcal1	ENSMUSG00000039354	ENSMUST00000152225,ENSMUST00000047615,ENSMUST00000136498,ENSMUST00000156797,ENSMUST00000150725	protein_coding,protein_coding,retained_intron,retained_intron,retained_intron	NA,NA,NA,NA,NA	NA:NA,NA:NA,NA:NA,NA:NA,NA:NA	NA,NA,NA,NA,NA	NA,NA,NA,NA,NA	GT:GQ:QUAL:MQ:DP:ADF:ADR:DP4:FI	0/1:42:11.5943:58:33:16,1:8,7:16,8,2,7:2
1	73287358	T	G	0/1	G	intron_variant&non_coding_transcript_variant	MODIFIER	Gm29185	ENSMUSG00000101112	ENSMUST00000190578	lincRNA	NA	NA:NA	NA	NA	GT:GQ:QUAL:MQ:DP:ADF:ADR:DP4:FI	0/1:49:17.7722:60:26:9,1:9,7:9,9,1,7:2
1	73790672	AAC	A	0/1	-,-	intron_variant&non_coding_transcript_variant	MODIFIER	6030407O03Rik,Gm29183	ENSMUSG00000100301,ENSMUSG00000101344	ENSMUST00000189514,ENSMUST00000188600	lincRNA	NA,NA	NA:NA,NA:NA	NA,NA	NA,NA	GT:GQ:QUAL:MQ:DP:ADF:ADR:DP4:FI	0/1:85:56:60:43:15,2:8,5:15,8,8,12:2
1	73828282	A	C	0/1	C,C	intron_variant&non_coding_transcript_variant	MODIFIER	6030407O03Rik,Gm29183	ENSMUSG00000100301,ENSMUSG00000101344	ENSMUST00000189514,ENSMUST00000188600	lincRNA	NA,NA	NA:NA,NA:NA	NA,NA	NA,NA	GT:GQ:QUAL:MQ:DP:ADF:ADR:DP4:FI	0/1:46:15.0638:58:38:5,16:17,0:5,17,16,0:2
1	74379245	A	C	0/1	C,C,C,C,C,C,C,C,C,C,C	upstream_gene_variant,downstream_gene_variant,intron_variant&non_coding_transcript_variant,upstream_gene_variant,intron_variant,upstream_gene_variant,intron_variant,upstream_gene_variant,intron_variant&non_coding_transcript_variant,intron_variant&non_coding_transcript_variant,intron_variant&non_coding_transcript_variant	MODIFIER	Slc11a1	ENSMUSG00000026177	ENSMUST00000133896,ENSMUST00000135137,ENSMUST00000155865,ENSMUST00000149166,ENSMUST00000027368,ENSMUST00000134189,ENSMUST00000187516,ENSMUST00000127487,ENSMUST00000147233,ENSMUST00000131511,ENSMUST00000136786	retained_intron,processed_transcript,processed_transcript,processed_transcript,protein_coding,processed_transcript,protein_coding,retained_intron,retained_intron,retained_intron,processed_transcript	NA,NA,NA,NA,NA,NA,NA,NA,NA,NA,NA	NA:NA,NA:NA,NA:NA,NA:NA,NA:NA,NA:NA,NA:NA,NA:NA,NA:NA,NA:NA,NA:NA	NA,NA,NA,NA,NA,NA,NA,NA,NA,NA,NA	NA,NA,NA,NA,NA,NA,NA,NA,NA,NA,NA	GT:GQ:QUAL:MQ:DP:ADF:ADR:DP4:FI	0/1:47:15.3797:60:43:16,14:13,0:16,13,14,0:2
1	74421727	A	C	0/1	C,C,C,C	upstream_gene_variant,intron_variant&non_coding_transcript_variant,intron_variant,intron_variant	MODIFIER	Vil1	ENSMUSG00000026175	ENSMUST00000163018,ENSMUST00000161087,ENSMUST00000159749,ENSMUST00000027366	retained_intron,retained_intron,protein_coding,protein_coding	NA,NA,NA,NA	NA:NA,NA:NA,NA:NA,NA:NA	NA,NA,NA,NA	NA,NA,NA,NA	GT:GQ:QUAL:MQ:DP:ADF:ADR:DP4:FI	0/1:45:13.5461:59:42:11,12:16,2:11,16,12,3:2
1	75278187	A	C	0/1	C,C,C,C,C	downstream_gene_variant,upstream_gene_variant,intron_variant,intron_variant&non_coding_transcript_variant,intron_variant&NMD_transcript_variant	MODIFIER	Gm28902,Resp18,Resp18,Resp18,Resp18	ENSMUSG00000100556,ENSMUSG00000033061,ENSMUSG00000033061,ENSMUSG00000033061,ENSMUSG00000033061	ENSMUST00000191531,ENSMUST00000191283,ENSMUST00000039534,ENSMUST00000189203,ENSMUST00000186229	antisense,retained_intron,protein_coding,retained_intron,nonsense_mediated_decay	NA,NA,NA,NA,NA	NA:NA,NA:NA,NA:NA,NA:NA,NA:NA	NA,NA,NA,NA,NA	NA,NA,NA,NA,NA	GT:GQ:QUAL:MQ:DP:ADF:ADR:DP4:FI	0/1:66:34.97:60:40:3,11:24,1:3,24,11,2:2
1	77374121	T	C	0/1	C,C,C,C,C	intron_variant,intron_variant&NMD_transcript_variant,intron_variant&NMD_transcript_variant,intron_variant,intron_variant	MODIFIER	Epha4	ENSMUSG00000026235	ENSMUST00000188797,ENSMUST00000190149,ENSMUST00000188952,ENSMUST00000027451,ENSMUST00000187346	protein_coding,nonsense_mediated_decay,nonsense_mediated_decay,protein_coding,protein_coding	NA,NA,NA,NA,NA	NA:NA,NA:NA,NA:NA,NA:NA,NA:NA	NA,NA,NA,NA,NA	NA,NA,NA,NA,NA	GT:GQ:QUAL:MQ:DP:ADF:ADR:DP4:FI	0/1:27:23.1975:53:21:5,8:2,6:5,2,8,6:2
1	77395828	A	G	0/1	G,G,G,G,G	intron_variant,intron_variant&NMD_transcript_variant,intron_variant&NMD_transcript_variant,downstream_gene_variant,intron_variant	MODIFIER	Epha4	ENSMUSG00000026235	ENSMUST00000188797,ENSMUST00000190149,ENSMUST00000188952,ENSMUST00000189934,ENSMUST00000027451	protein_coding,nonsense_mediated_decay,nonsense_mediated_decay,retained_intron,protein_coding	NA,NA,NA,NA,NA	NA:NA,NA:NA,NA:NA,NA:NA,NA:NA	NA,NA,NA,NA,NA	NA,NA,NA,NA,NA	GT:GQ:QUAL:MQ:DP:ADF:ADR:DP4:FI	0/1:71:36.3987:48:13:2,6:4,1:2,4,6,1:2
1	77403546	AAC	A	0/1	-,-,-,-,-,-	intron_variant,intron_variant,intron_variant&NMD_transcript_variant,intron_variant&NMD_transcript_variant,intron_variant&non_coding_transcript_variant,intron_variant	MODIFIER	Epha4	ENSMUSG00000026235	ENSMUST00000186930,ENSMUST00000188797,ENSMUST00000190149,ENSMUST00000188952,ENSMUST00000189934,ENSMUST00000027451	protein_coding,protein_coding,nonsense_mediated_decay,nonsense_mediated_decay,retained_intron,protein_coding	NA,NA,NA,NA,NA,NA	NA:NA,NA:NA,NA:NA,NA:NA,NA:NA,NA:NA	NA,NA,NA,NA,NA,NA	NA,NA,NA,NA,NA,NA	GT:GQ:QUAL:MQ:DP:ADF:ADR:DP4:FI	0/1:122:88:60:40:11,6:4,2:11,4,15,10:2
1	78445555	T	C	0/1	C,C,C	intron_variant,intron_variant&NMD_transcript_variant,intron_variant	MODIFIER	Farsb	ENSMUSG00000026245	ENSMUST00000170217,ENSMUST00000189529,ENSMUST00000068333	protein_coding,nonsense_mediated_decay,protein_coding	NA,NA,NA	NA:NA,NA:NA,NA:NA	NA,NA,NA	NA,NA,NA	GT:GQ:QUAL:MQ:DP:ADF:ADR:DP4:FI	0/1:43:11.0263:59:37:8,14:14,1:8,14,14,1:2
1	78814089	T	TAC	2017-01-01	AC,AC,AC	upstream_gene_variant,upstream_gene_variant,intron_variant&non_coding_transcript_variant	MODIFIER	Kcne4,Kcne4,Gm29536	ENSMUSG00000047330,ENSMUSG00000047330,ENSMUSG00000099706	ENSMUST00000187432,ENSMUST00000057262,ENSMUST00000189296	protein_coding,protein_coding,lincRNA	NA,NA,NA	NA:NA,NA:NA,NA:NA	NA,NA,NA	NA,NA,NA	GT:GQ:QUAL:MQ:DP:ADF:ADR:DP4:FI	1/1:54:228:58:55:5,25:8,17:5,8,25,17:1
1	79135506	T	G	0/1	G	intron_variant&non_coding_transcript_variant	MODIFIER	Gm29536	ENSMUSG00000099706	ENSMUST00000189296	lincRNA	NA	NA:NA	NA	NA	GT:GQ:QUAL:MQ:DP:ADF:ADR:DP4:FI	0/1:66:33.6728:51:34:10,3:13,8:10,13,3,8:2
1	79186900	TAC	T	0/1	-	intron_variant&non_coding_transcript_variant	MODIFIER	Gm29536	ENSMUSG00000099706	ENSMUST00000189296	lincRNA	NA	NA:NA	NA	NA	GT:GQ:QUAL:MQ:DP:ADF:ADR:DP4:FI	0/1:57:65:59:32:4,15:6,5:4,6,16,6:2
1	80185254	T	G	0/1	G,G,G	upstream_gene_variant,intron_variant&non_coding_transcript_variant,upstream_gene_variant	MODIFIER	9830004L10Rik	ENSMUSG00000099552	ENSMUST00000188074,ENSMUST00000191325,ENSMUST00000185548	lincRNA	NA,NA,NA	NA:NA,NA:NA,NA:NA	NA,NA,NA	NA,NA,NA	GT:GQ:QUAL:MQ:DP:ADF:ADR:DP4:FI	0/1:58:24.326:51:26:5,4:7,10:5,7,4,10:2
1	80715250	A	C	0/1	C,C,C	intron_variant&non_coding_transcript_variant,intron_variant,intron_variant&non_coding_transcript_variant	MODIFIER	Dock10	ENSMUSG00000038608	ENSMUST00000191505,ENSMUST00000077946,ENSMUST00000187698	retained_intron,protein_coding,retained_intron	NA,NA,NA	NA:NA,NA:NA,NA:NA	NA,NA,NA	NA,NA,NA	GT:GQ:QUAL:MQ:DP:ADF:ADR:DP4:FI	0/1:48:14.4327:58:27:4,6:9,3:4,9,8,6:2
1	83320828	T	C	0/1	C,C	intron_variant,intron_variant&non_coding_transcript_variant	MODIFIER	Sphkap	ENSMUSG00000026163	ENSMUST00000160953,ENSMUST00000053075	protein_coding,retained_intron	NA,NA	NA:NA,NA:NA	NA,NA	NA,NA	GT:GQ:QUAL:MQ:DP:ADF:ADR:DP4:FI	0/1:99:64:53:36:11,1:7,16:11,7,2,16:2
1	83758859	AACAC	A	0/1	-	intron_variant&non_coding_transcript_variant	MODIFIER	4933436I20Rik	ENSMUSG00000100580	ENSMUST00000189405	lincRNA	NA	NA:NA	NA	NA	GT:GQ:QUAL:MQ:DP:ADF:ADR:DP4:FI	0/1:127:222:59:38:8,9:5,4:8,5,17,8:2
1	84597388	A	C	0/1	C,C,C,C	intron_variant,intron_variant&non_coding_transcript_variant,intron_variant,intron_variant	MODIFIER	Dner	ENSMUSG00000036766	ENSMUST00000191546,ENSMUST00000191306,ENSMUST00000049126,ENSMUST00000185606	protein_coding,retained_intron,protein_coding,protein_coding	NA,NA,NA,NA	NA:NA,NA:NA,NA:NA,NA:NA	NA,NA,NA,NA	NA,NA,NA,NA	GT:GQ:QUAL:MQ:DP:ADF:ADR:DP4:FI	0/1:68:36.946:59:39:9,7:18,4:9,18,7,5:2
1	84839296	A	C	0/1	C,C,C,C,C,C,C,C,C,C	upstream_gene_variant,intron_variant,5_prime_UTR_variant,upstream_gene_variant,5_prime_UTR_variant,upstream_gene_variant,intron_variant,5_prime_UTR_variant&NMD_transcript_variant,5_prime_UTR_variant,upstream_gene_variant	MODIFIER	Fbxo36,Trip12,Trip12,Fbxo36,Trip12,Trip12,Trip12,Trip12,Trip12,Trip12	ENSMUSG00000073633,ENSMUSG00000026219,ENSMUSG00000026219,ENSMUSG00000073633,ENSMUSG00000026219,ENSMUSG00000026219,ENSMUSG00000026219,ENSMUSG00000026219,ENSMUSG00000026219,ENSMUSG00000026219	ENSMUST00000097672,ENSMUST00000186465,ENSMUST00000189496,ENSMUST00000143656,ENSMUST00000027421,ENSMUST00000186648,ENSMUST00000190067,ENSMUST00000185909,ENSMUST00000186894,ENSMUST00000187818	protein_coding,protein_coding,protein_coding,processed_transcript,protein_coding,protein_coding,protein_coding,nonsense_mediated_decay,protein_coding,protein_coding	NA,NA,1/6,NA,1/41,NA,NA,1/8,1/20,NA	NA:NA,NA:NA,6:NA,NA:NA,9:NA,NA:NA,NA:NA,16:NA,9:NA,NA:NA	NA,NA,NA,NA,NA,NA,NA,NA,NA,NA	NA,NA,NA,NA,NA,NA,NA,NA,NA,NA	GT:GQ:QUAL:MQ:DP:ADF:ADR:DP4:FI	0/1:48:16.202:60:47:13,9:18,5:13,18,10,6:2
1	84882586	A	C	0/1	C,C,C,C	intron_variant,intron_variant&non_coding_transcript_variant,intron_variant&non_coding_transcript_variant,intron_variant&non_coding_transcript_variant	MODIFIER	Fbxo36	ENSMUSG00000073633	ENSMUST00000097672,ENSMUST00000151737,ENSMUST00000139562,ENSMUST00000143656	protein_coding,processed_transcript,processed_transcript,processed_transcript	NA,NA,NA,NA	NA:NA,NA:NA,NA:NA,NA:NA	NA,NA,NA,NA	NA,NA,NA,NA	GT:GQ:QUAL:MQ:DP:ADF:ADR:DP4:FI	0/1:45:14.0315:59:57:12,15:27,2:12,27,15,3:2
1	85012565	G	T	0/1	T,T,T	non_coding_transcript_exon_variant&non_coding_transcript_variant,intron_variant&non_coding_transcript_variant,downstream_gene_variant	MODIFIER	Rpl19-ps1,C130026I21Rik,Gm27907	ENSMUSG00000064281,ENSMUSG00000052477,ENSMUSG00000098842	ENSMUST00000121059,ENSMUST00000159114,ENSMUST00000185101	processed_pseudogene,processed_transcript,miRNA	1/1,NA,NA	452:NA,NA:NA,NA:NA	NA,NA,NA	NA,NA,NA	GT:GQ:QUAL:MQ:DP:ADF:ADR:DP4:FI	0/1:127:206:40:105:28,20:12,13:28,12,44,21:2
1	85012787	TAA	T,TAAAAA	2017-02-01	-,AAAAA,-,AAAAA,-,AAAAA	downstream_gene_variant,downstream_gene_variant,intron_variant&non_coding_transcript_variant,intron_variant&non_coding_transcript_variant,downstream_gene_variant,downstream_gene_variant	MODIFIER	Rpl19-ps1,Rpl19-ps1,C130026I21Rik,C130026I21Rik,Gm27907,Gm27907	ENSMUSG00000064281,ENSMUSG00000064281,ENSMUSG00000052477,ENSMUSG00000052477,ENSMUSG00000098842,ENSMUSG00000098842	ENSMUST00000121059,ENSMUST00000121059,ENSMUST00000159114,ENSMUST00000159114,ENSMUST00000185101,ENSMUST00000185101	processed_pseudogene,processed_pseudogene,processed_transcript,processed_transcript,miRNA,miRNA	NA,NA,NA,NA,NA,NA	NA:NA,NA:NA,NA:NA,NA:NA,NA:NA,NA:NA	NA,NA,NA,NA,NA,NA	NA,NA,NA,NA,NA,NA	GT:GQ:QUAL:MQ:DP:ADF:ADR:DP4:FI	1/2:52:89:55:117:13,18,9:22,18,16:13,22,34,48:2
1	85013096	C	T	0/1	T,T,T	downstream_gene_variant,intron_variant&non_coding_transcript_variant,downstream_gene_variant	MODIFIER	Rpl19-ps1,C130026I21Rik,Gm27907	ENSMUSG00000064281,ENSMUSG00000052477,ENSMUSG00000098842	ENSMUST00000121059,ENSMUST00000159114,ENSMUST00000185101	processed_pseudogene,processed_transcript,miRNA	NA,NA,NA	NA:NA,NA:NA,NA:NA	NA,NA,NA	NA,NA,NA	GT:GQ:QUAL:MQ:DP:ADF:ADR:DP4:FI	0/1:51:21.0865:43:88:34,6:33,11:34,33,7,14:2
1	85066621	G	A	0/1	A,A,A	downstream_gene_variant,downstream_gene_variant,intron_variant&non_coding_transcript_variant	MODIFIER	Gm18342,Gm2389,C130026I21Rik	ENSMUSG00000101279,ENSMUSG00000089976,ENSMUSG00000052477	ENSMUST00000186987,ENSMUST00000160487,ENSMUST00000159114	unprocessed_pseudogene,unprocessed_pseudogene,processed_transcript	NA,NA,NA	NA:NA,NA:NA,NA:NA	NA,NA,NA	NA,NA,NA	GT:GQ:QUAL:MQ:DP:ADF:ADR:DP4:FI	0/1:56:24.1798:24:73:34,14:25,0:34,25,14,0:2
1	85072730	T	C	0/1	C,C	intron_variant&non_coding_transcript_variant	MODIFIER	Gm18342,C130026I21Rik	ENSMUSG00000101279,ENSMUSG00000052477	ENSMUST00000186987,ENSMUST00000159114	unprocessed_pseudogene,processed_transcript	NA,NA	NA:NA,NA:NA	NA,NA	NA,NA	GT:GQ:QUAL:MQ:DP:ADF:ADR:DP4:FI	0/1:48:17.1288:30:71:20,17:28,6:20,28,17,6:2
1	85079218	A	T	0/1	T,T,T	intron_variant&non_coding_transcript_variant,downstream_gene_variant,intron_variant&non_coding_transcript_variant	MODIFIER	Gm18342,A530032D15Rik,C130026I21Rik	ENSMUSG00000101279,ENSMUSG00000089844,ENSMUSG00000052477	ENSMUST00000186987,ENSMUST00000161724,ENSMUST00000159114	unprocessed_pseudogene,protein_coding,processed_transcript	NA,NA,NA	NA:NA,NA:NA,NA:NA	NA,NA,NA	NA,NA,NA	GT:GQ:QUAL:MQ:DP:ADF:ADR:DP4:FI	0/1:127:121:33:109:41,19:37,12:41,37,19,12:2
1	85117313	G	GTC	0/1	TC,TC,TC,TC,TC,TC,TC,TC,TC,TC	downstream_gene_variant,downstream_gene_variant,intron_variant&non_coding_transcript_variant,downstream_gene_variant,intron_variant,downstream_gene_variant,downstream_gene_variant,downstream_gene_variant,intron_variant,downstream_gene_variant	MODIFIER	A530040E14Rik,A530040E14Rik,C130026I21Rik,Gm16038,C130026I21Rik,A530040E14Rik,A530040E14Rik,A530040E14Rik,C130026I21Rik,A530040E14Rik	ENSMUSG00000072109,ENSMUSG00000072109,ENSMUSG00000052477,ENSMUSG00000090128,ENSMUSG00000052477,ENSMUSG00000072109,ENSMUSG00000072109,ENSMUSG00000072109,ENSMUSG00000052477,ENSMUSG00000072109	ENSMUST00000093501,ENSMUST00000162353,ENSMUST00000159114,ENSMUST00000159317,ENSMUST00000162421,ENSMUST00000162453,ENSMUST00000159087,ENSMUST00000161150,ENSMUST00000161267,ENSMUST00000161666	antisense,antisense,processed_transcript,unprocessed_pseudogene,protein_coding,antisense,antisense,antisense,protein_coding,antisense	NA,NA,NA,NA,NA,NA,NA,NA,NA,NA	NA:NA,NA:NA,NA:NA,NA:NA,NA:NA,NA:NA,NA:NA,NA:NA,NA:NA,NA:NA	NA,NA,NA,NA,NA,NA,NA,NA,NA,NA	NA,NA,NA,NA,NA,NA,NA,NA,NA,NA	GT:GQ:QUAL:MQ:DP:ADF:ADR:DP4:FI	0/1:127:134:49:90:23,15:36,16:23,36,15,16:2
1	85136873	C	T	0/1	T,T,T	intron_variant,intron_variant,intron_variant&non_coding_transcript_variant	MODIFIER	C130026I21Rik	ENSMUSG00000052477	ENSMUST00000162421,ENSMUST00000161267,ENSMUST00000159114	protein_coding,protein_coding,processed_transcript	NA,NA,NA	NA:NA,NA:NA,NA:NA	NA,NA,NA	NA,NA,NA	GT:GQ:QUAL:MQ:DP:ADF:ADR:DP4:FI	0/1:46:15.514:23:59:15,10:22,12:15,22,10,12:2
1	85154612	TAC	T	0/1	-,-,-,-	intron_variant,intron_variant,intron_variant&non_coding_transcript_variant,downstream_gene_variant	MODIFIER	C130026I21Rik,C130026I21Rik,C130026I21Rik,Gm2619	ENSMUSG00000052477,ENSMUSG00000052477,ENSMUSG00000052477,ENSMUSG00000091199	ENSMUST00000162421,ENSMUST00000161267,ENSMUST00000159114,ENSMUST00000166777	protein_coding,protein_coding,processed_transcript,transcribed_unprocessed_pseudogene	NA,NA,NA,NA	NA:NA,NA:NA,NA:NA,NA:NA	NA,NA,NA,NA	NA,NA,NA,NA	GT:GQ:QUAL:MQ:DP:ADF:ADR:DP4:FI	0/1:41:10.0838:50:49:6,5:14,3:6,14,16,13:2
1	85154769	G	A	0/1	A,A,A,A,A	intron_variant,upstream_gene_variant,intron_variant,intron_variant&non_coding_transcript_variant,downstream_gene_variant	MODIFIER	C130026I21Rik,Gm6264,C130026I21Rik,C130026I21Rik,Gm2619	ENSMUSG00000052477,ENSMUSG00000089716,ENSMUSG00000052477,ENSMUSG00000052477,ENSMUSG00000091199	ENSMUST00000162421,ENSMUST00000160802,ENSMUST00000161267,ENSMUST00000159114,ENSMUST00000166777	protein_coding,transcribed_unprocessed_pseudogene,protein_coding,processed_transcript,transcribed_unprocessed_pseudogene	NA,NA,NA,NA,NA	NA:NA,NA:NA,NA:NA,NA:NA,NA:NA	NA,NA,NA,NA,NA	NA,NA,NA,NA,NA	GT:GQ:QUAL:MQ:DP:ADF:ADR:DP4:FI	0/1:42:11.2702:42:102:54,11:27,10:54,27,11,10:2
1	85182324	C	T	0/1	T,T,T,T,T	intron_variant&non_coding_transcript_variant,intron_variant,intron_variant,intron_variant&non_coding_transcript_variant,intron_variant&non_coding_transcript_variant	MODIFIER	Gm6264,C130026I21Rik,C130026I21Rik,C130026I21Rik,Gm2619	ENSMUSG00000089716,ENSMUSG00000052477,ENSMUSG00000052477,ENSMUSG00000052477,ENSMUSG00000091199	ENSMUST00000162896,ENSMUST00000162421,ENSMUST00000161267,ENSMUST00000159114,ENSMUST00000166777	transcribed_unprocessed_pseudogene,protein_coding,protein_coding,processed_transcript,transcribed_unprocessed_pseudogene	NA,NA,NA,NA,NA	NA:NA,NA:NA,NA:NA,NA:NA,NA:NA	NA,NA,NA,NA,NA	NA,NA,NA,NA,NA	GT:GQ:QUAL:MQ:DP:ADF:ADR:DP4:FI	0/1:59:28.0192:20:127:39,11:58,19:39,58,11,19:2
1	85193354	A	T	0/1	T,T,T,T,T	intron_variant&non_coding_transcript_variant,intron_variant,intron_variant,intron_variant&non_coding_transcript_variant,intron_variant&non_coding_transcript_variant	MODIFIER	Gm6264,C130026I21Rik,C130026I21Rik,C130026I21Rik,Gm2619	ENSMUSG00000089716,ENSMUSG00000052477,ENSMUSG00000052477,ENSMUSG00000052477,ENSMUSG00000091199	ENSMUST00000162896,ENSMUST00000162421,ENSMUST00000161267,ENSMUST00000159114,ENSMUST00000166777	transcribed_unprocessed_pseudogene,protein_coding,protein_coding,processed_transcript,transcribed_unprocessed_pseudogene	NA,NA,NA,NA,NA	NA:NA,NA:NA,NA:NA,NA:NA,NA:NA	NA,NA,NA,NA,NA	NA,NA,NA,NA,NA	GT:GQ:QUAL:MQ:DP:ADF:ADR:DP4:FI	0/1:77:46.3238:44:54:15,1:26,12:15,26,1,12:2
1	85197168	T	C	0/1	C,C,C,C,C,C,C,C,C	upstream_gene_variant,downstream_gene_variant,upstream_gene_variant,intron_variant&non_coding_transcript_variant,intron_variant,upstream_gene_variant,intron_variant,upstream_gene_variant,intron_variant&non_coding_transcript_variant	MODIFIER	Gm7609,Gm6264,Gm7609,C130026I21Rik,C130026I21Rik,Gm7609,C130026I21Rik,Gm7609,Gm2619	ENSMUSG00000079457,ENSMUSG00000089716,ENSMUSG00000079457,ENSMUSG00000052477,ENSMUSG00000052477,ENSMUSG00000079457,ENSMUSG00000052477,ENSMUSG00000079457,ENSMUSG00000091199	ENSMUST00000161424,ENSMUST00000162896,ENSMUST00000113407,ENSMUST00000159114,ENSMUST00000162421,ENSMUST00000160058,ENSMUST00000161267,ENSMUST00000113402,ENSMUST00000166777	transcribed_unprocessed_pseudogene,transcribed_unprocessed_pseudogene,processed_transcript,processed_transcript,protein_coding,processed_transcript,protein_coding,processed_transcript,transcribed_unprocessed_pseudogene	NA,NA,NA,NA,NA,NA,NA,NA,NA	NA:NA,NA:NA,NA:NA,NA:NA,NA:NA,NA:NA,NA:NA,NA:NA,NA:NA	NA,NA,NA,NA,NA,NA,NA,NA,NA	NA,NA,NA,NA,NA,NA,NA,NA,NA	GT:GQ:QUAL:MQ:DP:ADF:ADR:DP4:FI	0/1:64:32.9157:47:54:21,3:18,12:21,18,3,12:2
1	85210799	G	A	0/1	A,A,A,A,A,A,A	intron_variant&non_coding_transcript_variant,intron_variant&non_coding_transcript_variant,intron_variant,intron_variant,intron_variant&non_coding_transcript_variant,intron_variant&non_coding_transcript_variant,intron_variant&non_coding_transcript_variant	MODIFIER	Gm7609,Gm7609,C130026I21Rik,C130026I21Rik,C130026I21Rik,Gm7609,Gm2619	ENSMUSG00000079457,ENSMUSG00000079457,ENSMUSG00000052477,ENSMUSG00000052477,ENSMUSG00000052477,ENSMUSG00000079457,ENSMUSG00000091199	ENSMUST00000161424,ENSMUST00000113407,ENSMUST00000162421,ENSMUST00000161267,ENSMUST00000159114,ENSMUST00000113402,ENSMUST00000166777	transcribed_unprocessed_pseudogene,processed_transcript,protein_coding,protein_coding,processed_transcript,processed_transcript,transcribed_unprocessed_pseudogene	NA,NA,NA,NA,NA,NA,NA	NA:NA,NA:NA,NA:NA,NA:NA,NA:NA,NA:NA,NA:NA	NA,NA,NA,NA,NA,NA,NA	NA,NA,NA,NA,NA,NA,NA	GT:GQ:QUAL:MQ:DP:ADF:ADR:DP4:FI	0/1:65:34.4674:28:92:31,17:34,10:31,34,17,10:2
1	85234131	A	G	0/1	G,G,G,G	intron_variant,intron_variant,intron_variant&non_coding_transcript_variant,intron_variant&non_coding_transcript_variant	MODIFIER	C130026I21Rik,C130026I21Rik,C130026I21Rik,Gm2619	ENSMUSG00000052477,ENSMUSG00000052477,ENSMUSG00000052477,ENSMUSG00000091199	ENSMUST00000162421,ENSMUST00000161267,ENSMUST00000159114,ENSMUST00000166777	protein_coding,protein_coding,processed_transcript,transcribed_unprocessed_pseudogene	NA,NA,NA,NA	NA:NA,NA:NA,NA:NA,NA:NA	NA,NA,NA,NA	NA,NA,NA,NA	GT:GQ:QUAL:MQ:DP:ADF:ADR:DP4:FI	0/1:72:41.7684:33:83:32,13:26,10:32,26,15,10:2
1	85238297	G	A	0/1	A,A,A,A,A	intron_variant,downstream_gene_variant,intron_variant,intron_variant&non_coding_transcript_variant,intron_variant&non_coding_transcript_variant	MODIFIER	C130026I21Rik,C130026I21Rik,C130026I21Rik,C130026I21Rik,Gm2619	ENSMUSG00000052477,ENSMUSG00000052477,ENSMUSG00000052477,ENSMUSG00000052477,ENSMUSG00000091199	ENSMUST00000162421,ENSMUST00000161685,ENSMUST00000161267,ENSMUST00000159114,ENSMUST00000166777	protein_coding,protein_coding,protein_coding,processed_transcript,transcribed_unprocessed_pseudogene	NA,NA,NA,NA,NA	NA:NA,NA:NA,NA:NA,NA:NA,NA:NA	NA,NA,NA,NA,NA	NA,NA,NA,NA,NA	GT:GQ:QUAL:MQ:DP:ADF:ADR:DP4:FI	0/1:61:29.6676:23:140:45,18:50,25:45,50,19,26:2
1	85239089	CAAAACA	C	0/1	-,-,-,-,-	intron_variant,downstream_gene_variant,intron_variant,intron_variant&non_coding_transcript_variant,intron_variant&non_coding_transcript_variant	MODIFIER	C130026I21Rik,C130026I21Rik,C130026I21Rik,C130026I21Rik,Gm2619	ENSMUSG00000052477,ENSMUSG00000052477,ENSMUSG00000052477,ENSMUSG00000052477,ENSMUSG00000091199	ENSMUST00000162421,ENSMUST00000161685,ENSMUST00000161267,ENSMUST00000159114,ENSMUST00000166777	protein_coding,protein_coding,protein_coding,processed_transcript,transcribed_unprocessed_pseudogene	NA,NA,NA,NA,NA	NA:NA,NA:NA,NA:NA,NA:NA,NA:NA	NA,NA,NA,NA,NA	NA,NA,NA,NA,NA	GT:GQ:QUAL:MQ:DP:ADF:ADR:DP4:FI	0/1:127:222:53:111:13,19:13,24:13,13,35,50:2
1	85270498	C	A	0/1	A,A,A,A,A,A,A,A,A,A,A	intron_variant&non_coding_transcript_variant,5_prime_UTR_variant,5_prime_UTR_variant,upstream_gene_variant,upstream_gene_variant,upstream_gene_variant,intron_variant&non_coding_transcript_variant,upstream_gene_variant,upstream_gene_variant,intron_variant&non_coding_transcript_variant,intron_variant&non_coding_transcript_variant	MODIFIER	Gm16026,C130026I21Rik,C130026I21Rik,Gm16026,Gm16026,C130026I21Rik,Gm16026,Gm16026,C130026I21Rik,Gm16026,Gm2619	ENSMUSG00000079455,ENSMUSG00000052477,ENSMUSG00000052477,ENSMUSG00000079455,ENSMUSG00000079455,ENSMUSG00000052477,ENSMUSG00000079455,ENSMUSG00000079455,ENSMUSG00000052477,ENSMUSG00000079455,ENSMUSG00000091199	ENSMUST00000162923,ENSMUST00000064341,ENSMUST00000093506,ENSMUST00000094774,ENSMUST00000159695,ENSMUST00000159582,ENSMUST00000163068,ENSMUST00000159849,ENSMUST00000161267,ENSMUST00000162652,ENSMUST00000166777	transcribed_unprocessed_pseudogene,protein_coding,protein_coding,transcribed_unprocessed_pseudogene,transcribed_unprocessed_pseudogene,protein_coding,transcribed_unprocessed_pseudogene,transcribed_unprocessed_pseudogene,protein_coding,transcribed_unprocessed_pseudogene,transcribed_unprocessed_pseudogene	NA,1/7,1/8,NA,NA,NA,NA,NA,NA,NA,NA	NA:NA,69:NA,46:NA,NA:NA,NA:NA,NA:NA,NA:NA,NA:NA,NA:NA,NA:NA,NA:NA	NA,NA,NA,NA,NA,NA,NA,NA,NA,NA,NA	NA,NA,NA,NA,NA,NA,NA,NA,NA,NA,NA	GT:GQ:QUAL:MQ:DP:ADF:ADR:DP4:FI	0/1:127:124:27:123:41,17:51,14:41,51,17,14:2
1	85281042	C	G	0/1	G,G,G,G,G	downstream_gene_variant,intron_variant&non_coding_transcript_variant,downstream_gene_variant,downstream_gene_variant,intron_variant&non_coding_transcript_variant	MODIFIER	Gm16026,Gm16026,Gm16026,Gm16026,Gm2619	ENSMUSG00000079455,ENSMUSG00000079455,ENSMUSG00000079455,ENSMUSG00000079455,ENSMUSG00000091199	ENSMUST00000162923,ENSMUST00000159695,ENSMUST00000163068,ENSMUST00000162652,ENSMUST00000166777	transcribed_unprocessed_pseudogene	NA,NA,NA,NA,NA	NA:NA,NA:NA,NA:NA,NA:NA,NA:NA	NA,NA,NA,NA,NA	NA,NA,NA,NA,NA	GT:GQ:QUAL:MQ:DP:ADF:ADR:DP4:FI	0/1:127:186:20:100:35,25:32,8:35,32,25,8:2
1	85311009	T	G	0/1	G,G	intron_variant&non_coding_transcript_variant	MODIFIER	Gm2619	ENSMUSG00000091199	ENSMUST00000162276,ENSMUST00000166777	processed_transcript,transcribed_unprocessed_pseudogene	NA,NA	NA:NA,NA:NA	NA,NA	NA,NA	GT:GQ:QUAL:MQ:DP:ADF:ADR:DP4:FI	0/1:57:23.9538:25:92:17,26:44,4:17,44,27,4:2
1	85325235	A	G	0/1	G,G,G,G	upstream_gene_variant,intron_variant&non_coding_transcript_variant,upstream_gene_variant,intron_variant&non_coding_transcript_variant	MODIFIER	Gm16025,Gm2619,Gm16025,Gm2619	ENSMUSG00000089652,ENSMUSG00000091199,ENSMUSG00000089652,ENSMUSG00000091199	ENSMUST00000161282,ENSMUST00000162276,ENSMUST00000161923,ENSMUST00000166777	lincRNA,processed_transcript,lincRNA,transcribed_unprocessed_pseudogene	NA,NA,NA,NA	NA:NA,NA:NA,NA:NA,NA:NA	NA,NA,NA,NA	NA,NA,NA,NA	GT:GQ:QUAL:MQ:DP:ADF:ADR:DP4:FI	0/1:44:13.5196:23:69:30,9:20,10:30,20,9,10:2
1	85332809	A	G	0/1	G,G	intron_variant&non_coding_transcript_variant,non_coding_transcript_exon_variant&non_coding_transcript_variant	MODIFIER	Gm16025,Gm7281	ENSMUSG00000089652,ENSMUSG00000089937	ENSMUST00000161923,ENSMUST00000160010	lincRNA,unprocessed_pseudogene	NA,5/5	NA:NA,450:NA	NA,NA	NA,NA	GT:GQ:QUAL:MQ:DP:ADF:ADR:DP4:FI	0/1:42:11.266:20:85:48,9:15,13:48,15,9,13:2
1	85509236	T	A	0/1	A,A	downstream_gene_variant,intron_variant&non_coding_transcript_variant	MODIFIER	Gm16092,Gm2427	ENSMUSG00000089714,ENSMUSG00000101751	ENSMUST00000161449,ENSMUST00000189121	lincRNA,unprocessed_pseudogene	NA,NA	NA:NA,NA:NA	NA,NA	NA,NA	GT:GQ:QUAL:MQ:DP:ADF:ADR:DP4:FI	0/1:81:49.3711:31:70:17,0:36,16:17,36,1,16:2
1	85523533	T	C	0/1	C,C	intron_variant&non_coding_transcript_variant,upstream_gene_variant	MODIFIER	Gm16092,Gm7592	ENSMUSG00000089714,ENSMUSG00000090186	ENSMUST00000161449,ENSMUST00000160674	lincRNA,transcribed_unprocessed_pseudogene	NA,NA	NA:NA,NA:NA	NA,NA	NA,NA	GT:GQ:QUAL:MQ:DP:ADF:ADR:DP4:FI	0/1:70:38.8174:34:97:35,18:41,3:35,41,18,3:2
1	85532747	A	C	0/1	C	intron_variant&non_coding_transcript_variant	MODIFIER	Gm7592	ENSMUSG00000090186	ENSMUST00000160674	transcribed_unprocessed_pseudogene	NA	NA:NA	NA	NA	GT:GQ:QUAL:MQ:DP:ADF:ADR:DP4:FI	0/1:52:21.641:44:54:26,10:17,0:26,17,10,1:2
1	85532760	T	A	0/1	A	intron_variant&non_coding_transcript_variant	MODIFIER	Gm7592	ENSMUSG00000090186	ENSMUST00000160674	transcribed_unprocessed_pseudogene	NA	NA:NA	NA	NA	GT:GQ:QUAL:MQ:DP:ADF:ADR:DP4:FI	0/1:58:27.835:45:59:27,11:21,0:27,21,11,0:2
1	85542764	G	C	0/1	C	intron_variant&non_coding_transcript_variant	MODIFIER	Gm7592	ENSMUSG00000090186	ENSMUST00000160674	transcribed_unprocessed_pseudogene	NA	NA:NA	NA	NA	GT:GQ:QUAL:MQ:DP:ADF:ADR:DP4:FI	0/1:85:53:40:59:18,9:11,19:18,11,11,19:2
1	85577447	A	G	0/1	G,G,G,G,G	intron_variant,intron_variant&non_coding_transcript_variant,intron_variant&non_coding_transcript_variant,downstream_gene_variant,downstream_gene_variant	MODIFIER	Sp110,Sp110,Sp110,G530012D18Rik,Sp110	ENSMUSG00000070034,ENSMUSG00000070034,ENSMUSG00000070034,ENSMUSG00000094127,ENSMUSG00000070034	ENSMUST00000093508,ENSMUST00000131950,ENSMUST00000128339,ENSMUST00000178024,ENSMUST00000186740	protein_coding,retained_intron,retained_intron,protein_coding,retained_intron	NA,NA,NA,NA,NA	NA:NA,NA:NA,NA:NA,NA:NA,NA:NA	NA,NA,NA,NA,NA	NA,NA,NA,NA,NA	GT:GQ:QUAL:MQ:DP:ADF:ADR:DP4:FI	0/1:70:39.2352:50:44:21,0:12,11:21,12,0,11:2
1	85578627	CTTTTTTGTT	C	0/1	-,-,-,-,-	intron_variant,intron_variant&non_coding_transcript_variant,intron_variant&non_coding_transcript_variant,downstream_gene_variant,downstream_gene_variant	MODIFIER	Sp110,Sp110,Sp110,G530012D18Rik,Sp110	ENSMUSG00000070034,ENSMUSG00000070034,ENSMUSG00000070034,ENSMUSG00000094127,ENSMUSG00000070034	ENSMUST00000093508,ENSMUST00000131950,ENSMUST00000128339,ENSMUST00000178024,ENSMUST00000186740	protein_coding,retained_intron,retained_intron,protein_coding,retained_intron	NA,NA,NA,NA,NA	NA:NA,NA:NA,NA:NA,NA:NA,NA:NA	NA,NA,NA,NA,NA	NA,NA,NA,NA,NA	GT:GQ:QUAL:MQ:DP:ADF:ADR:DP4:FI	0/1:75:126:40:108:17,11:21,7:17,21,37,33:2
1	85603415	T	G	0/1	G,G,G,G,G,G,G,G,G,G,G	upstream_gene_variant,downstream_gene_variant,intron_variant&NMD_transcript_variant,downstream_gene_variant,upstream_gene_variant,upstream_gene_variant,upstream_gene_variant,upstream_gene_variant,upstream_gene_variant,intron_variant,upstream_gene_variant	MODIFIER	Sp110,Gm10552,Sp140,Gm16094,Sp110,Sp110,Sp110,Sp110,Sp110,Sp140,Sp110	ENSMUSG00000070034,ENSMUSG00000073628,ENSMUSG00000070031,ENSMUSG00000090103,ENSMUSG00000070034,ENSMUSG00000070034,ENSMUSG00000070034,ENSMUSG00000070034,ENSMUSG00000070034,ENSMUSG00000070031,ENSMUSG00000070034	ENSMUST00000093508,ENSMUST00000161763,ENSMUST00000113385,ENSMUST00000162784,ENSMUST00000152399,ENSMUST00000143363,ENSMUST00000130727,ENSMUST00000131950,ENSMUST00000150114,ENSMUST00000080204,ENSMUST00000151690	protein_coding,antisense,nonsense_mediated_decay,antisense,processed_transcript,processed_transcript,processed_transcript,retained_intron,processed_transcript,protein_coding,processed_transcript	NA,NA,NA,NA,NA,NA,NA,NA,NA,NA,NA	NA:NA,NA:NA,NA:NA,NA:NA,NA:NA,NA:NA,NA:NA,NA:NA,NA:NA,NA:NA,NA:NA	NA,NA,NA,NA,NA,NA,NA,NA,NA,NA,NA	NA,NA,NA,NA,NA,NA,NA,NA,NA,NA,NA	GT:GQ:QUAL:MQ:DP:ADF:ADR:DP4:FI	0/1:45:14.1553:25:147:65,17:44,20:65,44,17,21:2
1	85607613	G	T	0/1	T,T,T,T,T	upstream_gene_variant,downstream_gene_variant,intron_variant&non_coding_transcript_variant,intron_variant&NMD_transcript_variant,intron_variant	MODIFIER	Sp140,Gm10552,Gm10552,Sp140,Sp140	ENSMUSG00000070031,ENSMUSG00000073628,ENSMUSG00000073628,ENSMUSG00000070031,ENSMUSG00000070031	ENSMUST00000162925,ENSMUST00000113396,ENSMUST00000161763,ENSMUST00000113385,ENSMUST00000080204	protein_coding,antisense,antisense,nonsense_mediated_decay,protein_coding	NA,NA,NA,NA,NA	NA:NA,NA:NA,NA:NA,NA:NA,NA:NA	NA,NA,NA,NA,NA	NA,NA,NA,NA,NA	GT:GQ:QUAL:MQ:DP:ADF:ADR:DP4:FI	0/1:56:25.8274:36:128:58,10:48,11:58,48,10,12:2
1	85630539	G	A	0/1	A,A,A,A	3_prime_UTR_variant,upstream_gene_variant,upstream_gene_variant,synonymous_variant	MODIFIER,MODIFIER,MODIFIER,LOW	Sp140	ENSMUSG00000070031	ENSMUST00000162925,ENSMUST00000159234,ENSMUST00000161497,ENSMUST00000080204	protein_coding,processed_transcript,protein_coding,protein_coding	8/8,NA,NA,9/17	596:NA,NA:NA,NA:NA,1261:gtG/gtA	NA,NA,NA,NA	NA,NA,NA,NA	GT:GQ:QUAL:MQ:DP:ADF:ADR:DP4:FI	0/1:46:15.1974:27:128:41,16:59,11:41,59,17,11:2
1	85643936	GAC	G	0/1	-,-,-,-,-	intron_variant&non_coding_transcript_variant,downstream_gene_variant,intron_variant&non_coding_transcript_variant,intron_variant,intron_variant	MODIFIER	Sp140,Sp140,Gm17017,Sp140,Sp140	ENSMUSG00000070031,ENSMUSG00000070031,ENSMUSG00000090246,ENSMUSG00000070031,ENSMUSG00000070031	ENSMUST00000160119,ENSMUST00000159234,ENSMUST00000161540,ENSMUST00000161497,ENSMUST00000080204	retained_intron,processed_transcript,antisense,protein_coding,protein_coding	NA,NA,NA,NA,NA	NA:NA,NA:NA,NA:NA,NA:NA,NA:NA	NA,NA,NA,NA,NA	NA,NA,NA,NA,NA	GT:GQ:QUAL:MQ:DP:ADF:ADR:DP4:FI	0/1:127:222:50:92:25,22:33,10:25,33,23,11:2
1	85647863	G	A	0/1	A,A,A,A,A,A,A,A,A,A,A,A,A	upstream_gene_variant,upstream_gene_variant,downstream_gene_variant,upstream_gene_variant,upstream_gene_variant,upstream_gene_variant,upstream_gene_variant,intron_variant&non_coding_transcript_variant,upstream_gene_variant,upstream_gene_variant,downstream_gene_variant,downstream_gene_variant,downstream_gene_variant	MODIFIER	Sp100,Sp100,Sp140,Sp100,Sp100,Sp100,Sp100,Gm17017,Sp100,Sp100,Sp140,Sp140,Sp140	ENSMUSG00000026222,ENSMUSG00000026222,ENSMUSG00000070031,ENSMUSG00000026222,ENSMUSG00000026222,ENSMUSG00000026222,ENSMUSG00000026222,ENSMUSG00000090246,ENSMUSG00000026222,ENSMUSG00000026222,ENSMUSG00000070031,ENSMUSG00000070031,ENSMUSG00000070031	ENSMUST00000145440,ENSMUST00000066427,ENSMUST00000160119,ENSMUST00000150967,ENSMUST00000153574,ENSMUST00000147552,ENSMUST00000054279,ENSMUST00000161540,ENSMUST00000141998,ENSMUST00000155094,ENSMUST00000159234,ENSMUST00000161497,ENSMUST00000080204	nonsense_mediated_decay,protein_coding,retained_intron,protein_coding,protein_coding,protein_coding,protein_coding,antisense,retained_intron,protein_coding,processed_transcript,protein_coding,protein_coding	NA,NA,NA,NA,NA,NA,NA,NA,NA,NA,NA,NA,NA	NA:NA,NA:NA,NA:NA,NA:NA,NA:NA,NA:NA,NA:NA,NA:NA,NA:NA,NA:NA,NA:NA,NA:NA,NA:NA	NA,NA,NA,NA,NA,NA,NA,NA,NA,NA,NA,NA,NA	NA,NA,NA,NA,NA,NA,NA,NA,NA,NA,NA,NA,NA	GT:GQ:QUAL:MQ:DP:ADF:ADR:DP4:FI	0/1:45:14.8722:27:121:36,2:51,32:36,51,2,32:2
1	85653177	C	A	0/1	A,A,A,A,A,A,A,A,A	intron_variant&NMD_transcript_variant,intron_variant,intron_variant,intron_variant,intron_variant,intron_variant,upstream_gene_variant,intron_variant&non_coding_transcript_variant,intron_variant	MODIFIER	Sp100,Sp100,Sp100,Sp100,Sp100,Sp100,Gm17017,Sp100,Sp100	ENSMUSG00000026222,ENSMUSG00000026222,ENSMUSG00000026222,ENSMUSG00000026222,ENSMUSG00000026222,ENSMUSG00000026222,ENSMUSG00000090246,ENSMUSG00000026222,ENSMUSG00000026222	ENSMUST00000145440,ENSMUST00000066427,ENSMUST00000150967,ENSMUST00000153574,ENSMUST00000147552,ENSMUST00000054279,ENSMUST00000161540,ENSMUST00000141998,ENSMUST00000155094	nonsense_mediated_decay,protein_coding,protein_coding,protein_coding,protein_coding,protein_coding,antisense,retained_intron,protein_coding	NA,NA,NA,NA,NA,NA,NA,NA,NA	NA:NA,NA:NA,NA:NA,NA:NA,NA:NA,NA:NA,NA:NA,NA:NA,NA:NA	NA,NA,NA,NA,NA,NA,NA,NA,NA	NA,NA,NA,NA,NA,NA,NA,NA,NA	GT:GQ:QUAL:MQ:DP:ADF:ADR:DP4:FI	0/1:42:11.1315:20:83:32,20:31,0:32,31,20,0:2
1	85667787	T	G	0/1	G,G,G,G,G,G,G,G,G	upstream_gene_variant,intron_variant&NMD_transcript_variant,intron_variant,intron_variant,intron_variant,intron_variant,intron_variant,downstream_gene_variant,intron_variant	MODIFIER	Sp100	ENSMUSG00000026222	ENSMUST00000129951,ENSMUST00000145440,ENSMUST00000066427,ENSMUST00000150967,ENSMUST00000153574,ENSMUST00000147552,ENSMUST00000054279,ENSMUST00000141998,ENSMUST00000155094	processed_transcript,nonsense_mediated_decay,protein_coding,protein_coding,protein_coding,protein_coding,protein_coding,retained_intron,protein_coding	NA,NA,NA,NA,NA,NA,NA,NA,NA	NA:NA,NA:NA,NA:NA,NA:NA,NA:NA,NA:NA,NA:NA,NA:NA,NA:NA	NA,NA,NA,NA,NA,NA,NA,NA,NA	NA,NA,NA,NA,NA,NA,NA,NA,NA	GT:GQ:QUAL:MQ:DP:ADF:ADR:DP4:FI	0/1:61:28.8874:39:30:9,9:8,3:9,8,10,3:2
1	86306897	A	C	0/1	C,C,C,C	3_prime_UTR_variant,upstream_gene_variant,downstream_gene_variant,downstream_gene_variant	MODIFIER	B3gnt7,Gm28626,B3gnt7,B3gnt7	ENSMUSG00000079445,ENSMUSG00000099644,ENSMUSG00000079445,ENSMUSG00000079445	ENSMUST00000113306,ENSMUST00000187004,ENSMUST00000188695,ENSMUST00000189618	protein_coding,antisense,protein_coding,retained_intron	2/2,NA,NA,NA	2174:NA,NA:NA,NA:NA,NA:NA	NA,NA,NA,NA	NA,NA,NA,NA	GT:GQ:QUAL:MQ:DP:ADF:ADR:DP4:FI	0/1:44:12.6918:58:53:10,17:21,4:10,21,17,5:2
1	86306908	A	C	0/1	C,C,C,C	3_prime_UTR_variant,upstream_gene_variant,downstream_gene_variant,downstream_gene_variant	MODIFIER	B3gnt7,Gm28626,B3gnt7,B3gnt7	ENSMUSG00000079445,ENSMUSG00000099644,ENSMUSG00000079445,ENSMUSG00000079445	ENSMUST00000113306,ENSMUST00000187004,ENSMUST00000188695,ENSMUST00000189618	protein_coding,antisense,protein_coding,retained_intron	2/2,NA,NA,NA	2185:NA,NA:NA,NA:NA,NA:NA	NA,NA,NA,NA	NA,NA,NA,NA	GT:GQ:QUAL:MQ:DP:ADF:ADR:DP4:FI	0/1:45:12.194:58:52:3,24:20,3:3,20,24,5:2
1	86876783	T	A	0/1	A,A,A,A,A	intron_variant&non_coding_transcript_variant,intron_variant,downstream_gene_variant,intron_variant,intron_variant&NMD_transcript_variant	MODIFIER	Dis3l2,Dis3l2,Gm37541,Dis3l2,Dis3l2	ENSMUSG00000053333,ENSMUSG00000053333,ENSMUSG00000102293,ENSMUSG00000053333,ENSMUSG00000053333	ENSMUST00000189044,ENSMUST00000168237,ENSMUST00000192464,ENSMUST00000065694,ENSMUST00000190618	retained_intron,protein_coding,TEC,protein_coding,nonsense_mediated_decay	NA,NA,NA,NA,NA	NA:NA,NA:NA,NA:NA,NA:NA,NA:NA	NA,NA,NA,NA,NA	NA,NA,NA,NA,NA	GT:GQ:QUAL:MQ:DP:ADF:ADR:DP4:FI	0/1:127:174:59:33:9,5:10,9:9,10,5,9:2
1	86908246	T	G	0/1	G,G,G,G	downstream_gene_variant,intron_variant,intron_variant,intron_variant&NMD_transcript_variant	MODIFIER	Gm6136,Dis3l2,Dis3l2,Dis3l2	ENSMUSG00000084106,ENSMUSG00000053333,ENSMUSG00000053333,ENSMUSG00000053333	ENSMUST00000120149,ENSMUST00000168237,ENSMUST00000065694,ENSMUST00000190618	processed_pseudogene,protein_coding,protein_coding,nonsense_mediated_decay	NA,NA,NA,NA	NA:NA,NA:NA,NA:NA,NA:NA	NA,NA,NA,NA	NA,NA,NA,NA	GT:GQ:QUAL:MQ:DP:ADF:ADR:DP4:FI	0/1:45:14.0676:58:44:13,4:15,10:13,15,5,11:2
1	88005426	A	C	0/1	C,C,C,C,C,C	intron_variant&non_coding_transcript_variant,intron_variant,intron_variant,intron_variant&NMD_transcript_variant,downstream_gene_variant,downstream_gene_variant	MODIFIER	Usp40	ENSMUSG00000005501	ENSMUST00000186315,ENSMUST00000187758,ENSMUST00000040783,ENSMUST00000188332,ENSMUST00000187871,ENSMUST00000189586	retained_intron,protein_coding,protein_coding,nonsense_mediated_decay,retained_intron,retained_intron	NA,NA,NA,NA,NA,NA	NA:NA,NA:NA,NA:NA,NA:NA,NA:NA,NA:NA	NA,NA,NA,NA,NA,NA	NA,NA,NA,NA,NA,NA	GT:GQ:QUAL:MQ:DP:ADF:ADR:DP4:FI	0/1:45:13.4001:59:46:10,14:20,2:10,20,14,2:2
1	88173016	A	C	0/1	C,C,C,C,C,C,C,C,C,C,C,C,C,C,C,C,C	intron_variant,intron_variant&NMD_transcript_variant,intron_variant,intron_variant,intron_variant,intron_variant,intron_variant,intron_variant,intron_variant,intron_variant,intron_variant,intron_variant,intron_variant,intron_variant&non_coding_transcript_variant,intron_variant,intron_variant&non_coding_transcript_variant,intron_variant	MODIFIER	Ugt1a10,Ugt1a7c,Ugt1a9,Ugt1a10,Ugt1a6a,Ugt1a7c,Ugt1a6b,Ugt1a6b,Ugt1a5,Ugt1a10,Ugt1a6a,Ugt1a8,Ugt1a7c,Gm20528,Ugt1a7c,Ugt1a6a,Ugt1a6a	ENSMUSG00000090165,ENSMUSG00000090124,ENSMUSG00000090175,ENSMUSG00000090165,ENSMUSG00000054545,ENSMUSG00000090124,ENSMUSG00000090145,ENSMUSG00000090145,ENSMUSG00000089943,ENSMUSG00000090165,ENSMUSG00000054545,ENSMUSG00000089675,ENSMUSG00000090124,ENSMUSG00000092220,ENSMUSG00000090124,ENSMUSG00000054545,ENSMUSG00000054545	ENSMUST00000173325,ENSMUST00000126203,ENSMUST00000073772,ENSMUST00000138182,ENSMUST00000014263,ENSMUST00000113135,ENSMUST00000113138,ENSMUST00000113137,ENSMUST00000097659,ENSMUST00000113142,ENSMUST00000113134,ENSMUST00000113139,ENSMUST00000058237,ENSMUST00000173165,ENSMUST00000150634,ENSMUST00000124852,ENSMUST00000140092	protein_coding,nonsense_mediated_decay,protein_coding,protein_coding,protein_coding,protein_coding,protein_coding,protein_coding,protein_coding,protein_coding,protein_coding,protein_coding,protein_coding,processed_transcript,protein_coding,retained_intron,protein_coding	NA,NA,NA,NA,NA,NA,NA,NA,NA,NA,NA,NA,NA,NA,NA,NA,NA	NA:NA,NA:NA,NA:NA,NA:NA,NA:NA,NA:NA,NA:NA,NA:NA,NA:NA,NA:NA,NA:NA,NA:NA,NA:NA,NA:NA,NA:NA,NA:NA,NA:NA	NA,NA,NA,NA,NA,NA,NA,NA,NA,NA,NA,NA,NA,NA,NA,NA,NA	NA,NA,NA,NA,NA,NA,NA,NA,NA,NA,NA,NA,NA,NA,NA,NA,NA	GT:GQ:QUAL:MQ:DP:ADF:ADR:DP4:FI	0/1:57:26.1726:39:71:30,8:21,12:30,21,8,12:2
1	88173022	G	C	0/1	C,C,C,C,C,C,C,C,C,C,C,C,C,C,C,C,C	intron_variant,intron_variant&NMD_transcript_variant,intron_variant,intron_variant,intron_variant,intron_variant,intron_variant,intron_variant,intron_variant,intron_variant,intron_variant,intron_variant,intron_variant,intron_variant&non_coding_transcript_variant,intron_variant,intron_variant&non_coding_transcript_variant,intron_variant	MODIFIER	Ugt1a10,Ugt1a7c,Ugt1a9,Ugt1a10,Ugt1a6a,Ugt1a7c,Ugt1a6b,Ugt1a6b,Ugt1a5,Ugt1a10,Ugt1a6a,Ugt1a8,Ugt1a7c,Gm20528,Ugt1a7c,Ugt1a6a,Ugt1a6a	ENSMUSG00000090165,ENSMUSG00000090124,ENSMUSG00000090175,ENSMUSG00000090165,ENSMUSG00000054545,ENSMUSG00000090124,ENSMUSG00000090145,ENSMUSG00000090145,ENSMUSG00000089943,ENSMUSG00000090165,ENSMUSG00000054545,ENSMUSG00000089675,ENSMUSG00000090124,ENSMUSG00000092220,ENSMUSG00000090124,ENSMUSG00000054545,ENSMUSG00000054545	ENSMUST00000173325,ENSMUST00000126203,ENSMUST00000073772,ENSMUST00000138182,ENSMUST00000014263,ENSMUST00000113135,ENSMUST00000113138,ENSMUST00000113137,ENSMUST00000097659,ENSMUST00000113142,ENSMUST00000113134,ENSMUST00000113139,ENSMUST00000058237,ENSMUST00000173165,ENSMUST00000150634,ENSMUST00000124852,ENSMUST00000140092	protein_coding,nonsense_mediated_decay,protein_coding,protein_coding,protein_coding,protein_coding,protein_coding,protein_coding,protein_coding,protein_coding,protein_coding,protein_coding,protein_coding,processed_transcript,protein_coding,retained_intron,protein_coding	NA,NA,NA,NA,NA,NA,NA,NA,NA,NA,NA,NA,NA,NA,NA,NA,NA	NA:NA,NA:NA,NA:NA,NA:NA,NA:NA,NA:NA,NA:NA,NA:NA,NA:NA,NA:NA,NA:NA,NA:NA,NA:NA,NA:NA,NA:NA,NA:NA,NA:NA	NA,NA,NA,NA,NA,NA,NA,NA,NA,NA,NA,NA,NA,NA,NA,NA,NA	NA,NA,NA,NA,NA,NA,NA,NA,NA,NA,NA,NA,NA,NA,NA,NA,NA	GT:GQ:QUAL:MQ:DP:ADF:ADR:DP4:FI	0/1:63:32.2399:41:68:30,7:21,10:30,21,7,10:2
1	89097105	T	A	0/1	A,A,A	intron_variant,non_coding_transcript_exon_variant&non_coding_transcript_variant,intron_variant&non_coding_transcript_variant	MODIFIER	Sh3bp4,Gm38312,Sh3bp4	ENSMUSG00000036206,ENSMUSG00000102700,ENSMUSG00000036206	ENSMUST00000066279,ENSMUST00000195426,ENSMUST00000123745	protein_coding,TEC,processed_transcript	NA,1/1,NA	NA:NA,33:NA,NA:NA	NA,NA,NA	NA,NA,NA	GT:GQ:QUAL:MQ:DP:ADF:ADR:DP4:FI	0/1:44:13.1721:57:39:21,2:5,10:21,5,3,10:2
1	89111132	T	G	0/1	G,G	intron_variant,intron_variant&non_coding_transcript_variant	MODIFIER	Sh3bp4	ENSMUSG00000036206	ENSMUST00000066279,ENSMUST00000123745	protein_coding,processed_transcript	NA,NA	NA:NA,NA:NA	NA,NA	NA,NA	GT:GQ:QUAL:MQ:DP:ADF:ADR:DP4:FI	0/1:60:28.8953:59:36:23,0:2,11:23,2,0,11:2
1	89318513	A	C	0/1	C	intron_variant&non_coding_transcript_variant	MODIFIER	Gm28342	ENSMUSG00000101288	ENSMUST00000190308	lincRNA	NA	NA:NA	NA	NA	GT:GQ:QUAL:MQ:DP:ADF:ADR:DP4:FI	0/1:83:55:58:46:4,11:14,15:4,14,12,16:2
1	89336012	G	GGATA,GGATAGATA	2017-02-01	GATA,GATAGATA	intron_variant&non_coding_transcript_variant	MODIFIER	Gm28342	ENSMUSG00000101288	ENSMUST00000190308	lincRNA	NA,NA	NA:NA,NA:NA	NA,NA	NA,NA	GT:GQ:QUAL:MQ:DP:ADF:ADR:DP4:FI	1/2:127:195:59:49:11,7,4:12,10,5:11,12,11,15:2
1	89974245	A	G	0/1	G,G,G,G	intron_variant,intron_variant,intron_variant&NMD_transcript_variant,intron_variant&NMD_transcript_variant	MODIFIER	Asb18	ENSMUSG00000067081	ENSMUST00000086882,ENSMUST00000097656,ENSMUST00000151330,ENSMUST00000154228	protein_coding,protein_coding,nonsense_mediated_decay,nonsense_mediated_decay	NA,NA,NA,NA	NA:NA,NA:NA,NA:NA,NA:NA	NA,NA,NA,NA	NA,NA,NA,NA	GT:GQ:QUAL:MQ:DP:ADF:ADR:DP4:FI	0/1:43:11.876:55:21:4,5:11,1:4,11,5,1:2
1	90077391	A	G	0/1	G,G,G,G	intron_variant&non_coding_transcript_variant,intron_variant,intron_variant,downstream_gene_variant	MODIFIER	Iqca	ENSMUSG00000026301	ENSMUST00000189690,ENSMUST00000113094,ENSMUST00000212394,ENSMUST00000186403	processed_transcript,protein_coding,protein_coding,processed_transcript	NA,NA,NA,NA	NA:NA,NA:NA,NA:NA,NA:NA	NA,NA,NA,NA	NA,NA,NA,NA	GT:GQ:QUAL:MQ:DP:ADF:ADR:DP4:FI	0/1:42:10.716:60:25:13,1:2,9:13,2,1,9:2
1	90077399	T	G	0/1	G,G,G,G	intron_variant&non_coding_transcript_variant,intron_variant,intron_variant,downstream_gene_variant	MODIFIER	Iqca	ENSMUSG00000026301	ENSMUST00000189690,ENSMUST00000113094,ENSMUST00000212394,ENSMUST00000186403	processed_transcript,protein_coding,protein_coding,processed_transcript	NA,NA,NA,NA	NA:NA,NA:NA,NA:NA,NA:NA	NA,NA,NA,NA	NA,NA,NA,NA	GT:GQ:QUAL:MQ:DP:ADF:ADR:DP4:FI	0/1:58:26.1176:60:33:14,2:9,8:14,9,2,8:2
1	90086306	A	C	0/1	C,C,C,C	intron_variant&non_coding_transcript_variant,intron_variant,intron_variant,intron_variant&non_coding_transcript_variant	MODIFIER	Iqca	ENSMUSG00000026301	ENSMUST00000189690,ENSMUST00000113094,ENSMUST00000212394,ENSMUST00000186403	processed_transcript,protein_coding,protein_coding,processed_transcript	NA,NA,NA,NA	NA:NA,NA:NA,NA:NA,NA:NA	NA,NA,NA,NA	NA,NA,NA,NA	GT:GQ:QUAL:MQ:DP:ADF:ADR:DP4:FI	0/1:43:12.3528:60:41:4,11:26,0:4,26,11,0:2
1	90964449	T	C	0/1	C,C,C,C,C	intron_variant,intron_variant&non_coding_transcript_variant,intron_variant&non_coding_transcript_variant,intron_variant,intron_variant	MODIFIER	Rab17	ENSMUSG00000026304	ENSMUST00000130042,ENSMUST00000135819,ENSMUST00000128226,ENSMUST00000131428,ENSMUST00000027529	protein_coding,processed_transcript,processed_transcript,protein_coding,protein_coding	NA,NA,NA,NA,NA	NA:NA,NA:NA,NA:NA,NA:NA,NA:NA	NA,NA,NA,NA,NA	NA,NA,NA,NA,NA	GT:GQ:QUAL:MQ:DP:ADF:ADR:DP4:FI	0/1:42:11.338:54:33:9,10:13,0:9,13,11,0:2
1	91954509	A	G	0/1	G,G,G,G	intron_variant,intron_variant,downstream_gene_variant,intron_variant&non_coding_transcript_variant	MODIFIER	Hdac4	ENSMUSG00000026313	ENSMUST00000008995,ENSMUST00000097644,ENSMUST00000187308,ENSMUST00000189303	protein_coding,protein_coding,protein_coding,processed_transcript	NA,NA,NA,NA	NA:NA,NA:NA,NA:NA,NA:NA	NA,NA,NA,NA	NA,NA,NA,NA	GT:GQ:QUAL:MQ:DP:ADF:ADR:DP4:FI	0/1:44:27.3868:57:24:6,9:7,2:6,7,9,2:2
1	92117367	T	G	0/1	G,G,G,G,G,G,G	intron_variant&non_coding_transcript_variant,upstream_gene_variant,intron_variant,intron_variant,upstream_gene_variant,intron_variant&non_coding_transcript_variant,intron_variant	MODIFIER	Hdac4	ENSMUSG00000026313	ENSMUST00000212408,ENSMUST00000187622,ENSMUST00000186002,ENSMUST00000008995,ENSMUST00000185341,ENSMUST00000212867,ENSMUST00000097644	processed_transcript,processed_transcript,protein_coding,protein_coding,processed_transcript,processed_transcript,protein_coding	NA,NA,NA,NA,NA,NA,NA	NA:NA,NA:NA,NA:NA,NA:NA,NA:NA,NA:NA,NA:NA	NA,NA,NA,NA,NA,NA,NA	NA,NA,NA,NA,NA,NA,NA	GT:GQ:QUAL:MQ:DP:ADF:ADR:DP4:FI	0/1:43:11.4011:58:22:14,1:0,7:14,0,1,7:2
1	93871882	AGT	A	0/1	-,-,-	intron_variant,intron_variant,intron_variant&non_coding_transcript_variant	MODIFIER	Gal3st2	ENSMUSG00000094651	ENSMUST00000094663,ENSMUST00000187896,ENSMUST00000190710	protein_coding,protein_coding,processed_transcript	NA,NA,NA	NA:NA,NA:NA,NA:NA	NA,NA,NA	NA,NA,NA	GT:GQ:QUAL:MQ:DP:ADF:ADR:DP4:FI	0/1:127:123:48:38:5,6:14,11:5,14,7,12:2
1	94012452	A	ACTAT	2017-01-01	CTAT	3_prime_UTR_variant	MODIFIER	Gm6086	ENSMUSG00000073608	ENSMUST00000097632	protein_coding	2017-08-08	4972-4973:NA	NA	NA	GT:GQ:QUAL:MQ:DP:ADF:ADR:DP4:FI	1/1:29:228:60:51:10,20:8,13:10,8,20,13:1
1	96942509	A	C	0/1	C,C	intron_variant&non_coding_transcript_variant	MODIFIER	Slco6b1	ENSMUSG00000045463	ENSMUST00000167383,ENSMUST00000178359	processed_transcript,transcribed_unprocessed_pseudogene	NA,NA	NA:NA,NA:NA	NA,NA	NA,NA	GT:GQ:QUAL:MQ:DP:ADF:ADR:DP4:FI	0/1:42:10.9369:59:35:3,9:22,0:3,22,9,1:2
1	96942848	CCTTT	C	2017-01-01	-,-	intron_variant&non_coding_transcript_variant	MODIFIER	Slco6b1	ENSMUSG00000045463	ENSMUST00000167383,ENSMUST00000178359	processed_transcript,transcribed_unprocessed_pseudogene	NA,NA	NA:NA,NA:NA	NA,NA	NA,NA	GT:GQ:QUAL:MQ:DP:ADF:ADR:DP4:FI	1/1:81:228:59:35:2,13:1,19:2,1,13,19:1
1	97489407	T	G	0/1	G	intron_variant&non_coding_transcript_variant	MODIFIER	Gm7135	ENSMUSG00000101348	ENSMUST00000187538	processed_transcript	NA	NA:NA	NA	NA	GT:GQ:QUAL:MQ:DP:ADF:ADR:DP4:FI	0/1:47:15.957:60:35:10,3:14,8:10,14,3,8:2
1	97563656	T	A	0/1	A	intron_variant&non_coding_transcript_variant	MODIFIER	Gm7135	ENSMUSG00000101348	ENSMUST00000187538	processed_transcript	NA	NA:NA	NA	NA	GT:GQ:QUAL:MQ:DP:ADF:ADR:DP4:FI	0/1:100:68:58:35:10,6:9,9:10,9,6,10:2
1	100288765	TGATA	T	0/1	-,-,-	intron_variant&non_coding_transcript_variant,intron_variant,intron_variant	MODIFIER	Cntnap5b	ENSMUSG00000067028	ENSMUST00000185484,ENSMUST00000086738,ENSMUST00000188735	processed_transcript,protein_coding,protein_coding	NA,NA,NA	NA:NA,NA:NA,NA:NA	NA,NA,NA	NA,NA,NA	GT:GQ:QUAL:MQ:DP:ADF:ADR:DP4:FI	0/1:127:222:60:40:4,15:7,14:4,7,15,14:2
1	102491998	T	G	0/1	G	intron_variant&non_coding_transcript_variant	MODIFIER	Gm3116	ENSMUSG00000101890	ENSMUST00000189440	unprocessed_pseudogene	NA	NA:NA	NA	NA	GT:GQ:QUAL:MQ:DP:ADF:ADR:DP4:FI	0/1:48:14.431:57:23:6,2:5,8:6,5,4,8:2
1	103188898	G	T	0/1	T	intron_variant&non_coding_transcript_variant	MODIFIER	Gm18728	ENSMUSG00000100955	ENSMUST00000186155	unprocessed_pseudogene	NA	NA:NA	NA	NA	GT:GQ:QUAL:MQ:DP:ADF:ADR:DP4:FI	0/1:53:21.7176:59:30:7,10:13,0:7,13,10,0:2
1	103256372	A	C	0/1	C	intron_variant&non_coding_transcript_variant	MODIFIER	Gm18728	ENSMUSG00000100955	ENSMUST00000186155	unprocessed_pseudogene	NA	NA:NA	NA	NA	GT:GQ:QUAL:MQ:DP:ADF:ADR:DP4:FI	0/1:45:15.5049:24:23:13,0:4,6:13,4,0,6:2
1	103403705	A	C	0/1	C	intron_variant&non_coding_transcript_variant	MODIFIER	Gm29141	ENSMUSG00000099469	ENSMUST00000190357	unprocessed_pseudogene	NA	NA:NA	NA	NA	GT:GQ:QUAL:MQ:DP:ADF:ADR:DP4:FI	0/1:44:12.4922:42:33:8,9:12,4:8,12,9,4:2
1	105388674	A	C	0/1	C	intron_variant&non_coding_transcript_variant	MODIFIER	Gm28403	ENSMUSG00000101214	ENSMUST00000188743	sense_overlapping	NA	NA:NA	NA	NA	GT:GQ:QUAL:MQ:DP:ADF:ADR:DP4:FI	0/1:58:25.593:59:34:10,10:13,1:10,13,10,1:2
1	105469425	T	G	0/1	G	intron_variant&non_coding_transcript_variant	MODIFIER	Gm28403	ENSMUSG00000101214	ENSMUST00000188743	sense_overlapping	NA	NA:NA	NA	NA	GT:GQ:QUAL:MQ:DP:ADF:ADR:DP4:FI	0/1:60:27.7069:59:21:13,0:0,8:13,0,0,8:2
1	105480853	A	C	0/1	C	intron_variant&non_coding_transcript_variant	MODIFIER	Gm28403	ENSMUSG00000101214	ENSMUST00000188743	sense_overlapping	NA	NA:NA	NA	NA	GT:GQ:QUAL:MQ:DP:ADF:ADR:DP4:FI	0/1:53:20.0201:60:29:5,9:13,1:5,13,9,2:2
1	106022130	T	G	0/1	G,G,G,G,G	intron_variant,intron_variant,intron_variant,intron_variant,intron_variant&NMD_transcript_variant	MODIFIER	Zcchc2	ENSMUSG00000038866	ENSMUST00000119166,ENSMUST00000118196,ENSMUST00000186983,ENSMUST00000188954,ENSMUST00000131830	protein_coding,protein_coding,protein_coding,protein_coding,nonsense_mediated_decay	NA,NA,NA,NA,NA	NA:NA,NA:NA,NA:NA,NA:NA,NA:NA	NA,NA,NA,NA,NA	NA,NA,NA,NA,NA	GT:GQ:QUAL:MQ:DP:ADF:ADR:DP4:FI	0/1:49:16.6976:58:33:16,2:5,10:16,5,2,10:2
1	107524338	C	A	0/1	A,A,A,A,A,A	intron_variant&NMD_transcript_variant,intron_variant,upstream_gene_variant,upstream_gene_variant,intron_variant,intron_variant&NMD_transcript_variant	MODIFIER	Serpinb2,Serpinb2,Serpinb10,Serpinb10,Serpinb2,Serpinb2	ENSMUSG00000062345,ENSMUSG00000062345,ENSMUSG00000092572,ENSMUSG00000092572,ENSMUSG00000062345,ENSMUSG00000062345	ENSMUST00000143832,ENSMUST00000064916,ENSMUST00000182198,ENSMUST00000172762,ENSMUST00000009356,ENSMUST00000146597	nonsense_mediated_decay,protein_coding,protein_coding,processed_transcript,protein_coding,nonsense_mediated_decay	NA,NA,NA,NA,NA,NA	NA:NA,NA:NA,NA:NA,NA:NA,NA:NA,NA:NA	NA,NA,NA,NA,NA,NA	NA,NA,NA,NA,NA,NA	GT:GQ:QUAL:MQ:DP:ADF:ADR:DP4:FI	0/1:71:36.3482:60:15:4,5:4,2:4,4,5,2:2
1	107601821	A	C	0/1	C,C,C,C	upstream_gene_variant,intron_variant,intron_variant,intron_variant&non_coding_transcript_variant	MODIFIER	Serpinb8	ENSMUSG00000026315	ENSMUST00000123086,ENSMUST00000000514,ENSMUST00000112706,ENSMUST00000151283	protein_coding,protein_coding,protein_coding,retained_intron	NA,NA,NA,NA	NA:NA,NA:NA,NA:NA,NA:NA	NA,NA,NA,NA	NA,NA,NA,NA	GT:GQ:QUAL:MQ:DP:ADF:ADR:DP4:FI	0/1:56:22.9613:57:28:3,10:14,1:3,14,10,1:2
1	107992575	T	C	0/1	C	intron_variant&non_coding_transcript_variant	MODIFIER	D830032E09Rik	ENSMUSG00000100457	ENSMUST00000189497	lincRNA	NA	NA:NA	NA	NA	GT:GQ:QUAL:MQ:DP:ADF:ADR:DP4:FI	0/1:52:19.115:57:18:0,2:10,5:0,10,2,6:2
1	110977144	A	C	0/1	C,C	intron_variant&non_coding_transcript_variant,intron_variant	MODIFIER	Cdh19	ENSMUSG00000047216	ENSMUST00000187555,ENSMUST00000094626	processed_transcript,protein_coding	NA,NA	NA:NA,NA:NA	NA,NA	NA,NA	GT:GQ:QUAL:MQ:DP:ADF:ADR:DP4:FI	0/1:42:10.314:56:30:5,10:11,2:5,11,11,3:2
1	110977158	A	C	0/1	C,C	intron_variant&non_coding_transcript_variant,intron_variant	MODIFIER	Cdh19	ENSMUSG00000047216	ENSMUST00000187555,ENSMUST00000094626	processed_transcript,protein_coding	NA,NA	NA:NA,NA:NA	NA,NA	NA,NA	GT:GQ:QUAL:MQ:DP:ADF:ADR:DP4:FI	0/1:64:32.9956:60:26:2,4:17,3:2,17,4,3:2
1	118515913	CGT	C	0/1	-,-,-,-,-,-,-,-,-,-,-,-,-,-,-,-,-,-	intron_variant,intron_variant,intron_variant,intron_variant,intron_variant,intron_variant,intron_variant,intron_variant,intron_variant,intron_variant&non_coding_transcript_variant,intron_variant,intron_variant&NMD_transcript_variant,intron_variant,intron_variant,intron_variant,intron_variant,intron_variant,intron_variant&non_coding_transcript_variant	MODIFIER	Clasp1	ENSMUSG00000064302	ENSMUST00000189570,ENSMUST00000189738,ENSMUST00000185405,ENSMUST00000191445,ENSMUST00000070989,ENSMUST00000189262,ENSMUST00000186349,ENSMUST00000188710,ENSMUST00000190571,ENSMUST00000189216,ENSMUST00000187713,ENSMUST00000190733,ENSMUST00000049404,ENSMUST00000165223,ENSMUST00000205176,ENSMUST00000191823,ENSMUST00000178710,ENSMUST00000203646	protein_coding,protein_coding,protein_coding,protein_coding,protein_coding,protein_coding,protein_coding,protein_coding,protein_coding,retained_intron,protein_coding,nonsense_mediated_decay,protein_coding,protein_coding,protein_coding,protein_coding,protein_coding,processed_transcript	NA,NA,NA,NA,NA,NA,NA,NA,NA,NA,NA,NA,NA,NA,NA,NA,NA,NA	NA:NA,NA:NA,NA:NA,NA:NA,NA:NA,NA:NA,NA:NA,NA:NA,NA:NA,NA:NA,NA:NA,NA:NA,NA:NA,NA:NA,NA:NA,NA:NA,NA:NA,NA:NA	NA,NA,NA,NA,NA,NA,NA,NA,NA,NA,NA,NA,NA,NA,NA,NA,NA,NA	NA,NA,NA,NA,NA,NA,NA,NA,NA,NA,NA,NA,NA,NA,NA,NA,NA,NA	GT:GQ:QUAL:MQ:DP:ADF:ADR:DP4:FI	0/1:127:103:60:40:11,2:15,7:11,15,5,9:2
1	118516660	T	G	0/1	G,G,G,G,G,G,G,G,G,G,G,G,G,G,G,G,G,G	intron_variant,intron_variant,intron_variant,intron_variant,intron_variant,intron_variant,intron_variant,intron_variant,intron_variant,intron_variant&non_coding_transcript_variant,intron_variant,intron_variant&NMD_transcript_variant,intron_variant,intron_variant,intron_variant,intron_variant,intron_variant,intron_variant&non_coding_transcript_variant	MODIFIER	Clasp1	ENSMUSG00000064302	ENSMUST00000189570,ENSMUST00000189738,ENSMUST00000185405,ENSMUST00000191445,ENSMUST00000070989,ENSMUST00000189262,ENSMUST00000186349,ENSMUST00000188710,ENSMUST00000190571,ENSMUST00000189216,ENSMUST00000187713,ENSMUST00000190733,ENSMUST00000049404,ENSMUST00000165223,ENSMUST00000205176,ENSMUST00000191823,ENSMUST00000178710,ENSMUST00000203646	protein_coding,protein_coding,protein_coding,protein_coding,protein_coding,protein_coding,protein_coding,protein_coding,protein_coding,retained_intron,protein_coding,nonsense_mediated_decay,protein_coding,protein_coding,protein_coding,protein_coding,protein_coding,processed_transcript	NA,NA,NA,NA,NA,NA,NA,NA,NA,NA,NA,NA,NA,NA,NA,NA,NA,NA	NA:NA,NA:NA,NA:NA,NA:NA,NA:NA,NA:NA,NA:NA,NA:NA,NA:NA,NA:NA,NA:NA,NA:NA,NA:NA,NA:NA,NA:NA,NA:NA,NA:NA,NA:NA	NA,NA,NA,NA,NA,NA,NA,NA,NA,NA,NA,NA,NA,NA,NA,NA,NA,NA	NA,NA,NA,NA,NA,NA,NA,NA,NA,NA,NA,NA,NA,NA,NA,NA,NA,NA	GT:GQ:QUAL:MQ:DP:ADF:ADR:DP4:FI	0/1:51:18.032:60:31:8,7:12,3:8,12,8,3:2
1	118560532	T	G	0/1	G,G,G,G,G,G,G,G,G,G,G,G,G,G,G,G,G,G,G	intron_variant,intron_variant,intron_variant,intron_variant,intron_variant,intron_variant,intron_variant,intron_variant,intron_variant,intron_variant,intron_variant,intron_variant&NMD_transcript_variant,intron_variant&NMD_transcript_variant,intron_variant,intron_variant,intron_variant,downstream_gene_variant,intron_variant,intron_variant&non_coding_transcript_variant	MODIFIER	Clasp1	ENSMUSG00000064302	ENSMUST00000189570,ENSMUST00000189738,ENSMUST00000185405,ENSMUST00000191445,ENSMUST00000070989,ENSMUST00000189262,ENSMUST00000192387,ENSMUST00000186349,ENSMUST00000188710,ENSMUST00000190571,ENSMUST00000187713,ENSMUST00000204325,ENSMUST00000190733,ENSMUST00000049404,ENSMUST00000165223,ENSMUST00000191823,ENSMUST00000203870,ENSMUST00000178710,ENSMUST00000203646	protein_coding,protein_coding,protein_coding,protein_coding,protein_coding,protein_coding,protein_coding,protein_coding,protein_coding,protein_coding,protein_coding,nonsense_mediated_decay,nonsense_mediated_decay,protein_coding,protein_coding,protein_coding,retained_intron,protein_coding,processed_transcript	NA,NA,NA,NA,NA,NA,NA,NA,NA,NA,NA,NA,NA,NA,NA,NA,NA,NA,NA	NA:NA,NA:NA,NA:NA,NA:NA,NA:NA,NA:NA,NA:NA,NA:NA,NA:NA,NA:NA,NA:NA,NA:NA,NA:NA,NA:NA,NA:NA,NA:NA,NA:NA,NA:NA,NA:NA	NA,NA,NA,NA,NA,NA,NA,NA,NA,NA,NA,NA,NA,NA,NA,NA,NA,NA,NA	NA,NA,NA,NA,NA,NA,NA,NA,NA,NA,NA,NA,NA,NA,NA,NA,NA,NA,NA	GT:GQ:QUAL:MQ:DP:ADF:ADR:DP4:FI	0/1:48:16.5839:60:31:13,3:5,10:13,5,3,10:2
1	118848858	A	C	0/1	C,C,C,C,C,C,C,C	intron_variant,intron_variant&NMD_transcript_variant,intron_variant,intron_variant&NMD_transcript_variant,intron_variant,intron_variant&NMD_transcript_variant,intron_variant,intron_variant&NMD_transcript_variant	MODIFIER	Gli2	ENSMUSG00000048402	ENSMUST00000161451,ENSMUST00000161056,ENSMUST00000161301,ENSMUST00000162552,ENSMUST00000062483,ENSMUST00000159839,ENSMUST00000162607,ENSMUST00000160991	protein_coding,nonsense_mediated_decay,protein_coding,nonsense_mediated_decay,protein_coding,nonsense_mediated_decay,protein_coding,nonsense_mediated_decay	NA,NA,NA,NA,NA,NA,NA,NA	NA:NA,NA:NA,NA:NA,NA:NA,NA:NA,NA:NA,NA:NA,NA:NA	NA,NA,NA,NA,NA,NA,NA,NA	NA,NA,NA,NA,NA,NA,NA,NA	GT:GQ:QUAL:MQ:DP:ADF:ADR:DP4:FI	0/1:58:26.3826:59:32:4,9:16,3:4,16,9,3:2
1	118936636	TGA	T	0/1	-,-,-,-,-,-,-,-,-	intron_variant,intron_variant&NMD_transcript_variant,intron_variant&non_coding_transcript_variant,intron_variant,intron_variant&NMD_transcript_variant,intron_variant,intron_variant&NMD_transcript_variant,intron_variant,intron_variant&NMD_transcript_variant	MODIFIER	Gli2	ENSMUSG00000048402	ENSMUST00000161451,ENSMUST00000161056,ENSMUST00000159678,ENSMUST00000161301,ENSMUST00000162552,ENSMUST00000062483,ENSMUST00000159839,ENSMUST00000162607,ENSMUST00000160991	protein_coding,nonsense_mediated_decay,processed_transcript,protein_coding,nonsense_mediated_decay,protein_coding,nonsense_mediated_decay,protein_coding,nonsense_mediated_decay	NA,NA,NA,NA,NA,NA,NA,NA,NA	NA:NA,NA:NA,NA:NA,NA:NA,NA:NA,NA:NA,NA:NA,NA:NA,NA:NA	NA,NA,NA,NA,NA,NA,NA,NA,NA	NA,NA,NA,NA,NA,NA,NA,NA,NA	GT:GQ:QUAL:MQ:DP:ADF:ADR:DP4:FI	0/1:101:76:59:35:7,3:3,5:7,3,12,13:2
1	119024486	T	TGGAA	2017-01-01	GGAA,GGAA,GGAA,GGAA,GGAA,GGAA,GGAA,GGAA	intron_variant,intron_variant&NMD_transcript_variant,intron_variant,intron_variant&NMD_transcript_variant,intron_variant,intron_variant&NMD_transcript_variant,intron_variant,intron_variant&NMD_transcript_variant	MODIFIER	Gli2	ENSMUSG00000048402	ENSMUST00000161451,ENSMUST00000161056,ENSMUST00000161301,ENSMUST00000162552,ENSMUST00000062483,ENSMUST00000159839,ENSMUST00000162607,ENSMUST00000160991	protein_coding,nonsense_mediated_decay,protein_coding,nonsense_mediated_decay,protein_coding,nonsense_mediated_decay,protein_coding,nonsense_mediated_decay	NA,NA,NA,NA,NA,NA,NA,NA	NA:NA,NA:NA,NA:NA,NA:NA,NA:NA,NA:NA,NA:NA,NA:NA	NA,NA,NA,NA,NA,NA,NA,NA	NA,NA,NA,NA,NA,NA,NA,NA	GT:GQ:QUAL:MQ:DP:ADF:ADR:DP4:FI	1/1:23:228:59:31:5,14:6,6:5,6,14,6:1
1	119338733	TTG	T	0/1	-,-	downstream_gene_variant,intron_variant&non_coding_transcript_variant	MODIFIER	Gm29455	ENSMUSG00000101179	ENSMUST00000186697,ENSMUST00000186504	lincRNA	NA,NA	NA:NA,NA:NA	NA,NA	NA,NA	GT:GQ:QUAL:MQ:DP:ADF:ADR:DP4:FI	0/1:127:148:60:44:7,5:14,5:7,14,11,12:2
1	119346180	G	C	0/1	C	intron_variant&non_coding_transcript_variant	MODIFIER	Gm29455	ENSMUSG00000101179	ENSMUST00000186504	lincRNA	NA	NA:NA	NA	NA	GT:GQ:QUAL:MQ:DP:ADF:ADR:DP4:FI	0/1:49:17.2609:59:19:0,5:13,1:0,13,5,1:2
1	119831650	T	G	0/1	G,G,G,G,G	intron_variant&NMD_transcript_variant,intron_variant,intron_variant,intron_variant,intron_variant	MODIFIER	Ptpn4	ENSMUSG00000026384	ENSMUST00000166422,ENSMUST00000163621,ENSMUST00000064091,ENSMUST00000168303,ENSMUST00000163435	nonsense_mediated_decay,protein_coding,protein_coding,protein_coding,protein_coding	NA,NA,NA,NA,NA	NA:NA,NA:NA,NA:NA,NA:NA,NA:NA	NA,NA,NA,NA,NA	NA,NA,NA,NA,NA	GT:GQ:QUAL:MQ:DP:ADF:ADR:DP4:FI	0/1:54:22.5449:58:40:18,0:8,12:18,8,2,12:2
1	120116825	A	C	0/1	C,C,C,C,C,C,C,C,C,C	downstream_gene_variant,intron_variant,intron_variant&non_coding_transcript_variant,upstream_gene_variant,intron_variant,intron_variant&NMD_transcript_variant,upstream_gene_variant,intron_variant&non_coding_transcript_variant,upstream_gene_variant,intron_variant	MODIFIER	Dbi,Dbi,Dbi,3110009E18Rik,Dbi,Dbi,3110009E18Rik,Dbi,3110009E18Rik,Dbi	ENSMUSG00000026385,ENSMUSG00000026385,ENSMUSG00000026385,ENSMUSG00000026388,ENSMUSG00000026385,ENSMUSG00000026385,ENSMUSG00000026388,ENSMUSG00000026385,ENSMUSG00000026388,ENSMUSG00000026385	ENSMUST00000149628,ENSMUST00000151708,ENSMUST00000128408,ENSMUST00000056038,ENSMUST00000112648,ENSMUST00000132118,ENSMUST00000027637,ENSMUST00000135937,ENSMUST00000112644,ENSMUST00000027634	retained_intron,protein_coding,processed_transcript,protein_coding,protein_coding,nonsense_mediated_decay,protein_coding,retained_intron,protein_coding,protein_coding	NA,NA,NA,NA,NA,NA,NA,NA,NA,NA	NA:NA,NA:NA,NA:NA,NA:NA,NA:NA,NA:NA,NA:NA,NA:NA,NA:NA,NA:NA	NA,NA,NA,NA,NA,NA,NA,NA,NA,NA	NA,NA,NA,NA,NA,NA,NA,NA,NA,NA	GT:GQ:QUAL:MQ:DP:ADF:ADR:DP4:FI	0/1:41:10.2501:59:36:18,1:7,10:18,7,1,10:2
1	121149846	G	C	0/1	C	intron_variant&non_coding_transcript_variant	MODIFIER	Celrr	ENSMUSG00000097881	ENSMUST00000185678	lincRNA	NA	NA:NA	NA	NA	GT:GQ:QUAL:MQ:DP:ADF:ADR:DP4:FI	0/1:42:11.6184:57:37:14,0:10,11:14,10,2,11:2
1	121358976	T	C	0/1	C	intron_variant&non_coding_transcript_variant	MODIFIER	2210011K15Rik	ENSMUSG00000101791	ENSMUST00000190690	lincRNA	NA	NA:NA	NA	NA	GT:GQ:QUAL:MQ:DP:ADF:ADR:DP4:FI	0/1:44:12.423:37:35:3,3:20,9:3,20,3,9:2
1	123673286	T	A	0/1	A,A,A	intron_variant,intron_variant&non_coding_transcript_variant,intron_variant	MODIFIER	Dpp10	ENSMUSG00000036815	ENSMUST00000112603,ENSMUST00000140361,ENSMUST00000112606	protein_coding,processed_transcript,protein_coding	NA,NA,NA	NA:NA,NA:NA,NA:NA	NA,NA,NA	NA,NA,NA	GT:GQ:QUAL:MQ:DP:ADF:ADR:DP4:FI	0/1:43:11.979:55:35:12,7:10,3:12,10,8,5:2
1	123747276	A	C	0/1	C,C,C	intron_variant,intron_variant&non_coding_transcript_variant,intron_variant	MODIFIER	Dpp10	ENSMUSG00000036815	ENSMUST00000112603,ENSMUST00000140361,ENSMUST00000112606	protein_coding,processed_transcript,protein_coding	NA,NA,NA	NA:NA,NA:NA,NA:NA	NA,NA,NA	NA,NA,NA	GT:GQ:QUAL:MQ:DP:ADF:ADR:DP4:FI	0/1:86:53:52:31:12,11:7,1:12,7,11,1:2
1	125424015	A	C	0/1	C,C,C,C,C,C,C,C,C	intron_variant&NMD_transcript_variant,intron_variant&non_coding_transcript_variant,intron_variant,intron_variant,intron_variant,intron_variant,intron_variant,intron_variant,intron_variant	MODIFIER	Actr3	ENSMUSG00000026341	ENSMUST00000191578,ENSMUST00000188827,ENSMUST00000188497,ENSMUST00000178474,ENSMUST00000027579,ENSMUST00000187460,ENSMUST00000191004,ENSMUST00000191544,ENSMUST00000185280	nonsense_mediated_decay,retained_intron,protein_coding,protein_coding,protein_coding,protein_coding,protein_coding,protein_coding,protein_coding	NA,NA,NA,NA,NA,NA,NA,NA,NA	NA:NA,NA:NA,NA:NA,NA:NA,NA:NA,NA:NA,NA:NA,NA:NA,NA:NA	NA,NA,NA,NA,NA,NA,NA,NA,NA	NA,NA,NA,NA,NA,NA,NA,NA,NA	GT:GQ:QUAL:MQ:DP:ADF:ADR:DP4:FI	0/1:56:22.221:52:31:6,13:11,0:6,11,13,1:2
1	125947975	T	G	0/1	G,G,G,G,G,G,G	intron_variant,intron_variant,intron_variant,intron_variant,intron_variant&non_coding_transcript_variant,intron_variant,intron_variant	MODIFIER	Nckap5	ENSMUSG00000049690	ENSMUST00000112583,ENSMUST00000161954,ENSMUST00000094610,ENSMUST00000057846,ENSMUST00000160736,ENSMUST00000162877,ENSMUST00000094609	protein_coding,protein_coding,protein_coding,protein_coding,processed_transcript,protein_coding,protein_coding	NA,NA,NA,NA,NA,NA,NA	NA:NA,NA:NA,NA:NA,NA:NA,NA:NA,NA:NA,NA:NA	NA,NA,NA,NA,NA,NA,NA	NA,NA,NA,NA,NA,NA,NA	GT:GQ:QUAL:MQ:DP:ADF:ADR:DP4:FI	0/1:66:32.9615:60:36:17,2:2,15:17,2,2,15:2
1	126714298	T	G	0/1	G,G,G,G,G,G	intron_variant,intron_variant,intron_variant&non_coding_transcript_variant,intron_variant,intron_variant,intron_variant&non_coding_transcript_variant	MODIFIER	Nckap5	ENSMUSG00000049690	ENSMUST00000162646,ENSMUST00000112583,ENSMUST00000162664,ENSMUST00000160693,ENSMUST00000094609,ENSMUST00000162647	protein_coding,protein_coding,retained_intron,protein_coding,protein_coding,retained_intron	NA,NA,NA,NA,NA,NA	NA:NA,NA:NA,NA:NA,NA:NA,NA:NA,NA:NA	NA,NA,NA,NA,NA,NA	NA,NA,NA,NA,NA,NA	GT:GQ:QUAL:MQ:DP:ADF:ADR:DP4:FI	0/1:74:41.1155:60:41:16,2:7,15:16,7,3,15:2
1	127286256	T	TTG	0/1	TG,TG,TG,TG	intron_variant,upstream_gene_variant,intron_variant&non_coding_transcript_variant,intron_variant&non_coding_transcript_variant	MODIFIER	Mgat5,Gm8451,Mgat5,Mgat5	ENSMUSG00000036155,ENSMUSG00000099471,ENSMUSG00000036155,ENSMUSG00000036155	ENSMUST00000038361,ENSMUST00000170338,ENSMUST00000190921,ENSMUST00000189427	protein_coding,processed_pseudogene,retained_intron,retained_intron	NA,NA,NA,NA	NA:NA,NA:NA,NA:NA,NA:NA	NA,NA,NA,NA	NA,NA,NA,NA	GT:GQ:QUAL:MQ:DP:ADF:ADR:DP4:FI	0/1:64:219:59:52:4,7:6,21:4,6,12,30:2
1	127660925	A	C	0/1	C,C,C	intron_variant&NMD_transcript_variant,intron_variant,intron_variant	MODIFIER	Tmem163	ENSMUSG00000026347	ENSMUST00000027585,ENSMUST00000160616,ENSMUST00000185560	nonsense_mediated_decay,protein_coding,protein_coding	NA,NA,NA	NA:NA,NA:NA,NA:NA	NA,NA,NA	NA,NA,NA	GT:GQ:QUAL:MQ:DP:ADF:ADR:DP4:FI	0/1:45:13.969:58:36:7,8:17,4:7,17,8,4:2
1	127923406	A	C	0/1	C,C,C	non_coding_transcript_exon_variant&non_coding_transcript_variant,intron_variant,intron_variant	MODIFIER	Rab3gap1	ENSMUSG00000036104	ENSMUST00000189259,ENSMUST00000212506,ENSMUST00000037649	retained_intron,protein_coding,protein_coding	1/1,NA,NA	334:NA,NA:NA,NA:NA	NA,NA,NA	NA,NA,NA	GT:GQ:QUAL:MQ:DP:ADF:ADR:DP4:FI	0/1:52:20.4861:59:20:6,7:7,0:6,7,7,0:2
1	128093603	TAC	T	0/1	-,-,-,-,-,-,-	intron_variant,intron_variant&non_coding_transcript_variant,intron_variant,intron_variant&non_coding_transcript_variant,downstream_gene_variant,upstream_gene_variant,intron_variant&non_coding_transcript_variant	MODIFIER	Zranb3,Zranb3,Zranb3,Zranb3,Gm38026,Gm37625,Zranb3	ENSMUSG00000036086,ENSMUSG00000036086,ENSMUSG00000036086,ENSMUSG00000036086,ENSMUSG00000103999,ENSMUSG00000102782,ENSMUSG00000036086	ENSMUST00000086614,ENSMUST00000124876,ENSMUST00000112538,ENSMUST00000127393,ENSMUST00000193284,ENSMUST00000194969,ENSMUST00000097597	protein_coding,retained_intron,protein_coding,retained_intron,TEC,TEC,processed_transcript	NA,NA,NA,NA,NA,NA,NA	NA:NA,NA:NA,NA:NA,NA:NA,NA:NA,NA:NA,NA:NA	NA,NA,NA,NA,NA,NA,NA	NA,NA,NA,NA,NA,NA,NA	GT:GQ:QUAL:MQ:DP:ADF:ADR:DP4:FI	0/1:127:106:60:59:15,9:20,4:15,20,13,11:2
1	129276246	C	A	0/1	A,A,A,A	intron_variant&non_coding_transcript_variant,intron_variant&non_coding_transcript_variant,intron_variant,intron_variant	MODIFIER	Thsd7b	ENSMUSG00000042581	ENSMUST00000140629,ENSMUST00000148051,ENSMUST00000040311,ENSMUST00000073527	processed_transcript,retained_intron,protein_coding,protein_coding	NA,NA,NA,NA	NA:NA,NA:NA,NA:NA,NA:NA	NA,NA,NA,NA	NA,NA,NA,NA	GT:GQ:QUAL:MQ:DP:ADF:ADR:DP4:FI	0/1:127:222:60:37:6,9:15,7:6,15,9,7:2
1	129311505	T	C	0/1	C,C,C,C	intron_variant&non_coding_transcript_variant,intron_variant&non_coding_transcript_variant,intron_variant,intron_variant	MODIFIER	Thsd7b	ENSMUSG00000042581	ENSMUST00000140629,ENSMUST00000148051,ENSMUST00000040311,ENSMUST00000073527	processed_transcript,retained_intron,protein_coding,protein_coding	NA,NA,NA,NA	NA:NA,NA:NA,NA:NA,NA:NA	NA,NA,NA,NA	NA,NA,NA,NA	GT:GQ:QUAL:MQ:DP:ADF:ADR:DP4:FI	0/1:87:56:58:40:14,9:12,4:14,12,9,5:2
1	129311551	T	C	0/1	C,C,C,C	intron_variant&non_coding_transcript_variant,intron_variant&non_coding_transcript_variant,intron_variant,intron_variant	MODIFIER	Thsd7b	ENSMUSG00000042581	ENSMUST00000140629,ENSMUST00000148051,ENSMUST00000040311,ENSMUST00000073527	processed_transcript,retained_intron,protein_coding,protein_coding	NA,NA,NA,NA	NA:NA,NA:NA,NA:NA,NA:NA	NA,NA,NA,NA	NA,NA,NA,NA	GT:GQ:QUAL:MQ:DP:ADF:ADR:DP4:FI	0/1:68:36.505:59:40:12,7:13,4:12,13,10,5:2
1	129337497	A	C	0/1	C,C,C,C	intron_variant&non_coding_transcript_variant,intron_variant&non_coding_transcript_variant,intron_variant,intron_variant	MODIFIER	Thsd7b	ENSMUSG00000042581	ENSMUST00000140629,ENSMUST00000148051,ENSMUST00000040311,ENSMUST00000073527	processed_transcript,retained_intron,protein_coding,protein_coding	NA,NA,NA,NA	NA:NA,NA:NA,NA:NA,NA:NA	NA,NA,NA,NA	NA,NA,NA,NA	GT:GQ:QUAL:MQ:DP:ADF:ADR:DP4:FI	0/1:74:41.8052:57:30:11,3:7,7:11,7,5,7:2
1	129584222	A	C	0/1	C,C,C,C	intron_variant&non_coding_transcript_variant,intron_variant,intron_variant,intron_variant	MODIFIER	Thsd7b	ENSMUSG00000042581	ENSMUST00000140629,ENSMUST00000040311,ENSMUST00000073527,ENSMUST00000152305	processed_transcript,protein_coding,protein_coding,protein_coding	NA,NA,NA,NA	NA:NA,NA:NA,NA:NA,NA:NA	NA,NA,NA,NA	NA,NA,NA,NA	GT:GQ:QUAL:MQ:DP:ADF:ADR:DP4:FI	0/1:49:17.9961:59:54:10,15:27,1:10,27,15,2:2
1	130736538	AAC	A	0/1	-,-,-,-	intron_variant&non_coding_transcript_variant,upstream_gene_variant,intron_variant,downstream_gene_variant	MODIFIER	AA986860,AA986860,AA986860,Gm28857	ENSMUSG00000042510,ENSMUSG00000042510,ENSMUSG00000042510,ENSMUSG00000099556	ENSMUST00000186185,ENSMUST00000190859,ENSMUST00000039323,ENSMUST00000188068	processed_transcript,retained_intron,protein_coding,antisense	NA,NA,NA,NA	NA:NA,NA:NA,NA:NA,NA:NA	NA,NA,NA,NA	NA,NA,NA,NA	GT:GQ:QUAL:MQ:DP:ADF:ADR:DP4:FI	0/1:127:135:59:40:9,6:13,4:9,13,11,7:2
1	131158348	T	G	0/1	G,G,G,G,G,G,G	intron_variant,intron_variant&NMD_transcript_variant,intron_variant,intron_variant,intron_variant&NMD_transcript_variant,intron_variant&NMD_transcript_variant,non_coding_transcript_exon_variant&non_coding_transcript_variant	MODIFIER	Eif2d	ENSMUSG00000026427	ENSMUST00000068791,ENSMUST00000131855,ENSMUST00000112446,ENSMUST00000068805,ENSMUST00000151874,ENSMUST00000149119,ENSMUST00000139468	protein_coding,nonsense_mediated_decay,protein_coding,protein_coding,nonsense_mediated_decay,nonsense_mediated_decay,retained_intron	NA,NA,NA,NA,NA,NA,4/4	NA:NA,NA:NA,NA:NA,NA:NA,NA:NA,NA:NA,684:NA	NA,NA,NA,NA,NA,NA,NA	NA,NA,NA,NA,NA,NA,NA	GT:GQ:QUAL:MQ:DP:ADF:ADR:DP4:FI	0/1:47:15.4979:59:33:16,1:6,10:16,6,1,10:2
1	131219091	G	A	0/1	A,A,A,A,A	intron_variant&non_coding_transcript_variant,intron_variant,downstream_gene_variant,intron_variant,intron_variant	MODIFIER	Rassf5,Rassf5,Gm17796,Rassf5,Rassf5	ENSMUSG00000026430,ENSMUSG00000026430,ENSMUSG00000101729,ENSMUSG00000026430,ENSMUSG00000026430	ENSMUST00000124796,ENSMUST00000027688,ENSMUST00000189015,ENSMUST00000212202,ENSMUST00000112442	processed_transcript,protein_coding,processed_pseudogene,protein_coding,protein_coding	NA,NA,NA,NA,NA	NA:NA,NA:NA,NA:NA,NA:NA,NA:NA	NA,NA,NA,NA,NA	NA,NA,NA,NA,NA	GT:GQ:QUAL:MQ:DP:ADF:ADR:DP4:FI	0/1:127:222:60:53:11,14:18,10:11,18,14,10:2
1	131964580	A	C	0/1	C,C	intron_variant&non_coding_transcript_variant,intron_variant	MODIFIER	Gm29103,Slc45a3	ENSMUSG00000100037,ENSMUSG00000026435	ENSMUST00000191034,ENSMUST00000177943	processed_transcript,protein_coding	NA,NA	NA:NA,NA:NA	NA,NA	NA,NA	GT:GQ:QUAL:MQ:DP:ADF:ADR:DP4:FI	0/1:43:12.2084:59:32:6,7:16,2:6,16,8,2:2
1	132244299	T	G	0/1	G,G,G,G,G	intron_variant,intron_variant&NMD_transcript_variant,intron_variant,intron_variant,intron_variant&NMD_transcript_variant	MODIFIER	Lemd1	ENSMUSG00000079330	ENSMUST00000191418,ENSMUST00000185436,ENSMUST00000112357,ENSMUST00000188169,ENSMUST00000187339	protein_coding,nonsense_mediated_decay,protein_coding,protein_coding,nonsense_mediated_decay	NA,NA,NA,NA,NA	NA:NA,NA:NA,NA:NA,NA:NA,NA:NA	NA,NA,NA,NA,NA	NA,NA,NA,NA,NA	GT:GQ:QUAL:MQ:DP:ADF:ADR:DP4:FI	0/1:51:19.922:59:53:26,3:7,17:26,7,3,17:2
1	133375969	A	C	0/1	C,C,C,C	intron_variant,intron_variant,downstream_gene_variant,intron_variant&non_coding_transcript_variant	MODIFIER	Etnk2	ENSMUSG00000070644	ENSMUST00000135222,ENSMUST00000129213,ENSMUST00000147909,ENSMUST00000131450	protein_coding,protein_coding,retained_intron,processed_transcript	NA,NA,NA,NA	NA:NA,NA:NA,NA:NA,NA:NA	NA,NA,NA,NA	NA,NA,NA,NA	GT:GQ:QUAL:MQ:DP:ADF:ADR:DP4:FI	0/1:51:19.5453:59:41:7,15:17,1:7,17,15,2:2
1	133375979	A	C	0/1	C,C,C,C	intron_variant,intron_variant,downstream_gene_variant,intron_variant&non_coding_transcript_variant	MODIFIER	Etnk2	ENSMUSG00000070644	ENSMUST00000135222,ENSMUST00000129213,ENSMUST00000147909,ENSMUST00000131450	protein_coding,protein_coding,retained_intron,processed_transcript	NA,NA,NA,NA	NA:NA,NA:NA,NA:NA,NA:NA	NA,NA,NA,NA	NA,NA,NA,NA	GT:GQ:QUAL:MQ:DP:ADF:ADR:DP4:FI	0/1:86:54:59:39:8,12:19,0:8,19,12,0:2
1	133909792	T	TCTTC	0/1	CTTC,CTTC,CTTC,CTTC,CTTC,CTTC,CTTC	upstream_gene_variant,upstream_gene_variant,upstream_gene_variant,downstream_gene_variant,upstream_gene_variant,intron_variant&non_coding_transcript_variant,downstream_gene_variant	MODIFIER	Optc,Optc,Optc,Prelp,Optc,Gm15851,Prelp	ENSMUSG00000010311,ENSMUSG00000010311,ENSMUSG00000010311,ENSMUSG00000041577,ENSMUSG00000010311,ENSMUSG00000090208,ENSMUSG00000041577	ENSMUST00000126123,ENSMUST00000124051,ENSMUST00000149380,ENSMUST00000048432,ENSMUST00000153617,ENSMUST00000160564,ENSMUST00000127583	protein_coding,protein_coding,protein_coding,protein_coding,protein_coding,antisense,processed_transcript	NA,NA,NA,NA,NA,NA,NA	NA:NA,NA:NA,NA:NA,NA:NA,NA:NA,NA:NA,NA:NA	NA,NA,NA,NA,NA,NA,NA	NA,NA,NA,NA,NA,NA,NA	GT:GQ:QUAL:MQ:DP:ADF:ADR:DP4:FI	0/1:127:222:55:48:16,11:10,5:16,10,15,7:2
1	134859670	T	G	0/1	G,G,G,G	intron_variant,intron_variant,intron_variant&non_coding_transcript_variant,intron_variant	MODIFIER	Ppp1r12b	ENSMUSG00000073557	ENSMUST00000168381,ENSMUST00000086444,ENSMUST00000132025,ENSMUST00000045665	protein_coding,protein_coding,retained_intron,protein_coding	NA,NA,NA,NA	NA:NA,NA:NA,NA:NA,NA:NA	NA,NA,NA,NA	NA,NA,NA,NA	GT:GQ:QUAL:MQ:DP:ADF:ADR:DP4:FI	0/1:61:27.3058:59:23:10,10:2,0:10,2,11,0:2
1	134905466	T	G	0/1	G,G,G,G	intron_variant,intron_variant,intron_variant&non_coding_transcript_variant,intron_variant	MODIFIER	Ppp1r12b	ENSMUSG00000073557	ENSMUST00000168381,ENSMUST00000086444,ENSMUST00000132025,ENSMUST00000045665	protein_coding,protein_coding,retained_intron,protein_coding	NA,NA,NA,NA	NA:NA,NA:NA,NA:NA,NA:NA	NA,NA,NA,NA	NA,NA,NA,NA	GT:GQ:QUAL:MQ:DP:ADF:ADR:DP4:FI	0/1:72:40.4678:57:48:23,3:8,13:23,8,4,13:2
1	135884869	A	C	0/1	C,C,C	intron_variant&NMD_transcript_variant,intron_variant,intron_variant	MODIFIER	Pkp1	ENSMUSG00000026413	ENSMUST00000189805,ENSMUST00000163260,ENSMUST00000027667	nonsense_mediated_decay,protein_coding,protein_coding	NA,NA,NA	NA:NA,NA:NA,NA:NA	NA,NA,NA	NA,NA,NA	GT:GQ:QUAL:MQ:DP:ADF:ADR:DP4:FI	0/1:41:10.2044:60:27:1,3:17,6:1,17,3,6:2
1	136905417	T	G	0/1	G,G,G,G,G	intron_variant,intron_variant,intron_variant&non_coding_transcript_variant,intron_variant,intron_variant	MODIFIER	Nr5a2	ENSMUSG00000026398	ENSMUST00000192357,ENSMUST00000192929,ENSMUST00000192587,ENSMUST00000168126,ENSMUST00000027649	protein_coding,protein_coding,retained_intron,protein_coding,protein_coding	NA,NA,NA,NA,NA	NA:NA,NA:NA,NA:NA,NA:NA,NA:NA	NA,NA,NA,NA,NA	NA,NA,NA,NA,NA	GT:GQ:QUAL:MQ:DP:ADF:ADR:DP4:FI	0/1:76:42.997:60:41:17,2:6,15:17,6,3,15:2
1	136928990	T	G	0/1	G,G,G,G,G	intron_variant,intron_variant,intron_variant&non_coding_transcript_variant,intron_variant,intron_variant	MODIFIER	Nr5a2	ENSMUSG00000026398	ENSMUST00000192357,ENSMUST00000192929,ENSMUST00000192587,ENSMUST00000168126,ENSMUST00000027649	protein_coding,protein_coding,retained_intron,protein_coding,protein_coding	NA,NA,NA,NA,NA	NA:NA,NA:NA,NA:NA,NA:NA,NA:NA	NA,NA,NA,NA,NA	NA,NA,NA,NA,NA	GT:GQ:QUAL:MQ:DP:ADF:ADR:DP4:FI	0/1:79:46.8582:60:40:13,3:12,12:13,12,3,12:2
1	138590408	A	C	0/1	C,C,C,C	intron_variant,intron_variant,intron_variant,intron_variant&non_coding_transcript_variant	MODIFIER	Nek7	ENSMUSG00000026393	ENSMUST00000187407,ENSMUST00000186017,ENSMUST00000027642,ENSMUST00000191549	protein_coding,protein_coding,protein_coding,retained_intron	NA,NA,NA,NA	NA:NA,NA:NA,NA:NA,NA:NA	NA,NA,NA,NA	NA,NA,NA,NA	GT:GQ:QUAL:MQ:DP:ADF:ADR:DP4:FI	0/1:43:10.9869:60:47:11,19:16,1:11,16,19,1:2
1	139009160	A	C	0/1	C,C,C,C,C	intron_variant&NMD_transcript_variant,intron_variant&NMD_transcript_variant,intron_variant,intron_variant,intron_variant	MODIFIER	Dennd1b	ENSMUSG00000056268	ENSMUST00000200429,ENSMUST00000198759,ENSMUST00000200533,ENSMUST00000168527,ENSMUST00000094505	nonsense_mediated_decay,nonsense_mediated_decay,protein_coding,protein_coding,protein_coding	NA,NA,NA,NA,NA	NA:NA,NA:NA,NA:NA,NA:NA,NA:NA	NA,NA,NA,NA,NA	NA,NA,NA,NA,NA	GT:GQ:QUAL:MQ:DP:ADF:ADR:DP4:FI	0/1:46:14.5198:59:46:12,16:17,0:12,17,16,1:2
1	139144628	T	C	0/1	C,C,C,C,C	intron_variant&non_coding_transcript_variant,intron_variant&non_coding_transcript_variant,intron_variant&NMD_transcript_variant,intron_variant,intron_variant	MODIFIER	Dennd1b	ENSMUSG00000056268	ENSMUST00000199634,ENSMUST00000200295,ENSMUST00000200429,ENSMUST00000168527,ENSMUST00000094505	processed_transcript,processed_transcript,nonsense_mediated_decay,protein_coding,protein_coding	NA,NA,NA,NA,NA	NA:NA,NA:NA,NA:NA,NA:NA,NA:NA	NA,NA,NA,NA,NA	NA,NA,NA,NA,NA	GT:GQ:QUAL:MQ:DP:ADF:ADR:DP4:FI	0/1:57:26.4027:50:41:13,8:15,2:13,15,10,3:2
1	143719681	C	G	0/1	G	intron_variant&non_coding_transcript_variant	MODIFIER	Glrx2	ENSMUSG00000018196	ENSMUST00000185367	retained_intron	NA	NA:NA	NA	NA	GT:GQ:QUAL:MQ:DP:ADF:ADR:DP4:FI	0/1:127:212:60:40:13,6:13,8:13,13,6,8:2
1	146584623	C	T	0/1	T,T,T,T	intron_variant,intron_variant,intron_variant&NMD_transcript_variant,intron_variant	MODIFIER	Brinp3	ENSMUSG00000035131	ENSMUST00000166814,ENSMUST00000132847,ENSMUST00000128345,ENSMUST00000074622	protein_coding,protein_coding,nonsense_mediated_decay,protein_coding	NA,NA,NA,NA	NA:NA,NA:NA,NA:NA,NA:NA	NA,NA,NA,NA	NA,NA,NA,NA	GT:GQ:QUAL:MQ:DP:ADF:ADR:DP4:FI	0/1:127:222:60:44:9,14:12,9:9,12,14,9:2
1	146591094	C	T	0/1	T,T,T,T	intron_variant,intron_variant,intron_variant&NMD_transcript_variant,intron_variant	MODIFIER	Brinp3	ENSMUSG00000035131	ENSMUST00000166814,ENSMUST00000132847,ENSMUST00000128345,ENSMUST00000074622	protein_coding,protein_coding,nonsense_mediated_decay,protein_coding	NA,NA,NA,NA	NA:NA,NA:NA,NA:NA,NA:NA	NA,NA,NA,NA	NA,NA,NA,NA	GT:GQ:QUAL:MQ:DP:ADF:ADR:DP4:FI	0/1:127:222:60:48:10,9:18,11:10,18,9,11:2
1	146807358	C	A	0/1	A,A,A,A,A,A	intron_variant,upstream_gene_variant,upstream_gene_variant,intron_variant&NMD_transcript_variant,intron_variant,downstream_gene_variant	MODIFIER	Brinp3,A230059L01Rik,A230059L01Rik,Brinp3,Brinp3,Gm15584	ENSMUSG00000035131,ENSMUSG00000087627,ENSMUSG00000087627,ENSMUSG00000035131,ENSMUSG00000035131,ENSMUSG00000085822	ENSMUST00000166814,ENSMUST00000126596,ENSMUST00000191937,ENSMUST00000128345,ENSMUST00000074622,ENSMUST00000123231	protein_coding,antisense,TEC,nonsense_mediated_decay,protein_coding,antisense	NA,NA,NA,NA,NA,NA	NA:NA,NA:NA,NA:NA,NA:NA,NA:NA,NA:NA	NA,NA,NA,NA,NA,NA	NA,NA,NA,NA,NA,NA	GT:GQ:QUAL:MQ:DP:ADF:ADR:DP4:FI	0/1:41:10.6843:56:33:19,0:3,11:19,3,0,11:2
1	146809179	T	G	0/1	G,G,G,G,G,G	intron_variant,upstream_gene_variant,upstream_gene_variant,intron_variant&NMD_transcript_variant,intron_variant,downstream_gene_variant	MODIFIER	Brinp3,A230059L01Rik,A230059L01Rik,Brinp3,Brinp3,Gm15584	ENSMUSG00000035131,ENSMUSG00000087627,ENSMUSG00000087627,ENSMUSG00000035131,ENSMUSG00000035131,ENSMUSG00000085822	ENSMUST00000166814,ENSMUST00000126596,ENSMUST00000191937,ENSMUST00000128345,ENSMUST00000074622,ENSMUST00000123231	protein_coding,antisense,TEC,nonsense_mediated_decay,protein_coding,antisense	NA,NA,NA,NA,NA,NA	NA:NA,NA:NA,NA:NA,NA:NA,NA:NA,NA:NA	NA,NA,NA,NA,NA,NA	NA,NA,NA,NA,NA,NA	GT:GQ:QUAL:MQ:DP:ADF:ADR:DP4:FI	0/1:54:19.4183:60:19:3,9:7,0:3,7,9,0:2
1	150887079	A	C	0/1	C,C,C	intron_variant,intron_variant&non_coding_transcript_variant,intron_variant	MODIFIER	Hmcn1	ENSMUSG00000066842	ENSMUST00000137197,ENSMUST00000155715,ENSMUST00000074783	protein_coding,retained_intron,protein_coding	NA,NA,NA	NA:NA,NA:NA,NA:NA	NA,NA,NA	NA,NA,NA	GT:GQ:QUAL:MQ:DP:ADF:ADR:DP4:FI	0/1:53:22.0353:51:34:8,8:15,2:8,15,8,3:2
1	151574813	C	A	0/1	A,A,A,A	intron_variant&NMD_transcript_variant,intron_variant,intron_variant,intron_variant	MODIFIER	Fam129a	ENSMUSG00000026483	ENSMUST00000097541,ENSMUST00000111875,ENSMUST00000148810,ENSMUST00000134499	nonsense_mediated_decay,protein_coding,protein_coding,protein_coding	NA,NA,NA,NA	NA:NA,NA:NA,NA:NA,NA:NA	NA,NA,NA,NA	NA,NA,NA,NA	GT:GQ:QUAL:MQ:DP:ADF:ADR:DP4:FI	0/1:127:128:24:119:46,14:45,13:46,45,15,13:2
1	151713714	A	G	0/1	G,G,G	intron_variant&NMD_transcript_variant,intron_variant&non_coding_transcript_variant,intron_variant	MODIFIER	Fam129a	ENSMUSG00000026483	ENSMUST00000097541,ENSMUST00000086267,ENSMUST00000148810	nonsense_mediated_decay,processed_transcript,protein_coding	NA,NA,NA	NA:NA,NA:NA,NA:NA	NA,NA,NA	NA,NA,NA	GT:GQ:QUAL:MQ:DP:ADF:ADR:DP4:FI	0/1:51:19.2034:58:33:19,2:2,9:19,2,3,9:2
1	151877420	A	G	0/1	G,G	intron_variant&NMD_transcript_variant,intron_variant&non_coding_transcript_variant	MODIFIER	1700025G04Rik,Gm28610	ENSMUSG00000032666,ENSMUSG00000100685	ENSMUST00000187603,ENSMUST00000187716	nonsense_mediated_decay,antisense	NA,NA	NA:NA,NA:NA	NA,NA	NA,NA	GT:GQ:QUAL:MQ:DP:ADF:ADR:DP4:FI	0/1:47:16.2519:57:39:9,6:20,4:9,20,6,4:2
1	152084505	C	G	0/1	G,G	intron_variant,intron_variant&NMD_transcript_variant	MODIFIER	1700025G04Rik	ENSMUSG00000032666	ENSMUST00000044581,ENSMUST00000187603	protein_coding,nonsense_mediated_decay	NA,NA	NA:NA,NA:NA	NA,NA	NA,NA	GT:GQ:QUAL:MQ:DP:ADF:ADR:DP4:FI	0/1:127:222:60:34:10,8:5,11:10,5,8,11:2
1	152584700	T	G	0/1	G,G,G,G,G	intron_variant,intron_variant&non_coding_transcript_variant,intron_variant&NMD_transcript_variant,intron_variant,intron_variant	MODIFIER	Rgl1	ENSMUSG00000026482	ENSMUST00000111859,ENSMUST00000128251,ENSMUST00000149536,ENSMUST00000111857,ENSMUST00000027760	protein_coding,processed_transcript,nonsense_mediated_decay,protein_coding,protein_coding	NA,NA,NA,NA,NA	NA:NA,NA:NA,NA:NA,NA:NA,NA:NA	NA,NA,NA,NA,NA	NA,NA,NA,NA,NA	GT:GQ:QUAL:MQ:DP:ADF:ADR:DP4:FI	0/1:75:43.9311:60:29:20,0:1,7:20,1,1,7:2
1	152955467	T	G	0/1	G,G,G,G	intron_variant&NMD_transcript_variant,intron_variant&non_coding_transcript_variant,intron_variant,intron_variant	MODIFIER	Nmnat2	ENSMUSG00000042751	ENSMUST00000186368,ENSMUST00000185241,ENSMUST00000186621,ENSMUST00000043313	nonsense_mediated_decay,processed_transcript,protein_coding,protein_coding	NA,NA,NA,NA	NA:NA,NA:NA,NA:NA,NA:NA	NA,NA,NA,NA	NA,NA,NA,NA	GT:GQ:QUAL:MQ:DP:ADF:ADR:DP4:FI	0/1:80:47.8557:60:49:14,7:14,13:14,14,8,13:2
1	152999802	A	T	0/1	T,T,T,T	intron_variant&NMD_transcript_variant,intron_variant&non_coding_transcript_variant,intron_variant,intron_variant	MODIFIER	Nmnat2	ENSMUSG00000042751	ENSMUST00000186368,ENSMUST00000185241,ENSMUST00000186621,ENSMUST00000043313	nonsense_mediated_decay,processed_transcript,protein_coding,protein_coding	NA,NA,NA,NA	NA:NA,NA:NA,NA:NA,NA:NA	NA,NA,NA,NA	NA,NA,NA,NA	GT:GQ:QUAL:MQ:DP:ADF:ADR:DP4:FI	0/1:45:12.9226:49:21:4,3:7,5:4,7,5,5:2
1	153031682	T	G	0/1	G,G,G,G,G	upstream_gene_variant,intron_variant&NMD_transcript_variant,intron_variant&non_coding_transcript_variant,intron_variant,intron_variant	MODIFIER	Nmnat2	ENSMUSG00000042751	ENSMUST00000187569,ENSMUST00000186368,ENSMUST00000185241,ENSMUST00000186621,ENSMUST00000043313	retained_intron,nonsense_mediated_decay,processed_transcript,protein_coding,protein_coding	NA,NA,NA,NA,NA	NA:NA,NA:NA,NA:NA,NA:NA,NA:NA	NA,NA,NA,NA,NA	NA,NA,NA,NA,NA	GT:GQ:QUAL:MQ:DP:ADF:ADR:DP4:FI	0/1:51:17.9696:59:35:16,3:3,13:16,3,3,13:2
1	153804814	A	G	0/1	G,G,G,G,G,G	intron_variant&non_coding_transcript_variant,intron_variant,intron_variant&NMD_transcript_variant,intron_variant&non_coding_transcript_variant,intron_variant&NMD_transcript_variant,intron_variant	MODIFIER	Rgsl1	ENSMUSG00000042641	ENSMUST00000206321,ENSMUST00000124558,ENSMUST00000185164,ENSMUST00000134030,ENSMUST00000184095,ENSMUST00000141249	processed_transcript,protein_coding,nonsense_mediated_decay,retained_intron,nonsense_mediated_decay,protein_coding	NA,NA,NA,NA,NA,NA	NA:NA,NA:NA,NA:NA,NA:NA,NA:NA,NA:NA	NA,NA,NA,NA,NA,NA	NA,NA,NA,NA,NA,NA	GT:GQ:QUAL:MQ:DP:ADF:ADR:DP4:FI	0/1:43:12.5719:57:28:5,6:15,2:5,15,6,2:2
1	154700282	T	C	0/1	C,C,C,C,C	intron_variant,non_coding_transcript_exon_variant&non_coding_transcript_variant,intron_variant,intron_variant,intron_variant&non_coding_transcript_variant	MODIFIER	Cacna1e	ENSMUSG00000004110	ENSMUST00000004214,ENSMUST00000188321,ENSMUST00000187541,ENSMUST00000211821,ENSMUST00000188965	protein_coding,retained_intron,protein_coding,protein_coding,retained_intron	NA,4/4,NA,NA,NA	NA:NA,1163:NA,NA:NA,NA:NA,NA:NA	NA,NA,NA,NA,NA	NA,NA,NA,NA,NA	GT:GQ:QUAL:MQ:DP:ADF:ADR:DP4:FI	0/1:55:23.1641:57:36:14,9:7,6:14,7,9,6:2
1	155032184	A	C	0/1	C,C	downstream_gene_variant,intron_variant&non_coding_transcript_variant	MODIFIER	Gm29441,Gm29282	ENSMUSG00000101433,ENSMUSG00000101880	ENSMUST00000191584,ENSMUST00000190720	processed_pseudogene,lincRNA	NA,NA	NA:NA,NA:NA	NA,NA	NA,NA	GT:GQ:QUAL:MQ:DP:ADF:ADR:DP4:FI	0/1:50:18.416:59:50:14,13:17,2:14,17,14,5:2
1	155032190	A	C	0/1	C,C	downstream_gene_variant,intron_variant&non_coding_transcript_variant	MODIFIER	Gm29441,Gm29282	ENSMUSG00000101433,ENSMUSG00000101880	ENSMUST00000191584,ENSMUST00000190720	processed_pseudogene,lincRNA	NA,NA	NA:NA,NA:NA	NA,NA	NA,NA	GT:GQ:QUAL:MQ:DP:ADF:ADR:DP4:FI	0/1:70:37.6704:59:45:9,17:18,0:9,18,17,1:2
1	155138033	T	G	0/1	G,G,G,G,G	intron_variant&non_coding_transcript_variant,intron_variant,intron_variant&NMD_transcript_variant,intron_variant&NMD_transcript_variant,upstream_gene_variant	MODIFIER	Mr1	ENSMUSG00000026471	ENSMUST00000195579,ENSMUST00000027744,ENSMUST00000194612,ENSMUST00000192410,ENSMUST00000191773	retained_intron,protein_coding,nonsense_mediated_decay,nonsense_mediated_decay,retained_intron	NA,NA,NA,NA,NA	NA:NA,NA:NA,NA:NA,NA:NA,NA:NA	NA,NA,NA,NA,NA	NA,NA,NA,NA,NA	GT:GQ:QUAL:MQ:DP:ADF:ADR:DP4:FI	0/1:50:19.4747:59:34:23,3:1,6:23,1,4,6:2
1	155339427	T	TAC	0/1	AC,AC,AC,AC	intron_variant,intron_variant,intron_variant&non_coding_transcript_variant,intron_variant	MODIFIER	Xpr1	ENSMUSG00000026469	ENSMUST00000027741,ENSMUST00000111774,ENSMUST00000129271,ENSMUST00000111775	protein_coding,protein_coding,retained_intron,protein_coding	NA,NA,NA,NA	NA:NA,NA:NA,NA:NA,NA:NA	NA,NA,NA,NA	NA,NA,NA,NA	GT:GQ:QUAL:MQ:DP:ADF:ADR:DP4:FI	0/1:127:222:60:35:4,8:6,3:4,6,14,11:2
1	155525815	TTAATAA	T	0/1	-,-	intron_variant&non_coding_transcript_variant	MODIFIER	Gm5532	ENSMUSG00000073535	ENSMUST00000097531,ENSMUST00000194133	lincRNA	NA,NA	NA:NA,NA:NA	NA,NA	NA,NA	GT:GQ:QUAL:MQ:DP:ADF:ADR:DP4:FI	0/1:127:222:60:38:8,11:5,12:8,5,13,12:2
1	156585854	C	CGT,CGTGT	2017-02-01	GTGT,GT,GTGT,GT,GTGT,GT,GTGT,GT	intron_variant,intron_variant,intron_variant,intron_variant,intron_variant,intron_variant,non_coding_transcript_exon_variant&non_coding_transcript_variant,non_coding_transcript_exon_variant&non_coding_transcript_variant	MODIFIER	Abl2,Abl2,Abl2,Abl2,Abl2,Abl2,Gm38043,Gm38043	ENSMUSG00000026596,ENSMUSG00000026596,ENSMUSG00000026596,ENSMUSG00000026596,ENSMUSG00000026596,ENSMUSG00000026596,ENSMUSG00000104293,ENSMUSG00000104293	ENSMUST00000166172,ENSMUST00000166172,ENSMUST00000173929,ENSMUST00000173929,ENSMUST00000027888,ENSMUST00000027888,ENSMUST00000195501,ENSMUST00000195501	protein_coding,protein_coding,protein_coding,protein_coding,protein_coding,protein_coding,TEC,TEC	NA,NA,NA,NA,NA,NA,1/1,1/1	NA:NA,NA:NA,NA:NA,NA:NA,NA:NA,NA:NA,2747-2748:NA,2747-2748:NA	NA,NA,NA,NA,NA,NA,NA,NA	NA,NA,NA,NA,NA,NA,NA,NA	GT:GQ:QUAL:MQ:DP:ADF:ADR:DP4:FI	1/2:68:194:59:46:15,2,4:14,11,0:15,14,6,11:2
1	156859007	TAATA	T	0/1	-,-,-,-,-,-,-,-,-,-,-,-	upstream_gene_variant,intron_variant,intron_variant,intron_variant,intron_variant&NMD_transcript_variant,intron_variant,intron_variant,intron_variant,intron_variant,intron_variant,intron_variant,intron_variant	MODIFIER	Gm37802,Ralgps2,Ralgps2,Ralgps2,Ralgps2,Ralgps2,Ralgps2,Ralgps2,Angptl1,Ralgps2,Ralgps2,Ralgps2	ENSMUSG00000103303,ENSMUSG00000026594,ENSMUSG00000026594,ENSMUSG00000026594,ENSMUSG00000026594,ENSMUSG00000026594,ENSMUSG00000026594,ENSMUSG00000026594,ENSMUSG00000033544,ENSMUSG00000026594,ENSMUSG00000026594,ENSMUSG00000026594	ENSMUST00000194998,ENSMUST00000189316,ENSMUST00000185198,ENSMUST00000027886,ENSMUST00000192343,ENSMUST00000171292,ENSMUST00000172057,ENSMUST00000190648,ENSMUST00000027885,ENSMUST00000188656,ENSMUST00000063199,ENSMUST00000191605	TEC,protein_coding,protein_coding,protein_coding,nonsense_mediated_decay,protein_coding,protein_coding,protein_coding,protein_coding,protein_coding,protein_coding,protein_coding	NA,NA,NA,NA,NA,NA,NA,NA,NA,NA,NA,NA	NA:NA,NA:NA,NA:NA,NA:NA,NA:NA,NA:NA,NA:NA,NA:NA,NA:NA,NA:NA,NA:NA,NA:NA	NA,NA,NA,NA,NA,NA,NA,NA,NA,NA,NA,NA	NA,NA,NA,NA,NA,NA,NA,NA,NA,NA,NA,NA	GT:GQ:QUAL:MQ:DP:ADF:ADR:DP4:FI	0/1:127:222:59:42:3,11:8,20:3,8,11,20:2
1	156912042	T	C	0/1	C,C,C,C,C,C,C,C,C,C,C,C	intron_variant,intron_variant,intron_variant,intron_variant,intron_variant,intron_variant&NMD_transcript_variant,intron_variant,intron_variant,intron_variant,intron_variant,intron_variant,intron_variant	MODIFIER	Ralgps2	ENSMUSG00000026594	ENSMUST00000189316,ENSMUST00000185198,ENSMUST00000189648,ENSMUST00000190762,ENSMUST00000027886,ENSMUST00000192343,ENSMUST00000171292,ENSMUST00000172057,ENSMUST00000190648,ENSMUST00000188656,ENSMUST00000063199,ENSMUST00000191605	protein_coding,protein_coding,protein_coding,protein_coding,protein_coding,nonsense_mediated_decay,protein_coding,protein_coding,protein_coding,protein_coding,protein_coding,protein_coding	NA,NA,NA,NA,NA,NA,NA,NA,NA,NA,NA,NA	NA:NA,NA:NA,NA:NA,NA:NA,NA:NA,NA:NA,NA:NA,NA:NA,NA:NA,NA:NA,NA:NA,NA:NA	NA,NA,NA,NA,NA,NA,NA,NA,NA,NA,NA,NA	NA,NA,NA,NA,NA,NA,NA,NA,NA,NA,NA,NA	GT:GQ:QUAL:MQ:DP:ADF:ADR:DP4:FI	0/1:66:35.3161:44:103:50,15:27,9:50,27,15,11:2
1	156935263	T	G	0/1	G,G,G,G,G,G,G,G,G,G,G,G,G	intron_variant,intron_variant,intron_variant,upstream_gene_variant,intron_variant,intron_variant,intron_variant&NMD_transcript_variant,intron_variant,intron_variant,intron_variant,intron_variant,intron_variant,intron_variant	MODIFIER	Ralgps2,Ralgps2,Ralgps2,4930439D14Rik,Ralgps2,Ralgps2,Ralgps2,Ralgps2,Ralgps2,Ralgps2,Ralgps2,Ralgps2,Ralgps2	ENSMUSG00000026594,ENSMUSG00000026594,ENSMUSG00000026594,ENSMUSG00000101905,ENSMUSG00000026594,ENSMUSG00000026594,ENSMUSG00000026594,ENSMUSG00000026594,ENSMUSG00000026594,ENSMUSG00000026594,ENSMUSG00000026594,ENSMUSG00000026594,ENSMUSG00000026594	ENSMUST00000189316,ENSMUST00000185198,ENSMUST00000189648,ENSMUST00000186765,ENSMUST00000190762,ENSMUST00000027886,ENSMUST00000192343,ENSMUST00000171292,ENSMUST00000172057,ENSMUST00000190648,ENSMUST00000188656,ENSMUST00000063199,ENSMUST00000191605	protein_coding,protein_coding,protein_coding,antisense,protein_coding,protein_coding,nonsense_mediated_decay,protein_coding,protein_coding,protein_coding,protein_coding,protein_coding,protein_coding	NA,NA,NA,NA,NA,NA,NA,NA,NA,NA,NA,NA,NA	NA:NA,NA:NA,NA:NA,NA:NA,NA:NA,NA:NA,NA:NA,NA:NA,NA:NA,NA:NA,NA:NA,NA:NA,NA:NA	NA,NA,NA,NA,NA,NA,NA,NA,NA,NA,NA,NA,NA	NA,NA,NA,NA,NA,NA,NA,NA,NA,NA,NA,NA,NA	GT:GQ:QUAL:MQ:DP:ADF:ADR:DP4:FI	0/1:43:11.6189:58:49:24,3:3,18:24,3,4,18:2
1	157975706	TAC	T	0/1	-	intron_variant&non_coding_transcript_variant	MODIFIER	Gm38256	ENSMUSG00000102789	ENSMUST00000192097	TEC	NA	NA:NA	NA	NA	GT:GQ:QUAL:MQ:DP:ADF:ADR:DP4:FI	0/1:56:24.2756:60:39:11,2:7,7:11,7,10,11:2
1	157977580	T	G	0/1	G	intron_variant&non_coding_transcript_variant	MODIFIER	Gm38256	ENSMUSG00000102789	ENSMUST00000192097	TEC	NA	NA:NA	NA	NA	GT:GQ:QUAL:MQ:DP:ADF:ADR:DP4:FI	0/1:42:11.6134:42:51:17,6:23,2:17,23,8,3:2
1	157977655	C	T	0/1	T	intron_variant&non_coding_transcript_variant	MODIFIER	Gm38256	ENSMUSG00000102789	ENSMUST00000192097	TEC	NA	NA:NA	NA	NA	GT:GQ:QUAL:MQ:DP:ADF:ADR:DP4:FI	0/1:98:67:51:104:35,6:42,20:35,42,6,21:2
1	158013635	T	C	0/1	C	intron_variant&non_coding_transcript_variant	MODIFIER	Gm38256	ENSMUSG00000102789	ENSMUST00000192097	TEC	NA	NA:NA	NA	NA	GT:GQ:QUAL:MQ:DP:ADF:ADR:DP4:FI	0/1:127:216:60:38:9,8:13,7:9,13,8,8:2
1	158105273	T	G	0/1	G	intron_variant&non_coding_transcript_variant	MODIFIER	Gm38256	ENSMUSG00000102789	ENSMUST00000192097	TEC	NA	NA:NA	NA	NA	GT:GQ:QUAL:MQ:DP:ADF:ADR:DP4:FI	0/1:55:24.295:59:25:19,0:0,6:19,0,0,6:2
1	158105285	T	G	0/1	G	intron_variant&non_coding_transcript_variant	MODIFIER	Gm38256	ENSMUSG00000102789	ENSMUST00000192097	TEC	NA	NA:NA	NA	NA	GT:GQ:QUAL:MQ:DP:ADF:ADR:DP4:FI	0/1:65:32.8257:58:43:18,0:7,17:18,7,1,17:2
1	158129932	A	AAC	0/1	AC	intron_variant&non_coding_transcript_variant	MODIFIER	Gm38256	ENSMUSG00000102789	ENSMUST00000192097	TEC	NA	NA:NA	NA	NA	GT:GQ:QUAL:MQ:DP:ADF:ADR:DP4:FI	0/1:126:95:59:45:8,1:14,5:8,14,11,12:2
1	159149730	A	C	0/1	C	intron_variant&non_coding_transcript_variant	MODIFIER	4930562F17Rik	ENSMUSG00000104014	ENSMUST00000195279	lincRNA	NA	NA:NA	NA	NA	GT:GQ:QUAL:MQ:DP:ADF:ADR:DP4:FI	0/1:60:24.4206:52:38:6,13:8,10:6,8,13,11:2
1	159577217	A	C	0/1	C,C	intron_variant&non_coding_transcript_variant,intron_variant	MODIFIER	Tnr	ENSMUSG00000015829	ENSMUST00000195199,ENSMUST00000192069	retained_intron,protein_coding	NA,NA	NA:NA,NA:NA	NA,NA	NA,NA	GT:GQ:QUAL:MQ:DP:ADF:ADR:DP4:FI	0/1:57:24.6552:58:38:6,13:17,1:6,17,13,2:2
1	159612673	T	G	0/1	G,G,G	upstream_gene_variant,intron_variant&non_coding_transcript_variant,intron_variant	MODIFIER	Gm10530,Tnr,Tnr	ENSMUSG00000073528,ENSMUSG00000015829,ENSMUSG00000015829	ENSMUST00000097514,ENSMUST00000195199,ENSMUST00000192069	sense_intronic,retained_intron,protein_coding	NA,NA,NA	NA:NA,NA:NA,NA:NA	NA,NA,NA	NA,NA,NA	GT:GQ:QUAL:MQ:DP:ADF:ADR:DP4:FI	0/1:62:30.2767:60:26:14,0:3,9:14,3,0,9:2
1	160043337	A	C	0/1	C,C,C,C,C,C	upstream_gene_variant,upstream_gene_variant,upstream_gene_variant,upstream_gene_variant,intron_variant&non_coding_transcript_variant,upstream_gene_variant	MODIFIER	4930523C07Rik,4930523C07Rik,4930523C07Rik,4930523C07Rik,Gm37294,4930523C07Rik	ENSMUSG00000090394,ENSMUSG00000090394,ENSMUSG00000090394,ENSMUSG00000090394,ENSMUSG00000104111,ENSMUSG00000090394	ENSMUST00000060298,ENSMUST00000163892,ENSMUST00000168250,ENSMUST00000165923,ENSMUST00000193461,ENSMUST00000191933	lincRNA,lincRNA,lincRNA,lincRNA,lincRNA,retained_intron	NA,NA,NA,NA,NA,NA	NA:NA,NA:NA,NA:NA,NA:NA,NA:NA,NA:NA	NA,NA,NA,NA,NA,NA	NA,NA,NA,NA,NA,NA	GT:GQ:QUAL:MQ:DP:ADF:ADR:DP4:FI	0/1:94:61:60:42:6,17:18,1:6,18,17,1:2
1	160043343	A	C	0/1	C,C,C,C,C,C	upstream_gene_variant,upstream_gene_variant,upstream_gene_variant,upstream_gene_variant,intron_variant&non_coding_transcript_variant,upstream_gene_variant	MODIFIER	4930523C07Rik,4930523C07Rik,4930523C07Rik,4930523C07Rik,Gm37294,4930523C07Rik	ENSMUSG00000090394,ENSMUSG00000090394,ENSMUSG00000090394,ENSMUSG00000090394,ENSMUSG00000104111,ENSMUSG00000090394	ENSMUST00000060298,ENSMUST00000163892,ENSMUST00000168250,ENSMUST00000165923,ENSMUST00000193461,ENSMUST00000191933	lincRNA,lincRNA,lincRNA,lincRNA,lincRNA,retained_intron	NA,NA,NA,NA,NA,NA	NA:NA,NA:NA,NA:NA,NA:NA,NA:NA,NA:NA	NA,NA,NA,NA,NA,NA	NA,NA,NA,NA,NA,NA	GT:GQ:QUAL:MQ:DP:ADF:ADR:DP4:FI	0/1:91:58:60:43:8,15:18,2:8,18,15,2:2
1	160289828	T	A	0/1	A,A,A,A,A,A,A,A,A,A	downstream_gene_variant,intron_variant,intron_variant&NMD_transcript_variant,upstream_gene_variant,intron_variant,non_coding_transcript_exon_variant&non_coding_transcript_variant,intron_variant,intron_variant,intron_variant&non_coding_transcript_variant,upstream_gene_variant	MODIFIER	Rabgap1l,Rabgap1l,Rabgap1l,Rabgap1l,Rabgap1l,Rabgap1l,Rabgap1l,Rabgap1l,Gm36975,Rabgap1l	ENSMUSG00000026721,ENSMUSG00000026721,ENSMUSG00000026721,ENSMUSG00000026721,ENSMUSG00000026721,ENSMUSG00000026721,ENSMUSG00000026721,ENSMUSG00000026721,ENSMUSG00000104302,ENSMUSG00000026721	ENSMUST00000195114,ENSMUST00000193185,ENSMUST00000191941,ENSMUST00000193115,ENSMUST00000028052,ENSMUST00000192281,ENSMUST00000191651,ENSMUST00000028049,ENSMUST00000194105,ENSMUST00000194824	processed_transcript,protein_coding,nonsense_mediated_decay,processed_transcript,protein_coding,processed_transcript,protein_coding,protein_coding,antisense,processed_transcript	NA,NA,NA,NA,NA,1/1,NA,NA,NA,NA	NA:NA,NA:NA,NA:NA,NA:NA,NA:NA,3534:NA,NA:NA,NA:NA,NA:NA,NA:NA	NA,NA,NA,NA,NA,NA,NA,NA,NA,NA	NA,NA,NA,NA,NA,NA,NA,NA,NA,NA	GT:GQ:QUAL:MQ:DP:ADF:ADR:DP4:FI	0/1:43:12.3972:58:38:22,4:4,8:22,4,4,8:2
1	160410533	T	C	0/1	C,C,C	intron_variant,intron_variant,intron_variant&non_coding_transcript_variant	MODIFIER	Rabgap1l,Rabgap1l,Gm36975	ENSMUSG00000026721,ENSMUSG00000026721,ENSMUSG00000104302	ENSMUST00000028049,ENSMUST00000191651,ENSMUST00000194105	protein_coding,protein_coding,antisense	NA,NA,NA	NA:NA,NA:NA,NA:NA	NA,NA,NA	NA,NA,NA	GT:GQ:QUAL:MQ:DP:ADF:ADR:DP4:FI	0/1:65:33.7559:56:39:21,2:7,8:21,7,3,8:2
1	161213704	A	C	0/1	C,C	intron_variant&non_coding_transcript_variant	MODIFIER	Gm6185	ENSMUSG00000102817	ENSMUST00000212885,ENSMUST00000193379	processed_transcript,transcribed_unprocessed_pseudogene	NA,NA	NA:NA,NA:NA	NA,NA	NA,NA	GT:GQ:QUAL:MQ:DP:ADF:ADR:DP4:FI	0/1:50:17.1367:53:45:7,15:20,2:7,20,15,3:2
1	162090305	T	G	0/1	G,G,G,G,G,G	intron_variant,intron_variant,intron_variant&non_coding_transcript_variant,intron_variant,intron_variant,upstream_gene_variant	MODIFIER	Dnm3,Dnm3,Dnm3,Dnm3,Dnm3,Gm37767	ENSMUSG00000040265,ENSMUSG00000040265,ENSMUSG00000040265,ENSMUSG00000040265,ENSMUSG00000040265,ENSMUSG00000102994	ENSMUST00000160665,ENSMUST00000070330,ENSMUST00000161539,ENSMUST00000086074,ENSMUST00000159763,ENSMUST00000193239	protein_coding,protein_coding,retained_intron,protein_coding,protein_coding,TEC	NA,NA,NA,NA,NA,NA	NA:NA,NA:NA,NA:NA,NA:NA,NA:NA,NA:NA	NA,NA,NA,NA,NA,NA	NA,NA,NA,NA,NA,NA	GT:GQ:QUAL:MQ:DP:ADF:ADR:DP4:FI	0/1:53:20.5852:60:35:14,2:8,11:14,8,2,11:2
1	162982625	A	G	0/1	G,G,G	upstream_gene_variant,intron_variant&non_coding_transcript_variant,intron_variant	MODIFIER	Gm37273,Fmo3,Fmo3	ENSMUSG00000103288,ENSMUSG00000026691,ENSMUSG00000026691	ENSMUST00000195132,ENSMUST00000142759,ENSMUST00000028010	antisense,retained_intron,protein_coding	NA,NA,NA	NA:NA,NA:NA,NA:NA	NA,NA,NA	NA,NA,NA	GT:GQ:QUAL:MQ:DP:ADF:ADR:DP4:FI	0/1:52:19.9107:59:26:10,2:5,7:10,5,4,7:2
1	165219172	A	G	0/1	G,G,G,G	intron_variant&NMD_transcript_variant,downstream_gene_variant,intron_variant,upstream_gene_variant	MODIFIER	Tiprl	ENSMUSG00000040843	ENSMUST00000192436,ENSMUST00000142191,ENSMUST00000043235,ENSMUST00000192726	nonsense_mediated_decay,processed_transcript,protein_coding,retained_intron	NA,NA,NA,NA	NA:NA,NA:NA,NA:NA,NA:NA	NA,NA,NA,NA	NA,NA,NA,NA	GT:GQ:QUAL:MQ:DP:ADF:ADR:DP4:FI	0/1:66:33.5797:59:33:15,1:5,12:15,5,1,12:2
1	165434287	A	G	0/1	G,G	intron_variant,intron_variant&non_coding_transcript_variant	MODIFIER	Dcaf6	ENSMUSG00000026571	ENSMUST00000027856,ENSMUST00000195686	protein_coding,processed_transcript	NA,NA	NA:NA,NA:NA	NA,NA	NA,NA	GT:GQ:QUAL:MQ:DP:ADF:ADR:DP4:FI	0/1:43:10.3482:59:27:4,7:12,2:4,12,8,3:2
1	165434341	T	G	0/1	G,G	intron_variant,intron_variant&non_coding_transcript_variant	MODIFIER	Dcaf6	ENSMUSG00000026571	ENSMUST00000027856,ENSMUST00000195686	protein_coding,processed_transcript	NA,NA	NA:NA,NA:NA	NA,NA	NA,NA	GT:GQ:QUAL:MQ:DP:ADF:ADR:DP4:FI	0/1:56:24.1183:59:29:7,7:12,3:7,12,7,3:2
1	165634129	T	C	0/1	C,C,C,C,C,C	intron_variant&NMD_transcript_variant,intron_variant,upstream_gene_variant,intron_variant,intron_variant,intron_variant	MODIFIER	Mpzl1	ENSMUSG00000026566	ENSMUST00000193910,ENSMUST00000068705,ENSMUST00000193172,ENSMUST00000193023,ENSMUST00000111435,ENSMUST00000194437	nonsense_mediated_decay,protein_coding,processed_transcript,protein_coding,protein_coding,protein_coding	NA,NA,NA,NA,NA,NA	NA:NA,NA:NA,NA:NA,NA:NA,NA:NA,NA:NA	NA,NA,NA,NA,NA,NA	NA,NA,NA,NA,NA,NA	GT:GQ:QUAL:MQ:DP:ADF:ADR:DP4:FI	0/1:50:18.2112:60:38:4,15:19,0:4,19,15,0:2
1	165767781	T	C	0/1	C,C,C	upstream_gene_variant,intron_variant&NMD_transcript_variant,intron_variant	MODIFIER	Creg1	ENSMUSG00000040713	ENSMUST00000040298,ENSMUST00000140769,ENSMUST00000111432	protein_coding,nonsense_mediated_decay,protein_coding	NA,NA,NA	NA:NA,NA:NA,NA:NA	NA,NA,NA	NA,NA,NA	GT:GQ:QUAL:MQ:DP:ADF:ADR:DP4:FI	0/1:46:15.1699:52:23:8,2:6,6:8,6,2,7:2
1	166017888	A	G	0/1	G	intron_variant&non_coding_transcript_variant	MODIFIER	Gm26665	ENSMUSG00000097196	ENSMUST00000181378	lincRNA	NA	NA:NA	NA	NA	GT:GQ:QUAL:MQ:DP:ADF:ADR:DP4:FI	0/1:50:16.3469:54:33:5,10:11,6:5,11,11,6:2
1	166136813	A	C	0/1	C,C,C,C	intron_variant,intron_variant,intron_variant&non_coding_transcript_variant,intron_variant	MODIFIER	Gpa33	ENSMUSG00000000544	ENSMUST00000166860,ENSMUST00000060833,ENSMUST00000027847,ENSMUST00000166159	protein_coding,protein_coding,processed_transcript,protein_coding	NA,NA,NA,NA	NA:NA,NA:NA,NA:NA,NA:NA	NA,NA,NA,NA	NA,NA,NA,NA	GT:GQ:QUAL:MQ:DP:ADF:ADR:DP4:FI	0/1:43:12.1761:60:22:3,4:11,2:3,11,4,4:2
1	167239517	T	G	0/1	G,G,G,G,G,G,G,G	upstream_gene_variant,intron_variant,intron_variant&NMD_transcript_variant,intron_variant,intron_variant&non_coding_transcript_variant,intron_variant&NMD_transcript_variant,upstream_gene_variant,intron_variant	MODIFIER	Uck2,Uck2,Uck2,Uck2,Uck2,Uck2,Gm37982,Uck2	ENSMUSG00000026558,ENSMUSG00000026558,ENSMUSG00000026558,ENSMUSG00000026558,ENSMUSG00000026558,ENSMUSG00000026558,ENSMUSG00000103139,ENSMUSG00000026558	ENSMUST00000195443,ENSMUST00000192269,ENSMUST00000191745,ENSMUST00000027839,ENSMUST00000193579,ENSMUST00000192702,ENSMUST00000193076,ENSMUST00000053686	protein_coding,protein_coding,nonsense_mediated_decay,protein_coding,processed_transcript,nonsense_mediated_decay,antisense,protein_coding	NA,NA,NA,NA,NA,NA,NA,NA	NA:NA,NA:NA,NA:NA,NA:NA,NA:NA,NA:NA,NA:NA,NA:NA	NA,NA,NA,NA,NA,NA,NA,NA	NA,NA,NA,NA,NA,NA,NA,NA	GT:GQ:QUAL:MQ:DP:ADF:ADR:DP4:FI	0/1:48:16.2093:58:36:20,3:2,10:20,2,3,11:2
1	167331664	T	C	0/1	C,C,C,C	downstream_gene_variant,3_prime_UTR_variant&NMD_transcript_variant,downstream_gene_variant,downstream_gene_variant	MODIFIER	Tmco1	ENSMUSG00000052428	ENSMUST00000195015,ENSMUST00000097473,ENSMUST00000193101,ENSMUST00000193446	protein_coding,nonsense_mediated_decay,protein_coding,protein_coding	NA,8/8,NA,NA	NA:NA,1652:NA,NA:NA,NA:NA	NA,NA,NA,NA	NA,NA,NA,NA	GT:GQ:QUAL:MQ:DP:ADF:ADR:DP4:FI	0/1:69:36.712:55:46:12,8:13,13:12,13,8,13:2
1	168023141	A	C	0/1	C	intron_variant&non_coding_transcript_variant	MODIFIER	Gm20711	ENSMUSG00000093538	ENSMUST00000177351	antisense	NA	NA:NA	NA	NA	GT:GQ:QUAL:MQ:DP:ADF:ADR:DP4:FI	0/1:67:33.1898:55:31:8,10:11,0:8,11,10,2:2
1	168023164	A	C	0/1	C	intron_variant&non_coding_transcript_variant	MODIFIER	Gm20711	ENSMUSG00000093538	ENSMUST00000177351	antisense	NA	NA:NA	NA	NA	GT:GQ:QUAL:MQ:DP:ADF:ADR:DP4:FI	0/1:76:43.5987:53:31:6,10:13,1:6,13,11,1:2
1	168402626	A	C	0/1	C,C,C,C,C,C	intron_variant&non_coding_transcript_variant,intron_variant,intron_variant,intron_variant,intron_variant,intron_variant	MODIFIER	Pbx1	ENSMUSG00000052534	ENSMUST00000176482,ENSMUST00000072863,ENSMUST00000176790,ENSMUST00000064438,ENSMUST00000176540,ENSMUST00000188912	retained_intron,protein_coding,protein_coding,protein_coding,protein_coding,protein_coding	NA,NA,NA,NA,NA,NA	NA:NA,NA:NA,NA:NA,NA:NA,NA:NA,NA:NA	NA,NA,NA,NA,NA,NA	NA,NA,NA,NA,NA,NA	GT:GQ:QUAL:MQ:DP:ADF:ADR:DP4:FI	0/1:50:17.8436:57:31:8,11:12,0:8,12,11,0:2
1	168432000	A	C	0/1	C,C,C,C,C,C,C	upstream_gene_variant,5_prime_UTR_variant,upstream_gene_variant,non_coding_transcript_exon_variant&non_coding_transcript_variant,upstream_gene_variant,upstream_gene_variant,5_prime_UTR_variant	MODIFIER	Pbx1	ENSMUSG00000052534	ENSMUST00000176482,ENSMUST00000072863,ENSMUST00000176790,ENSMUST00000176791,ENSMUST00000064438,ENSMUST00000176540,ENSMUST00000188912	retained_intron,protein_coding,protein_coding,retained_intron,protein_coding,protein_coding,protein_coding	NA,1/7,NA,1/2,NA,NA,1/8	NA:NA,170:NA,NA:NA,170:NA,NA:NA,NA:NA,271:NA	NA,NA,NA,NA,NA,NA,NA	NA,NA,NA,NA,NA,NA,NA	GT:GQ:QUAL:MQ:DP:ADF:ADR:DP4:FI	0/1:42:10.6368:60:35:7,13:15,0:7,15,13,0:2
1	169345969	T	G	0/1	G	intron_variant&non_coding_transcript_variant	MODIFIER	Gm37839	ENSMUSG00000103530	ENSMUST00000192576	lincRNA	NA	NA:NA	NA	NA	GT:GQ:QUAL:MQ:DP:ADF:ADR:DP4:FI	0/1:51:19.5847:57:37:15,4:10,7:15,10,5,7:2
1	170249199	A	G	0/1	G,G,G	intron_variant&NMD_transcript_variant,downstream_gene_variant,intron_variant	MODIFIER	Sh2d1b2,Gm6345,Sh2d1b2	ENSMUSG00000073494,ENSMUSG00000096964,ENSMUSG00000073494	ENSMUST00000097470,ENSMUST00000180378,ENSMUST00000162752	nonsense_mediated_decay,processed_transcript,protein_coding	NA,NA,NA	NA:NA,NA:NA,NA:NA	NA,NA,NA	NA,NA,NA	GT:GQ:QUAL:MQ:DP:ADF:ADR:DP4:FI	0/1:63:31.0425:59:39:19,1:8,11:19,8,1,11:2
1	170249205	T	G	0/1	G,G,G	intron_variant&NMD_transcript_variant,downstream_gene_variant,intron_variant	MODIFIER	Sh2d1b2,Gm6345,Sh2d1b2	ENSMUSG00000073494,ENSMUSG00000096964,ENSMUSG00000073494	ENSMUST00000097470,ENSMUST00000180378,ENSMUST00000162752	nonsense_mediated_decay,processed_transcript,protein_coding	NA,NA,NA	NA:NA,NA:NA,NA:NA	NA,NA,NA	NA,NA,NA	GT:GQ:QUAL:MQ:DP:ADF:ADR:DP4:FI	0/1:43:11.6569:59:44:20,2:8,14:20,8,2,14:2
1	170326308	A	C	0/1	C,C,C,C,C,C	downstream_gene_variant,downstream_gene_variant,downstream_gene_variant,upstream_gene_variant,intron_variant,intron_variant&non_coding_transcript_variant	MODIFIER	Nos1ap	ENSMUSG00000038473	ENSMUST00000161485,ENSMUST00000160466,ENSMUST00000161966,ENSMUST00000162090,ENSMUST00000160456,ENSMUST00000161221	protein_coding,protein_coding,protein_coding,processed_transcript,protein_coding,processed_transcript	NA,NA,NA,NA,NA,NA	NA:NA,NA:NA,NA:NA,NA:NA,NA:NA,NA:NA	NA,NA,NA,NA,NA,NA	NA,NA,NA,NA,NA,NA	GT:GQ:QUAL:MQ:DP:ADF:ADR:DP4:FI	0/1:61:29.4116:59:45:9,14:20,2:9,20,14,2:2
1	170362891	A	C	0/1	C,C,C,C,C	intron_variant,intron_variant,intron_variant&non_coding_transcript_variant,intron_variant,intron_variant	MODIFIER	Nos1ap	ENSMUSG00000038473	ENSMUST00000161485,ENSMUST00000160466,ENSMUST00000160816,ENSMUST00000161966,ENSMUST00000160456	protein_coding,protein_coding,processed_transcript,protein_coding,protein_coding	NA,NA,NA,NA,NA	NA:NA,NA:NA,NA:NA,NA:NA,NA:NA	NA,NA,NA,NA,NA	NA,NA,NA,NA,NA	GT:GQ:QUAL:MQ:DP:ADF:ADR:DP4:FI	0/1:48:16.1614:60:41:10,10:18,3:10,18,10,3:2
1	170390262	T	C	0/1	C,C,C,C,C,C	intron_variant,intron_variant,intron_variant&non_coding_transcript_variant,intron_variant,intron_variant,intron_variant&non_coding_transcript_variant	MODIFIER	Nos1ap	ENSMUSG00000038473	ENSMUST00000161485,ENSMUST00000160466,ENSMUST00000160816,ENSMUST00000161966,ENSMUST00000160456,ENSMUST00000159665	protein_coding,protein_coding,processed_transcript,protein_coding,protein_coding,retained_intron	NA,NA,NA,NA,NA,NA	NA:NA,NA:NA,NA:NA,NA:NA,NA:NA,NA:NA	NA,NA,NA,NA,NA,NA	NA,NA,NA,NA,NA,NA	GT:GQ:QUAL:MQ:DP:ADF:ADR:DP4:FI	0/1:72:37.4132:33:35:8,7:3,13:8,3,11,13:2
1	170463602	A	C	0/1	C,C,C,C,C	intron_variant,intron_variant,intron_variant,intron_variant,intron_variant&non_coding_transcript_variant	MODIFIER	Nos1ap	ENSMUSG00000038473	ENSMUST00000161485,ENSMUST00000160466,ENSMUST00000161966,ENSMUST00000160456,ENSMUST00000159665	protein_coding,protein_coding,protein_coding,protein_coding,retained_intron	NA,NA,NA,NA,NA	NA:NA,NA:NA,NA:NA,NA:NA,NA:NA	NA,NA,NA,NA,NA	NA,NA,NA,NA,NA	GT:GQ:QUAL:MQ:DP:ADF:ADR:DP4:FI	0/1:50:18.3962:59:39:4,15:18,1:4,18,16,1:2
1	170463608	A	C	0/1	C,C,C,C,C	intron_variant,intron_variant,intron_variant,intron_variant,intron_variant&non_coding_transcript_variant	MODIFIER	Nos1ap	ENSMUSG00000038473	ENSMUST00000161485,ENSMUST00000160466,ENSMUST00000161966,ENSMUST00000160456,ENSMUST00000159665	protein_coding,protein_coding,protein_coding,protein_coding,retained_intron	NA,NA,NA,NA,NA	NA:NA,NA:NA,NA:NA,NA:NA,NA:NA	NA,NA,NA,NA,NA	NA,NA,NA,NA,NA	GT:GQ:QUAL:MQ:DP:ADF:ADR:DP4:FI	0/1:57:24.7021:59:37:6,13:15,2:6,15,13,3:2
1	170876084	T	G	0/1	G,G,G,G,G,G,G,G	intron_variant&NMD_transcript_variant,intron_variant&NMD_transcript_variant,intron_variant&non_coding_transcript_variant,intron_variant&NMD_transcript_variant,intron_variant,intron_variant&NMD_transcript_variant,intron_variant,downstream_gene_variant	MODIFIER	Dusp12,Dusp12,Gm9929,Dusp12,Dusp12,Dusp12,Dusp12,Dusp12	ENSMUSG00000026659,ENSMUSG00000026659,ENSMUSG00000053925,ENSMUSG00000026659,ENSMUSG00000026659,ENSMUSG00000026659,ENSMUSG00000026659,ENSMUSG00000026659	ENSMUST00000046476,ENSMUST00000166393,ENSMUST00000171747,ENSMUST00000170420,ENSMUST00000171447,ENSMUST00000163252,ENSMUST00000027970,ENSMUST00000172042	nonsense_mediated_decay,nonsense_mediated_decay,processed_transcript,nonsense_mediated_decay,protein_coding,nonsense_mediated_decay,protein_coding,protein_coding	NA,NA,NA,NA,NA,NA,NA,NA	NA:NA,NA:NA,NA:NA,NA:NA,NA:NA,NA:NA,NA:NA,NA:NA	NA,NA,NA,NA,NA,NA,NA,NA	NA,NA,NA,NA,NA,NA,NA,NA	GT:GQ:QUAL:MQ:DP:ADF:ADR:DP4:FI	0/1:75:43.9951:59:42:21,1:8,11:21,8,2,11:2
1	171562540	AAC	A	0/1	-,-,-	intron_variant&non_coding_transcript_variant,intron_variant&NMD_transcript_variant,intron_variant	MODIFIER	Cd244	ENSMUSG00000004709	ENSMUST00000194170,ENSMUST00000194797,ENSMUST00000004829	retained_intron,nonsense_mediated_decay,protein_coding	NA,NA,NA	NA:NA,NA:NA,NA:NA	NA,NA,NA	NA,NA,NA	GT:GQ:QUAL:MQ:DP:ADF:ADR:DP4:FI	0/1:61:30.4188:60:39:10,5:10,2:10,10,12,7:2
1	171590801	T	C	0/1	C,C,C,C,C	intron_variant,intron_variant,intron_variant&NMD_transcript_variant,intron_variant&NMD_transcript_variant,downstream_gene_variant	MODIFIER	Ly9,Ly9,Ly9,Cd244,Ly9	ENSMUSG00000004707,ENSMUSG00000004707,ENSMUSG00000004707,ENSMUSG00000004709,ENSMUSG00000004707	ENSMUST00000004827,ENSMUST00000068878,ENSMUST00000143463,ENSMUST00000194797,ENSMUST00000111277	protein_coding,protein_coding,nonsense_mediated_decay,nonsense_mediated_decay,protein_coding	NA,NA,NA,NA,NA	NA:NA,NA:NA,NA:NA,NA:NA,NA:NA	NA,NA,NA,NA,NA	NA,NA,NA,NA,NA	GT:GQ:QUAL:MQ:DP:ADF:ADR:DP4:FI	0/1:61:29.4702:28:46:18,7:14,7:18,14,7,7:2
1	171591259	A	C	0/1	C,C,C,C,C	intron_variant,intron_variant,intron_variant&NMD_transcript_variant,intron_variant&NMD_transcript_variant,downstream_gene_variant	MODIFIER	Ly9,Ly9,Ly9,Cd244,Ly9	ENSMUSG00000004707,ENSMUSG00000004707,ENSMUSG00000004707,ENSMUSG00000004709,ENSMUSG00000004707	ENSMUST00000004827,ENSMUST00000068878,ENSMUST00000143463,ENSMUST00000194797,ENSMUST00000111277	protein_coding,protein_coding,nonsense_mediated_decay,nonsense_mediated_decay,protein_coding	NA,NA,NA,NA,NA	NA:NA,NA:NA,NA:NA,NA:NA,NA:NA	NA,NA,NA,NA,NA	NA,NA,NA,NA,NA	GT:GQ:QUAL:MQ:DP:ADF:ADR:DP4:FI	0/1:94:62:45:46:19,5:8,11:19,8,5,14:2
1	173366500	A	C	0/1	C,C,C,C,C	intron_variant,intron_variant,intron_variant&non_coding_transcript_variant,intron_variant&non_coding_transcript_variant,intron_variant	MODIFIER	Aim2,Cadm3,Cadm3,Cadm3,Cadm3	ENSMUSG00000037860,ENSMUSG00000005338,ENSMUSG00000005338,ENSMUSG00000005338,ENSMUSG00000005338	ENSMUST00000147604,ENSMUST00000111220,ENSMUST00000126963,ENSMUST00000157032,ENSMUST00000005470	protein_coding,protein_coding,retained_intron,retained_intron,protein_coding	NA,NA,NA,NA,NA	NA:NA,NA:NA,NA:NA,NA:NA,NA:NA	NA,NA,NA,NA,NA	NA,NA,NA,NA,NA	GT:GQ:QUAL:MQ:DP:ADF:ADR:DP4:FI	0/1:57:23.9448:57:32:4,8:13,6:4,13,8,7:2
1	174614490	A	C	0/1	C,C,C,C	intron_variant&non_coding_transcript_variant,intron_variant,intron_variant,intron_variant&non_coding_transcript_variant	MODIFIER	Fmn2	ENSMUSG00000028354	ENSMUST00000191971,ENSMUST00000030039,ENSMUST00000195621,ENSMUST00000195300	retained_intron,protein_coding,protein_coding,processed_transcript	NA,NA,NA,NA	NA:NA,NA:NA,NA:NA,NA:NA	NA,NA,NA,NA	NA,NA,NA,NA	GT:GQ:QUAL:MQ:DP:ADF:ADR:DP4:FI	0/1:48:16.2781:58:31:8,9:14,0:8,14,9,0:2
1	174723521	A	G	0/1	G,G	intron_variant&non_coding_transcript_variant,intron_variant	MODIFIER	Fmn2	ENSMUSG00000028354	ENSMUST00000193905,ENSMUST00000030039	processed_transcript,protein_coding	NA,NA	NA:NA,NA:NA	NA,NA	NA,NA	GT:GQ:QUAL:MQ:DP:ADF:ADR:DP4:FI	0/1:48:16.3713:53:29:7,7:10,5:7,10,7,5:2
1	174723589	A	G	0/1	G,G	intron_variant&non_coding_transcript_variant,intron_variant	MODIFIER	Fmn2	ENSMUSG00000028354	ENSMUST00000193905,ENSMUST00000030039	processed_transcript,protein_coding	NA,NA	NA:NA,NA:NA	NA,NA	NA,NA	GT:GQ:QUAL:MQ:DP:ADF:ADR:DP4:FI	0/1:51:20.0564:53:33:8,3:12,9:8,12,3,10:2
1	176776779	T	C	0/1	C,C,C,C,C,C,C,C	upstream_gene_variant,non_coding_transcript_exon_variant&non_coding_transcript_variant,intron_variant,intron_variant,intron_variant,downstream_gene_variant,intron_variant,intron_variant&NMD_transcript_variant	MODIFIER	Mir350,Cep170,Cep170,Cep170,Cep170,Cep170,Cep170,Cep170	ENSMUSG00000065573,ENSMUSG00000057335,ENSMUSG00000057335,ENSMUSG00000057335,ENSMUSG00000057335,ENSMUSG00000057335,ENSMUSG00000057335,ENSMUSG00000057335	ENSMUST00000083639,ENSMUST00000193098,ENSMUST00000057037,ENSMUST00000195717,ENSMUST00000194371,ENSMUST00000192961,ENSMUST00000194727,ENSMUST00000195433	miRNA,retained_intron,protein_coding,protein_coding,protein_coding,protein_coding,protein_coding,nonsense_mediated_decay	NA,1/1,NA,NA,NA,NA,NA,NA	NA:NA,1480:NA,NA:NA,NA:NA,NA:NA,NA:NA,NA:NA,NA:NA	NA,NA,NA,NA,NA,NA,NA,NA	NA,NA,NA,NA,NA,NA,NA,NA	GT:GQ:QUAL:MQ:DP:ADF:ADR:DP4:FI	0/1:44:12.4213:59:26:7,6:11,2:7,11,6,2:2
1	176776793	A	C	0/1	C,C,C,C,C,C,C,C	upstream_gene_variant,non_coding_transcript_exon_variant&non_coding_transcript_variant,intron_variant,intron_variant,intron_variant,downstream_gene_variant,intron_variant,intron_variant&NMD_transcript_variant	MODIFIER	Mir350,Cep170,Cep170,Cep170,Cep170,Cep170,Cep170,Cep170	ENSMUSG00000065573,ENSMUSG00000057335,ENSMUSG00000057335,ENSMUSG00000057335,ENSMUSG00000057335,ENSMUSG00000057335,ENSMUSG00000057335,ENSMUSG00000057335	ENSMUST00000083639,ENSMUST00000193098,ENSMUST00000057037,ENSMUST00000195717,ENSMUST00000194371,ENSMUST00000192961,ENSMUST00000194727,ENSMUST00000195433	miRNA,retained_intron,protein_coding,protein_coding,protein_coding,protein_coding,protein_coding,nonsense_mediated_decay	NA,1/1,NA,NA,NA,NA,NA,NA	NA:NA,1466:NA,NA:NA,NA:NA,NA:NA,NA:NA,NA:NA,NA:NA	NA,NA,NA,NA,NA,NA,NA,NA	NA,NA,NA,NA,NA,NA,NA,NA	GT:GQ:QUAL:MQ:DP:ADF:ADR:DP4:FI	0/1:53:20.6182:59:28:7,5:13,3:7,13,5,3:2
1	177826614	A	C	0/1	C	intron_variant&non_coding_transcript_variant	MODIFIER	Gm7068	ENSMUSG00000102483	ENSMUST00000194528	unprocessed_pseudogene	NA	NA:NA	NA	NA	GT:GQ:QUAL:MQ:DP:ADF:ADR:DP4:FI	0/1:44:12.6373:59:31:5,6:15,4:5,15,6,5:2
1	177916759	A	C	0/1	C	intron_variant&non_coding_transcript_variant	MODIFIER	Gm7068	ENSMUSG00000102483	ENSMUST00000194528	unprocessed_pseudogene	NA	NA:NA	NA	NA	GT:GQ:QUAL:MQ:DP:ADF:ADR:DP4:FI	0/1:55:20.4381:46:21:5,5:3,5:5,3,6,7:2
1	178143032	T	G	0/1	G,G,G	intron_variant&non_coding_transcript_variant,intron_variant&NMD_transcript_variant,upstream_gene_variant	MODIFIER	Gm16432,Gm16432,Gm8010	ENSMUSG00000091476,ENSMUSG00000091476,ENSMUSG00000102493	ENSMUST00000191719,ENSMUST00000192146,ENSMUST00000194128	processed_transcript,nonsense_mediated_decay,unprocessed_pseudogene	NA,NA,NA	NA:NA,NA:NA,NA:NA	NA,NA,NA	NA,NA,NA	GT:GQ:QUAL:MQ:DP:ADF:ADR:DP4:FI	0/1:44:12.405:58:37:18,0:7,10:18,7,1,11:2
1	178690517	T	C	0/1	C,C	intron_variant&non_coding_transcript_variant,intron_variant	MODIFIER	Kif26b	ENSMUSG00000026494	ENSMUST00000193931,ENSMUST00000161017	retained_intron,protein_coding	NA,NA	NA:NA,NA:NA	NA,NA	NA,NA	GT:GQ:QUAL:MQ:DP:ADF:ADR:DP4:FI	0/1:57:25.5004:59:46:15,14:15,0:15,15,14,2:2
1	178980690	A	C	0/1	C,C,C,C	intron_variant&non_coding_transcript_variant,intron_variant,intron_variant&non_coding_transcript_variant,intron_variant&non_coding_transcript_variant	MODIFIER	Smyd3	ENSMUSG00000055067	ENSMUST00000129393,ENSMUST00000128302,ENSMUST00000068437,ENSMUST00000131684	processed_transcript,protein_coding,processed_transcript,processed_transcript	NA,NA,NA,NA	NA:NA,NA:NA,NA:NA,NA:NA	NA,NA,NA,NA	NA,NA,NA,NA	GT:GQ:QUAL:MQ:DP:ADF:ADR:DP4:FI	0/1:58:23.4217:60:26:5,13:7,1:5,7,13,1:2
1	179220956	C	G	0/1	G,G,G	intron_variant,intron_variant&non_coding_transcript_variant,intron_variant&non_coding_transcript_variant	MODIFIER	Smyd3	ENSMUSG00000055067	ENSMUST00000128302,ENSMUST00000068437,ENSMUST00000131684	protein_coding,processed_transcript,processed_transcript	NA,NA,NA	NA:NA,NA:NA,NA:NA	NA,NA,NA	NA,NA,NA	GT:GQ:QUAL:MQ:DP:ADF:ADR:DP4:FI	0/1:45:12.1742:52:25:9,5:4,6:9,4,5,7:2
1	179222375	A	C	0/1	C,C,C	intron_variant,intron_variant&non_coding_transcript_variant,intron_variant&non_coding_transcript_variant	MODIFIER	Smyd3	ENSMUSG00000055067	ENSMUST00000128302,ENSMUST00000068437,ENSMUST00000131684	protein_coding,processed_transcript,processed_transcript	NA,NA,NA	NA:NA,NA:NA,NA:NA	NA,NA,NA	NA,NA,NA	GT:GQ:QUAL:MQ:DP:ADF:ADR:DP4:FI	0/1:47:14.7818:60:41:12,14:14,0:12,14,14,1:2
1	179370488	TTCTC	T	0/1	-,-	intron_variant,intron_variant&non_coding_transcript_variant	MODIFIER	Smyd3	ENSMUSG00000055067	ENSMUST00000128302,ENSMUST00000131684	protein_coding,processed_transcript	NA,NA	NA:NA,NA:NA	NA,NA	NA,NA	GT:GQ:QUAL:MQ:DP:ADF:ADR:DP4:FI	0/1:91:65:58:35:6,3:2,1:6,2,14,13:2
1	180009850	T	G	0/1	G,G,G,G,G,G,G,G	intron_variant,intron_variant,intron_variant,intron_variant,intron_variant&non_coding_transcript_variant,intron_variant&non_coding_transcript_variant,intron_variant,intron_variant&NMD_transcript_variant	MODIFIER	Cdc42bpa	ENSMUSG00000026490	ENSMUST00000097453,ENSMUST00000097450,ENSMUST00000076687,ENSMUST00000212756,ENSMUST00000143350,ENSMUST00000132894,ENSMUST00000111117,ENSMUST00000134959	protein_coding,protein_coding,protein_coding,protein_coding,processed_transcript,retained_intron,protein_coding,nonsense_mediated_decay	NA,NA,NA,NA,NA,NA,NA,NA	NA:NA,NA:NA,NA:NA,NA:NA,NA:NA,NA:NA,NA:NA,NA:NA	NA,NA,NA,NA,NA,NA,NA,NA	NA,NA,NA,NA,NA,NA,NA,NA	GT:GQ:QUAL:MQ:DP:ADF:ADR:DP4:FI	0/1:73:40.6055:57:32:10,2:11,9:10,11,2,9:2
1	180456747	T	G	0/1	G,G,G,G,G,G	intron_variant&non_coding_transcript_variant,intron_variant,intron_variant&non_coding_transcript_variant,intron_variant&non_coding_transcript_variant,intron_variant,intron_variant	MODIFIER	Stum	ENSMUSG00000053963	ENSMUST00000210107,ENSMUST00000136521,ENSMUST00000210737,ENSMUST00000211782,ENSMUST00000211561,ENSMUST00000179826	processed_transcript,protein_coding,processed_transcript,processed_transcript,protein_coding,protein_coding	NA,NA,NA,NA,NA,NA	NA:NA,NA:NA,NA:NA,NA:NA,NA:NA,NA:NA	NA,NA,NA,NA,NA,NA	NA,NA,NA,NA,NA,NA	GT:GQ:QUAL:MQ:DP:ADF:ADR:DP4:FI	0/1:67:34.708:59:27:13,4:4,5:13,4,5,5:2
1	180456753	T	G	0/1	G,G,G,G,G,G	intron_variant&non_coding_transcript_variant,intron_variant,intron_variant&non_coding_transcript_variant,intron_variant&non_coding_transcript_variant,intron_variant,intron_variant	MODIFIER	Stum	ENSMUSG00000053963	ENSMUST00000210107,ENSMUST00000136521,ENSMUST00000210737,ENSMUST00000211782,ENSMUST00000211561,ENSMUST00000179826	processed_transcript,protein_coding,processed_transcript,processed_transcript,protein_coding,protein_coding	NA,NA,NA,NA,NA,NA	NA:NA,NA:NA,NA:NA,NA:NA,NA:NA,NA:NA	NA,NA,NA,NA,NA,NA	NA,NA,NA,NA,NA,NA	GT:GQ:QUAL:MQ:DP:ADF:ADR:DP4:FI	0/1:99:65:59:35:12,4:6,12:12,6,5,12:2
1	182503906	A	C	0/1	C,C	intron_variant&non_coding_transcript_variant,intron_variant	MODIFIER	Capn2	ENSMUSG00000026509	ENSMUST00000192483,ENSMUST00000068505	retained_intron,protein_coding	NA,NA	NA:NA,NA:NA	NA,NA	NA,NA	GT:GQ:QUAL:MQ:DP:ADF:ADR:DP4:FI	0/1:48:17.4487:58:27:3,6:18,0:3,18,6,0:2
1	182508476	T	G	0/1	G,G	intron_variant&non_coding_transcript_variant,intron_variant	MODIFIER	Capn2	ENSMUSG00000026509	ENSMUST00000192483,ENSMUST00000068505	retained_intron,protein_coding	NA,NA	NA:NA,NA:NA	NA,NA	NA,NA	GT:GQ:QUAL:MQ:DP:ADF:ADR:DP4:FI	0/1:52:20.1151:57:37:21,0:6,10:21,6,0,10:2
1	182549621	T	C	0/1	C,C	downstream_gene_variant,intron_variant&non_coding_transcript_variant	MODIFIER	Gm8197	ENSMUSG00000103878	ENSMUST00000193422,ENSMUST00000192906	transcribed_processed_pseudogene,processed_transcript	NA,NA	NA:NA,NA:NA	NA,NA	NA,NA	GT:GQ:QUAL:MQ:DP:ADF:ADR:DP4:FI	0/1:51:19.4379:60:36:3,14:19,0:3,19,14,0:2
1	182573934	T	C	0/1	C,C,C,C	intron_variant&non_coding_transcript_variant,intron_variant,intron_variant,intron_variant&NMD_transcript_variant	MODIFIER	Capn8	ENSMUSG00000038599	ENSMUST00000193260,ENSMUST00000168514,ENSMUST00000048941,ENSMUST00000192671	processed_transcript,protein_coding,protein_coding,nonsense_mediated_decay	NA,NA,NA,NA	NA:NA,NA:NA,NA:NA,NA:NA	NA,NA,NA,NA	NA,NA,NA,NA	GT:GQ:QUAL:MQ:DP:ADF:ADR:DP4:FI	0/1:58:25.878:57:48:12,18:17,1:12,17,18,1:2
1	184540504	A	G	0/1	G	intron_variant&non_coding_transcript_variant	MODIFIER	1700112H15Rik	ENSMUSG00000101574	ENSMUST00000188766	lincRNA	NA	NA:NA	NA	NA	GT:GQ:QUAL:MQ:DP:ADF:ADR:DP4:FI	0/1:49:16.0678:55:35:20,0:1,14:20,1,0,14:2
1	184540510	A	G	0/1	G	intron_variant&non_coding_transcript_variant	MODIFIER	1700112H15Rik	ENSMUSG00000101574	ENSMUST00000188766	lincRNA	NA	NA:NA	NA	NA	GT:GQ:QUAL:MQ:DP:ADF:ADR:DP4:FI	0/1:69:36.0723:55:36:15,2:3,13:15,3,5,13:2
1	185268979	T	TAC	0/1	AC,AC,AC,AC	intron_variant&non_coding_transcript_variant,intron_variant&non_coding_transcript_variant,intron_variant,intron_variant	MODIFIER	Rab3gap2	ENSMUSG00000039318	ENSMUST00000193482,ENSMUST00000195042,ENSMUST00000194740,ENSMUST00000069652	retained_intron,retained_intron,protein_coding,protein_coding	NA,NA,NA,NA	NA:NA,NA:NA,NA:NA,NA:NA	NA,NA,NA,NA	NA,NA,NA,NA	GT:GQ:QUAL:MQ:DP:ADF:ADR:DP4:FI	0/1:125:189:60:33:3,5:11,4:3,11,13,6:2
1	187339551	A	G	0/1	G,G,G,G,G	intron_variant&NMD_transcript_variant,intron_variant,intron_variant,intron_variant,intron_variant	MODIFIER	Gpatch2	ENSMUSG00000039210	ENSMUST00000160481,ENSMUST00000065573,ENSMUST00000160570,ENSMUST00000110943,ENSMUST00000160471	nonsense_mediated_decay,protein_coding,protein_coding,protein_coding,protein_coding	NA,NA,NA,NA,NA	NA:NA,NA:NA,NA:NA,NA:NA,NA:NA	NA,NA,NA,NA,NA	NA,NA,NA,NA,NA	GT:GQ:QUAL:MQ:DP:ADF:ADR:DP4:FI	0/1:47:15.9035:44:19:11,3:2,2:11,2,4,2:2
1	189307391	T	G	0/1	G,G,G,G,G,G,G	intron_variant,intron_variant,intron_variant&NMD_transcript_variant,intron_variant,intron_variant,intron_variant,intron_variant	MODIFIER	Kcnk2	ENSMUSG00000037624	ENSMUST00000192723,ENSMUST00000194172,ENSMUST00000180044,ENSMUST00000110920,ENSMUST00000193319,ENSMUST00000194402,ENSMUST00000079451	protein_coding,protein_coding,nonsense_mediated_decay,protein_coding,protein_coding,protein_coding,protein_coding	NA,NA,NA,NA,NA,NA,NA	NA:NA,NA:NA,NA:NA,NA:NA,NA:NA,NA:NA,NA:NA	NA,NA,NA,NA,NA,NA,NA	NA,NA,NA,NA,NA,NA,NA	GT:GQ:QUAL:MQ:DP:ADF:ADR:DP4:FI	0/1:45:13.5743:56:43:15,2:12,12:15,12,3,13:2
1	189326795	T	C	0/1	C,C,C,C,C,C,C	intron_variant,intron_variant,intron_variant&NMD_transcript_variant,intron_variant,intron_variant,intron_variant,intron_variant	MODIFIER	Kcnk2	ENSMUSG00000037624	ENSMUST00000192723,ENSMUST00000194172,ENSMUST00000180044,ENSMUST00000110920,ENSMUST00000193319,ENSMUST00000194402,ENSMUST00000079451	protein_coding,protein_coding,nonsense_mediated_decay,protein_coding,protein_coding,protein_coding,protein_coding	NA,NA,NA,NA,NA,NA,NA	NA:NA,NA:NA,NA:NA,NA:NA,NA:NA,NA:NA,NA:NA	NA,NA,NA,NA,NA,NA,NA	NA,NA,NA,NA,NA,NA,NA	GT:GQ:QUAL:MQ:DP:ADF:ADR:DP4:FI	0/1:70:37.637:58:30:8,8:9,4:8,9,8,5:2
1	189763585	G	C	2017-01-01	C,C	intron_variant&non_coding_transcript_variant,intron_variant	MODIFIER	Ptpn14	ENSMUSG00000026604	ENSMUST00000194127,ENSMUST00000097442	retained_intron,protein_coding	NA,NA	NA:NA,NA:NA	NA,NA	NA,NA	GT:GQ:QUAL:MQ:DP:ADF:ADR:DP4:FI	1/1:24:26.4206:55:40:7,14:0,19:7,0,14,19:1
1	190199036	T	G	0/1	G	intron_variant&non_coding_transcript_variant	MODIFIER	Prox1os	ENSMUSG00000079045	ENSMUST00000110279	antisense	NA	NA:NA	NA	NA	GT:GQ:QUAL:MQ:DP:ADF:ADR:DP4:FI	0/1:55:22.7751:59:47:16,1:14,15:16,14,2,15:2
1	190765633	T	C	0/1	C	intron_variant&NMD_transcript_variant	MODIFIER	Rps6kc1	ENSMUSG00000089872	ENSMUST00000159624	nonsense_mediated_decay	NA	NA:NA	NA	NA	GT:GQ:QUAL:MQ:DP:ADF:ADR:DP4:FI	0/1:49:17.609:59:41:6,11:23,1:6,23,11,1:2
1	190823988	CGT	C	0/1	-,-,-,-,-,-	intron_variant,intron_variant&NMD_transcript_variant,intron_variant&NMD_transcript_variant,intron_variant&non_coding_transcript_variant,intron_variant&non_coding_transcript_variant,intron_variant&NMD_transcript_variant	MODIFIER	Rps6kc1	ENSMUSG00000089872	ENSMUST00000061611,ENSMUST00000159624,ENSMUST00000159367,ENSMUST00000162500,ENSMUST00000159823,ENSMUST00000160889	protein_coding,nonsense_mediated_decay,nonsense_mediated_decay,retained_intron,retained_intron,nonsense_mediated_decay	NA,NA,NA,NA,NA,NA	NA:NA,NA:NA,NA:NA,NA:NA,NA:NA,NA:NA	NA,NA,NA,NA,NA,NA	NA,NA,NA,NA,NA,NA	GT:GQ:QUAL:MQ:DP:ADF:ADR:DP4:FI	0/1:127:157:60:46:7,7:16,4:7,16,9,14:2
1	191360430	A	C	0/1	C,C,C,C,C	intron_variant&non_coding_transcript_variant,intron_variant,downstream_gene_variant,upstream_gene_variant,intron_variant&NMD_transcript_variant	MODIFIER	Ppp2r5a	ENSMUSG00000026626	ENSMUST00000195605,ENSMUST00000067976,ENSMUST00000192334,ENSMUST00000191920,ENSMUST00000191925	processed_transcript,protein_coding,retained_intron,retained_intron,nonsense_mediated_decay	NA,NA,NA,NA,NA	NA:NA,NA:NA,NA:NA,NA:NA,NA:NA	NA,NA,NA,NA,NA	NA,NA,NA,NA,NA	GT:GQ:QUAL:MQ:DP:ADF:ADR:DP4:FI	0/1:68:36.8593:59:43:7,13:21,2:7,21,13,2:2
1	191893728	T	G	0/1	G,G,G,G,G	intron_variant&non_coding_transcript_variant,intron_variant&non_coding_transcript_variant,intron_variant&non_coding_transcript_variant,intron_variant&non_coding_transcript_variant,downstream_gene_variant	MODIFIER	1700034H15Rik	ENSMUSG00000055833	ENSMUST00000140401,ENSMUST00000145050,ENSMUST00000154116,ENSMUST00000190327,ENSMUST00000139827	antisense	NA,NA,NA,NA,NA	NA:NA,NA:NA,NA:NA,NA:NA,NA:NA	NA,NA,NA,NA,NA	NA,NA,NA,NA,NA	GT:GQ:QUAL:MQ:DP:ADF:ADR:DP4:FI	0/1:44:13.125:58:42:20,2:9,11:20,9,2,11:2
1	192118782	G	A	0/1	A,A,A,A,A,A,A,A	upstream_gene_variant,intron_variant,intron_variant,intron_variant,intron_variant,intron_variant,intron_variant&NMD_transcript_variant,intron_variant	MODIFIER	Rcor3	ENSMUSG00000037395	ENSMUST00000192222,ENSMUST00000073279,ENSMUST00000192128,ENSMUST00000192866,ENSMUST00000110849,ENSMUST00000192491,ENSMUST00000192158,ENSMUST00000194750	nonsense_mediated_decay,protein_coding,protein_coding,protein_coding,protein_coding,protein_coding,nonsense_mediated_decay,protein_coding	NA,NA,NA,NA,NA,NA,NA,NA	NA:NA,NA:NA,NA:NA,NA:NA,NA:NA,NA:NA,NA:NA,NA:NA	NA,NA,NA,NA,NA,NA,NA,NA	NA,NA,NA,NA,NA,NA,NA,NA	GT:GQ:QUAL:MQ:DP:ADF:ADR:DP4:FI	0/1:53:22.4109:54:30:7,5:16,2:7,16,5,2:2
1	192670923	C	G	0/1	G,G,G,G,G	intron_variant,intron_variant&non_coding_transcript_variant,intron_variant&non_coding_transcript_variant,intron_variant,intron_variant	MODIFIER	Hhat	ENSMUSG00000037375	ENSMUST00000192585,ENSMUST00000123721,ENSMUST00000154755,ENSMUST00000128619,ENSMUST00000044190	non_stop_decay,processed_transcript,processed_transcript,protein_coding,protein_coding	NA,NA,NA,NA,NA	NA:NA,NA:NA,NA:NA,NA:NA,NA:NA	NA,NA,NA,NA,NA	NA,NA,NA,NA,NA	GT:GQ:QUAL:MQ:DP:ADF:ADR:DP4:FI	0/1:61:28.8892:31:27:11,4:6,6:11,6,4,6:2
1	194988962	T	G	0/1	G,G,G,G	upstream_gene_variant,downstream_gene_variant,intron_variant&non_coding_transcript_variant,intron_variant&non_coding_transcript_variant	MODIFIER	Gm37334,Gm32250,A330023F24Rik,A330023F24Rik	ENSMUSG00000104525,ENSMUSG00000104206,ENSMUSG00000096929,ENSMUSG00000096929	ENSMUST00000192325,ENSMUST00000191885,ENSMUST00000181947,ENSMUST00000181226	TEC,lincRNA,retained_intron,lincRNA	NA,NA,NA,NA	NA:NA,NA:NA,NA:NA,NA:NA	NA,NA,NA,NA	NA,NA,NA,NA	GT:GQ:QUAL:MQ:DP:ADF:ADR:DP4:FI	0/1:57:25.446:57:50:23,2:9,13:23,9,4,14:2
1	195008568	A	C	0/1	C,C	intron_variant&non_coding_transcript_variant	MODIFIER	A330023F24Rik	ENSMUSG00000096929	ENSMUST00000181947,ENSMUST00000181226	retained_intron,lincRNA	NA,NA	NA:NA,NA:NA	NA,NA	NA,NA	GT:GQ:QUAL:MQ:DP:ADF:ADR:DP4:FI	0/1:44:12.906:59:40:5,10:23,0:5,23,11,1:2
10	3234817	A	C	0/1	C	intron_variant&non_coding_transcript_variant	MODIFIER	RP24-328K10.1	ENSMUSG00000110787	ENSMUST00000217169	unprocessed_pseudogene	NA	NA:NA	NA	NA	GT:GQ:QUAL:MQ:DP:ADF:ADR:DP4:FI	0/1:42:10.111:58:35:2,13:15,5:2,15,13,5:2
10	3234882	T	C	0/1	C	intron_variant&non_coding_transcript_variant	MODIFIER	RP24-328K10.1	ENSMUSG00000110787	ENSMUST00000217169	unprocessed_pseudogene	NA	NA:NA	NA	NA	GT:GQ:QUAL:MQ:DP:ADF:ADR:DP4:FI	0/1:73:39.2325:53:23:5,2:9,7:5,9,2,7:2
10	3912880	A	G	0/1	G,G,G,G,G,G,G	intron_variant&non_coding_transcript_variant,intron_variant,intron_variant,intron_variant,intron_variant&non_coding_transcript_variant,intron_variant,intron_variant&non_coding_transcript_variant	MODIFIER	Plekhg1	ENSMUSG00000040624	ENSMUST00000144543,ENSMUST00000136671,ENSMUST00000120274,ENSMUST00000154727,ENSMUST00000131525,ENSMUST00000042438,ENSMUST00000137111	retained_intron,protein_coding,protein_coding,protein_coding,retained_intron,protein_coding,retained_intron	NA,NA,NA,NA,NA,NA,NA	NA:NA,NA:NA,NA:NA,NA:NA,NA:NA,NA:NA,NA:NA	NA,NA,NA,NA,NA,NA,NA	NA,NA,NA,NA,NA,NA,NA	GT:GQ:QUAL:MQ:DP:ADF:ADR:DP4:FI	0/1:71:37.3213:58:40:7,9:13,11:7,13,9,11:2
10	3912889	A	G	0/1	G,G,G,G,G,G,G	intron_variant&non_coding_transcript_variant,intron_variant,intron_variant,intron_variant,intron_variant&non_coding_transcript_variant,intron_variant,intron_variant&non_coding_transcript_variant	MODIFIER	Plekhg1	ENSMUSG00000040624	ENSMUST00000144543,ENSMUST00000136671,ENSMUST00000120274,ENSMUST00000154727,ENSMUST00000131525,ENSMUST00000042438,ENSMUST00000137111	retained_intron,protein_coding,protein_coding,protein_coding,retained_intron,protein_coding,retained_intron	NA,NA,NA,NA,NA,NA,NA	NA:NA,NA:NA,NA:NA,NA:NA,NA:NA,NA:NA,NA:NA	NA,NA,NA,NA,NA,NA,NA	NA,NA,NA,NA,NA,NA,NA	GT:GQ:QUAL:MQ:DP:ADF:ADR:DP4:FI	0/1:46:14.6525:58:38:8,7:17,6:8,17,7,6:2
10	4650553	C	T	0/1	T,T,T,T,T	intron_variant,non_coding_transcript_exon_variant&non_coding_transcript_variant,intron_variant&non_coding_transcript_variant,intron_variant&non_coding_transcript_variant,intron_variant	MODIFIER	Esr1	ENSMUSG00000019768	ENSMUST00000067086,ENSMUST00000138828,ENSMUST00000149195,ENSMUST00000133985,ENSMUST00000105590	protein_coding,retained_intron,processed_transcript,retained_intron,protein_coding	NA,2/8,NA,NA,NA	NA:NA,206:NA,NA:NA,NA:NA,NA:NA	NA,NA,NA,NA,NA	NA,NA,NA,NA,NA	GT:GQ:QUAL:MQ:DP:ADF:ADR:DP4:FI	0/1:127:222:60:42:7,9:14,12:7,14,9,12:2
10	4692815	T	TTG	0/1	TG,TG,TG,TG	intron_variant,intron_variant&non_coding_transcript_variant,intron_variant&non_coding_transcript_variant,intron_variant	MODIFIER	Esr1	ENSMUSG00000019768	ENSMUST00000067086,ENSMUST00000138828,ENSMUST00000149195,ENSMUST00000105590	protein_coding,retained_intron,processed_transcript,protein_coding	NA,NA,NA,NA	NA:NA,NA:NA,NA:NA,NA:NA	NA,NA,NA,NA	NA,NA,NA,NA	GT:GQ:QUAL:MQ:DP:ADF:ADR:DP4:FI	0/1:127:198:60:45:8,5:14,7:8,14,11,12:2
10	6802942	T	G	0/1	G,G,G,G,G,G,G,G,G,G,G,G,G,G,G,G,G,G,G,G,G,G,G,G,G,G,G,G,G,G,G	intron_variant&non_coding_transcript_variant,intron_variant,intron_variant,intron_variant,intron_variant&NMD_transcript_variant,intron_variant&NMD_transcript_variant,intron_variant,intron_variant,intron_variant,intron_variant&non_coding_transcript_variant,intron_variant,intron_variant&NMD_transcript_variant,intron_variant&NMD_transcript_variant,intron_variant,intron_variant,intron_variant,intron_…	MODIFIER	Oprm1	ENSMUSG00000000766	ENSMUST00000141897,ENSMUST00000078634,ENSMUST00000135502,ENSMUST00000105607,ENSMUST00000150374,ENSMUST00000105597,ENSMUST00000105602,ENSMUST00000105605,ENSMUST00000105615,ENSMUST00000133486,ENSMUST00000154906,ENSMUST00000154941,ENSMUST00000123861,ENSMUST00000105603,ENSMUST00000105604,ENSMUST00000092734,ENSMUST00000092731,ENSMUST00000105611,ENSMUST00000129954,ENSMUST00000152674,ENSMUST00000063036,…	processed_transcript,protein_coding,protein_coding,protein_coding,nonsense_mediated_decay,nonsense_mediated_decay,protein_coding,protein_coding,protein_coding,processed_transcript,protein_coding,nonsense_mediated_decay,nonsense_mediated_decay,protein_coding,protein_coding,protein_coding,protein_coding,protein_coding,nonsense_mediated_decay,protein_coding,protein_coding,nonsense_mediated_decay,pro…	NA,NA,NA,NA,NA,NA,NA,NA,NA,NA,NA,NA,NA,NA,NA,NA,NA,NA,NA,NA,NA,NA,NA,NA,NA,NA,NA,NA,NA,NA,NA	NA:NA,NA:NA,NA:NA,NA:NA,NA:NA,NA:NA,NA:NA,NA:NA,NA:NA,NA:NA,NA:NA,NA:NA,NA:NA,NA:NA,NA:NA,NA:NA,NA:NA,NA:NA,NA:NA,NA:NA,NA:NA,NA:NA,NA:NA,NA:NA,NA:NA,NA:NA,NA:NA,NA:NA,NA:NA,NA:NA,NA:NA	NA,NA,NA,NA,NA,NA,NA,NA,NA,NA,NA,NA,NA,NA,NA,NA,NA,NA,NA,NA,NA,NA,NA,NA,NA,NA,NA,NA,NA,NA,NA	NA,NA,NA,NA,NA,NA,NA,NA,NA,NA,NA,NA,NA,NA,NA,NA,NA,NA,NA,NA,NA,NA,NA,NA,NA,NA,NA,NA,NA,NA,NA	GT:GQ:QUAL:MQ:DP:ADF:ADR:DP4:FI	0/1:54:21.9189:56:19:5,4:7,2:5,7,4,3:2
10	6949683	A	C	0/1	C,C,C,C,C,C,C,C,C,C,C,C,C,C,C,C,C,C,C,C,C	intron_variant&non_coding_transcript_variant,intron_variant,intron_variant&non_coding_transcript_variant,intron_variant,intron_variant,intron_variant&non_coding_transcript_variant,intron_variant,intron_variant&NMD_transcript_variant,intron_variant&NMD_transcript_variant,intron_variant,intron_variant&non_coding_transcript_variant,intron_variant,intron_variant&NMD_transcript_variant,intron_variant,…	MODIFIER	Oprm1,Ipcef1,Ipcef1,Oprm1,Oprm1,Ipcef1,Ipcef1,Oprm1,Oprm1,Ipcef1,Ipcef1,Oprm1,Oprm1,Oprm1,Ipcef1,Oprm1,Oprm1,Oprm1,Ipcef1,Oprm1,Oprm1	ENSMUSG00000000766,ENSMUSG00000064065,ENSMUSG00000064065,ENSMUSG00000000766,ENSMUSG00000000766,ENSMUSG00000064065,ENSMUSG00000064065,ENSMUSG00000000766,ENSMUSG00000000766,ENSMUSG00000064065,ENSMUSG00000064065,ENSMUSG00000000766,ENSMUSG00000000766,ENSMUSG00000000766,ENSMUSG00000064065,ENSMUSG00000000766,ENSMUSG00000000766,ENSMUSG00000000766,ENSMUSG00000064065,ENSMUSG00000000766,ENSMUSG00000000766	ENSMUST00000141897,ENSMUST00000078070,ENSMUST00000144622,ENSMUST00000135502,ENSMUST00000105615,ENSMUST00000154998,ENSMUST00000145156,ENSMUST00000154941,ENSMUST00000123861,ENSMUST00000086896,ENSMUST00000149708,ENSMUST00000105611,ENSMUST00000129954,ENSMUST00000063036,ENSMUST00000105617,ENSMUST00000052751,ENSMUST00000105601,ENSMUST00000147171,ENSMUST00000170680,ENSMUST00000129221,ENSMUST00000144264	processed_transcript,protein_coding,processed_transcript,protein_coding,protein_coding,processed_transcript,protein_coding,nonsense_mediated_decay,nonsense_mediated_decay,protein_coding,processed_transcript,protein_coding,nonsense_mediated_decay,protein_coding,protein_coding,protein_coding,nonsense_mediated_decay,nonsense_mediated_decay,protein_coding,nonsense_mediated_decay,nonsense_mediated_dec…	NA,NA,NA,NA,NA,NA,NA,NA,NA,NA,NA,NA,NA,NA,NA,NA,NA,NA,NA,NA,NA	NA:NA,NA:NA,NA:NA,NA:NA,NA:NA,NA:NA,NA:NA,NA:NA,NA:NA,NA:NA,NA:NA,NA:NA,NA:NA,NA:NA,NA:NA,NA:NA,NA:NA,NA:NA,NA:NA,NA:NA,NA:NA	NA,NA,NA,NA,NA,NA,NA,NA,NA,NA,NA,NA,NA,NA,NA,NA,NA,NA,NA,NA,NA	NA,NA,NA,NA,NA,NA,NA,NA,NA,NA,NA,NA,NA,NA,NA,NA,NA,NA,NA,NA,NA	GT:GQ:QUAL:MQ:DP:ADF:ADR:DP4:FI	0/1:127:222:59:53:15,13:9,16:15,9,13,16:2
10	7648033	A	C	0/1	C,C,C,C,C,C,C,C,C,C	intron_variant,intron_variant&NMD_transcript_variant,intron_variant,downstream_gene_variant,intron_variant&non_coding_transcript_variant,intron_variant,intron_variant,intron_variant,intron_variant,intron_variant&non_coding_transcript_variant	MODIFIER	Pcmt1	ENSMUSG00000019795	ENSMUST00000161428,ENSMUST00000161123,ENSMUST00000162682,ENSMUST00000160517,ENSMUST00000160250,ENSMUST00000159977,ENSMUST00000163085,ENSMUST00000162606,ENSMUST00000159917,ENSMUST00000159835	protein_coding,nonsense_mediated_decay,protein_coding,retained_intron,retained_intron,protein_coding,protein_coding,protein_coding,protein_coding,processed_transcript	NA,NA,NA,NA,NA,NA,NA,NA,NA,NA	NA:NA,NA:NA,NA:NA,NA:NA,NA:NA,NA:NA,NA:NA,NA:NA,NA:NA,NA:NA	NA,NA,NA,NA,NA,NA,NA,NA,NA,NA	NA,NA,NA,NA,NA,NA,NA,NA,NA,NA	GT:GQ:QUAL:MQ:DP:ADF:ADR:DP4:FI	0/1:61:28.599:59:34:17,1:3,13:17,3,1,13:2
10	8184691	A	C	0/1	C	intron_variant&non_coding_transcript_variant	MODIFIER	RP23-388A21.2	ENSMUSG00000112109	ENSMUST00000219578	lincRNA	NA	NA:NA	NA	NA	GT:GQ:QUAL:MQ:DP:ADF:ADR:DP4:FI	0/1:48:16.4933:60:19:1,6:11,1:1,11,6,1:2
10	8287357	A	C	0/1	C,C	intron_variant,intron_variant&non_coding_transcript_variant	MODIFIER	Ust	ENSMUSG00000047712	ENSMUST00000061601,ENSMUST00000219116	protein_coding,processed_transcript	NA,NA	NA:NA,NA:NA	NA,NA	NA,NA	GT:GQ:QUAL:MQ:DP:ADF:ADR:DP4:FI	0/1:50:17.9026:60:29:2,13:13,1:2,13,13,1:2
10	8829388	C	G	0/1	G,G	intron_variant&non_coding_transcript_variant,intron_variant	MODIFIER	Sash1	ENSMUSG00000015305	ENSMUST00000213032,ENSMUST00000015449	retained_intron,protein_coding	NA,NA	NA:NA,NA:NA	NA,NA	NA,NA	GT:GQ:QUAL:MQ:DP:ADF:ADR:DP4:FI	0/1:56:24.3994:44:41:14,11:15,1:14,15,11,1:2
10	8851976	A	T	0/1	T,T	intron_variant&non_coding_transcript_variant,intron_variant	MODIFIER	Sash1	ENSMUSG00000015305	ENSMUST00000213032,ENSMUST00000015449	retained_intron,protein_coding	NA,NA	NA:NA,NA:NA	NA,NA	NA,NA	GT:GQ:QUAL:MQ:DP:ADF:ADR:DP4:FI	0/1:41:10.4161:58:31:1,10:19,0:1,19,10,1:2
10	8864138	A	G	0/1	G,G,G	intron_variant&non_coding_transcript_variant,upstream_gene_variant,intron_variant	MODIFIER	Sash1,RP23-225D5.3,Sash1	ENSMUSG00000015305,ENSMUSG00000111165,ENSMUSG00000015305	ENSMUST00000213032,ENSMUST00000214016,ENSMUST00000015449	retained_intron,TEC,protein_coding	NA,NA,NA	NA:NA,NA:NA,NA:NA	NA,NA,NA	NA,NA,NA	GT:GQ:QUAL:MQ:DP:ADF:ADR:DP4:FI	0/1:45:12.8768:58:25:3,5:13,1:3,13,6,3:2
10	8876303	TCA	T	0/1	-,-	intron_variant&non_coding_transcript_variant,intron_variant	MODIFIER	Sash1	ENSMUSG00000015305	ENSMUST00000213032,ENSMUST00000015449	retained_intron,protein_coding	NA,NA	NA:NA,NA:NA	NA,NA	NA,NA	GT:GQ:QUAL:MQ:DP:ADF:ADR:DP4:FI	0/1:71:39.2412:60:43:12,6:11,1:12,11,15,5:2
10	8878796	A	C	0/1	C,C	intron_variant&non_coding_transcript_variant,intron_variant	MODIFIER	Sash1	ENSMUSG00000015305	ENSMUST00000213032,ENSMUST00000015449	retained_intron,protein_coding	NA,NA	NA:NA,NA:NA	NA,NA	NA,NA	GT:GQ:QUAL:MQ:DP:ADF:ADR:DP4:FI	0/1:45:13.8579:58:30:12,7:11,0:12,11,7,0:2
10	8930887	AACACAC	A	0/1	-	intron_variant&non_coding_transcript_variant	MODIFIER	RP23-225D5.4	ENSMUSG00000111731	ENSMUST00000215873	lincRNA	NA	NA:NA	NA	NA	GT:GQ:QUAL:MQ:DP:ADF:ADR:DP4:FI	0/1:65:34.3956:59:41:11,7:12,2:11,12,11,7:2
10	9382398	A	G	0/1	G	intron_variant&non_coding_transcript_variant	MODIFIER	RP24-226H19.1	ENSMUSG00000111627	ENSMUST00000214867	lincRNA	NA	NA:NA	NA	NA	GT:GQ:QUAL:MQ:DP:ADF:ADR:DP4:FI	0/1:41:10.3671:52:26:6,1:10,9:6,10,1,9:2
10	10154114	A	C	0/1	C,C	intron_variant&non_coding_transcript_variant,downstream_gene_variant	MODIFIER	Gm28905	ENSMUSG00000101621	ENSMUST00000219328,ENSMUST00000186088	lincRNA	NA,NA	NA:NA,NA:NA	NA,NA	NA,NA	GT:GQ:QUAL:MQ:DP:ADF:ADR:DP4:FI	0/1:53:20.6803:59:45:11,13:17,1:11,17,14,3:2
10	10250959	A	C	0/1	C,C,C,C,C,C,C	intron_variant&non_coding_transcript_variant	MODIFIER	4930598N05Rik	ENSMUSG00000109160	ENSMUST00000207288,ENSMUST00000207048,ENSMUST00000207733,ENSMUST00000207631,ENSMUST00000208935,ENSMUST00000208693,ENSMUST00000208997	processed_transcript,lincRNA,lincRNA,processed_transcript,processed_transcript,lincRNA,lincRNA	NA,NA,NA,NA,NA,NA,NA	NA:NA,NA:NA,NA:NA,NA:NA,NA:NA,NA:NA,NA:NA	NA,NA,NA,NA,NA,NA,NA	NA,NA,NA,NA,NA,NA,NA	GT:GQ:QUAL:MQ:DP:ADF:ADR:DP4:FI	0/1:56:25.0308:59:36:4,9:20,1:4,20,9,3:2
10	11184139	A	C	0/1	C,C,C,C,C	intron_variant&non_coding_transcript_variant,intron_variant,intron_variant,intron_variant,intron_variant&NMD_transcript_variant	MODIFIER	Shprh	ENSMUSG00000090112	ENSMUST00000159553,ENSMUST00000159541,ENSMUST00000054814,ENSMUST00000044053,ENSMUST00000159810	retained_intron,protein_coding,protein_coding,protein_coding,nonsense_mediated_decay	NA,NA,NA,NA,NA	NA:NA,NA:NA,NA:NA,NA:NA,NA:NA	NA,NA,NA,NA,NA	NA,NA,NA,NA,NA	GT:GQ:QUAL:MQ:DP:ADF:ADR:DP4:FI	0/1:47:15.451:59:39:2,11:23,2:2,23,11,3:2
10	12327316	GCT	G	0/1	-,-	upstream_gene_variant,intron_variant&non_coding_transcript_variant	MODIFIER	RP23-229B1.2,RP23-229B1.1	ENSMUSG00000112156,ENSMUSG00000112131	ENSMUST00000219252,ENSMUST00000218657	lincRNA	NA,NA	NA:NA,NA:NA	NA,NA	NA,NA	GT:GQ:QUAL:MQ:DP:ADF:ADR:DP4:FI	0/1:103:71:60:51:13,5:10,4:13,10,12,16:2
10	13654717	A	C	0/1	C,C,C,C	intron_variant,intron_variant,intron_variant,intron_variant&non_coding_transcript_variant	MODIFIER	Aig1	ENSMUSG00000019806	ENSMUST00000105534,ENSMUST00000019942,ENSMUST00000162610,ENSMUST00000162174	protein_coding,protein_coding,protein_coding,processed_transcript	NA,NA,NA,NA	NA:NA,NA:NA,NA:NA,NA:NA	NA,NA,NA,NA	NA,NA,NA,NA	GT:GQ:QUAL:MQ:DP:ADF:ADR:DP4:FI	0/1:82:49.8724:55:32:4,10:16,2:4,16,10,2:2
10	13658484	G	A	0/1	A,A,A,A	intron_variant,intron_variant,intron_variant,intron_variant&non_coding_transcript_variant	MODIFIER	Aig1	ENSMUSG00000019806	ENSMUST00000105534,ENSMUST00000019942,ENSMUST00000162610,ENSMUST00000162174	protein_coding,protein_coding,protein_coding,processed_transcript	NA,NA,NA,NA	NA:NA,NA:NA,NA:NA,NA:NA	NA,NA,NA,NA	NA,NA,NA,NA	GT:GQ:QUAL:MQ:DP:ADF:ADR:DP4:FI	0/1:127:222:60:43:11,14:10,8:11,10,14,8:2
10	13749237	A	C	0/1	C,C,C,C	intron_variant,intron_variant,intron_variant,intron_variant&non_coding_transcript_variant	MODIFIER	Aig1	ENSMUSG00000019806	ENSMUST00000105534,ENSMUST00000019942,ENSMUST00000162610,ENSMUST00000162174	protein_coding,protein_coding,protein_coding,processed_transcript	NA,NA,NA,NA	NA:NA,NA:NA,NA:NA,NA:NA	NA,NA,NA,NA	NA,NA,NA,NA	GT:GQ:QUAL:MQ:DP:ADF:ADR:DP4:FI	0/1:69:37.5726:59:50:25,2:10,11:25,10,4,11:2
10	13803378	T	G	0/1	G,G,G,G,G	intron_variant,intron_variant,intron_variant&non_coding_transcript_variant,intron_variant,intron_variant&non_coding_transcript_variant	MODIFIER	Aig1	ENSMUSG00000019806	ENSMUST00000105534,ENSMUST00000019942,ENSMUST00000162798,ENSMUST00000162610,ENSMUST00000162174	protein_coding,protein_coding,retained_intron,protein_coding,processed_transcript	NA,NA,NA,NA,NA	NA:NA,NA:NA,NA:NA,NA:NA,NA:NA	NA,NA,NA,NA,NA	NA,NA,NA,NA,NA	GT:GQ:QUAL:MQ:DP:ADF:ADR:DP4:FI	0/1:52:20.8686:52:41:23,2:5,11:23,5,2,11:2
10	13803400	T	G	0/1	G,G,G,G,G	intron_variant,intron_variant,intron_variant&non_coding_transcript_variant,intron_variant,intron_variant&non_coding_transcript_variant	MODIFIER	Aig1	ENSMUSG00000019806	ENSMUST00000105534,ENSMUST00000019942,ENSMUST00000162798,ENSMUST00000162610,ENSMUST00000162174	protein_coding,protein_coding,retained_intron,protein_coding,processed_transcript	NA,NA,NA,NA,NA	NA:NA,NA:NA,NA:NA,NA:NA,NA:NA	NA,NA,NA,NA,NA	NA,NA,NA,NA,NA	GT:GQ:QUAL:MQ:DP:ADF:ADR:DP4:FI	0/1:43:11.2059:53:46:17,2:7,15:17,7,7,15:2
10	14012654	A	G	0/1	G,G,G,G,G	intron_variant,intron_variant,intron_variant,intron_variant,intron_variant&non_coding_transcript_variant	MODIFIER	Hivep2	ENSMUSG00000015501	ENSMUST00000015645,ENSMUST00000191138,ENSMUST00000186989,ENSMUST00000187083,ENSMUST00000191464	protein_coding,protein_coding,protein_coding,protein_coding,processed_transcript	NA,NA,NA,NA,NA	NA:NA,NA:NA,NA:NA,NA:NA,NA:NA	NA,NA,NA,NA,NA	NA,NA,NA,NA,NA	GT:GQ:QUAL:MQ:DP:ADF:ADR:DP4:FI	0/1:44:12.002:58:20:7,0:4,8:7,4,1,8:2
10	14706144	T	G	0/1	G,G,G,G,G,G,G,G,G	intron_variant,upstream_gene_variant,intron_variant&non_coding_transcript_variant,intron_variant&non_coding_transcript_variant,intron_variant,upstream_gene_variant,upstream_gene_variant,upstream_gene_variant,intron_variant&non_coding_transcript_variant	MODIFIER	Nmbr,Vta1,Nmbr,Nmbr,Nmbr,Vta1,Vta1,Vta1,Nmbr	ENSMUSG00000019865,ENSMUSG00000019868,ENSMUSG00000019865,ENSMUSG00000019865,ENSMUSG00000019865,ENSMUSG00000019868,ENSMUSG00000019868,ENSMUSG00000019868,ENSMUSG00000019865	ENSMUST00000191238,ENSMUST00000149485,ENSMUST00000188021,ENSMUST00000187449,ENSMUST00000190114,ENSMUST00000020018,ENSMUST00000154132,ENSMUST00000151805,ENSMUST00000186175	protein_coding,protein_coding,processed_transcript,processed_transcript,protein_coding,nonsense_mediated_decay,protein_coding,processed_transcript,retained_intron	NA,NA,NA,NA,NA,NA,NA,NA,NA	NA:NA,NA:NA,NA:NA,NA:NA,NA:NA,NA:NA,NA:NA,NA:NA,NA:NA	NA,NA,NA,NA,NA,NA,NA,NA,NA	NA,NA,NA,NA,NA,NA,NA,NA,NA	GT:GQ:QUAL:MQ:DP:ADF:ADR:DP4:FI	0/1:45:13.3655:58:18:7,6:5,0:7,5,6,0:2
10	18240042	A	T	0/1	T,T	downstream_gene_variant,intron_variant&non_coding_transcript_variant	MODIFIER	Gm10827	ENSMUSG00000096977	ENSMUST00000181897,ENSMUST00000216248	lincRNA	NA,NA	NA:NA,NA:NA	NA,NA	NA,NA	GT:GQ:QUAL:MQ:DP:ADF:ADR:DP4:FI	0/1:45:12.8516:20:80:25,0:27,27:25,27,0,28:2
10	18407367	A	C	0/1	C,C,C,C,C	upstream_gene_variant,upstream_gene_variant,intron_variant&non_coding_transcript_variant,upstream_gene_variant,intron_variant	MODIFIER	Nhsl1	ENSMUSG00000039835	ENSMUST00000160602,ENSMUST00000161510,ENSMUST00000159299,ENSMUST00000037341,ENSMUST00000207038	retained_intron,processed_transcript,processed_transcript,protein_coding,protein_coding	NA,NA,NA,NA,NA	NA:NA,NA:NA,NA:NA,NA:NA,NA:NA	NA,NA,NA,NA,NA	NA,NA,NA,NA,NA	GT:GQ:QUAL:MQ:DP:ADF:ADR:DP4:FI	0/1:64:32.4014:60:51:7,12:28,4:7,28,12,4:2
10	20245489	T	G	0/1	G,G,G,G,G,G,G	intron_variant&non_coding_transcript_variant,downstream_gene_variant,downstream_gene_variant,intron_variant,intron_variant,intron_variant&non_coding_transcript_variant,intron_variant	MODIFIER	Map7	ENSMUSG00000019996	ENSMUST00000213386,ENSMUST00000216065,ENSMUST00000215924,ENSMUST00000116259,ENSMUST00000020173,ENSMUST00000214823,ENSMUST00000213312	processed_transcript,processed_transcript,protein_coding,protein_coding,protein_coding,retained_intron,protein_coding	NA,NA,NA,NA,NA,NA,NA	NA:NA,NA:NA,NA:NA,NA:NA,NA:NA,NA:NA,NA:NA	NA,NA,NA,NA,NA,NA,NA	NA,NA,NA,NA,NA,NA,NA	GT:GQ:QUAL:MQ:DP:ADF:ADR:DP4:FI	0/1:95:62:60:37:18,2:5,12:18,5,2,12:2
10	20815731	AAC	A	0/1	-	intron_variant&non_coding_transcript_variant	MODIFIER	RP23-119E2.1	ENSMUSG00000111091	ENSMUST00000213510	lincRNA	NA	NA:NA	NA	NA	GT:GQ:QUAL:MQ:DP:ADF:ADR:DP4:FI	0/1:127:119:59:45:10,5:16,3:10,16,10,9:2
10	21039388	TAC	T	0/1	-,-,-,-,-,-	intron_variant&NMD_transcript_variant,upstream_gene_variant,intron_variant&non_coding_transcript_variant,intron_variant,intron_variant&non_coding_transcript_variant,upstream_gene_variant	MODIFIER	Ahi1,Ahi1,Ahi1,Ahi1,RP23-225H6.1,Ahi1	ENSMUSG00000019986,ENSMUSG00000019986,ENSMUSG00000019986,ENSMUSG00000019986,ENSMUSG00000111227,ENSMUSG00000019986	ENSMUST00000213104,ENSMUST00000163505,ENSMUST00000214893,ENSMUST00000105525,ENSMUST00000214691,ENSMUST00000213852	nonsense_mediated_decay,protein_coding,processed_transcript,protein_coding,antisense,processed_transcript	NA,NA,NA,NA,NA,NA	NA:NA,NA:NA,NA:NA,NA:NA,NA:NA,NA:NA	NA,NA,NA,NA,NA,NA	NA,NA,NA,NA,NA,NA	GT:GQ:QUAL:MQ:DP:ADF:ADR:DP4:FI	0/1:101:69:59:37:10,5:13,1:10,13,11,3:2
10	21144017	T	G	0/1	G,G,G,G,G,G	non_coding_transcript_exon_variant&non_coding_transcript_variant,intron_variant&non_coding_transcript_variant,intron_variant,upstream_gene_variant,downstream_gene_variant,intron_variant	MODIFIER	Myb,Myb,Myb,Gm26577,Myb,Myb	ENSMUSG00000019982,ENSMUSG00000019982,ENSMUSG00000019982,ENSMUSG00000097923,ENSMUSG00000019982,ENSMUSG00000019982	ENSMUST00000216985,ENSMUST00000186446,ENSMUST00000020158,ENSMUST00000180680,ENSMUST00000216751,ENSMUST00000188495	retained_intron,retained_intron,protein_coding,antisense,retained_intron,protein_coding	1/1,NA,NA,NA,NA,NA	2745:NA,NA:NA,NA:NA,NA:NA,NA:NA,NA:NA	NA,NA,NA,NA,NA,NA	NA,NA,NA,NA,NA,NA	GT:GQ:QUAL:MQ:DP:ADF:ADR:DP4:FI	0/1:55:23.0693:60:38:18,0:10,9:18,10,1,9:2
10	21426467	A	G	0/1	G,G,G	downstream_gene_variant,downstream_gene_variant,non_coding_transcript_exon_variant&non_coding_transcript_variant	MODIFIER	1700021A07Rik	ENSMUSG00000037535	ENSMUST00000187763,ENSMUST00000042671,ENSMUST00000188024	lincRNA	NA,NA,4/4	NA:NA,NA:NA,306:NA	NA,NA,NA	NA,NA,NA	GT:GQ:QUAL:MQ:DP:ADF:ADR:DP4:FI	0/1:55:22.6657:56:54:20,1:13,20:20,13,1,20:2
10	22099291	T	A	0/1	A,A,A	intron_variant&non_coding_transcript_variant,upstream_gene_variant,intron_variant&non_coding_transcript_variant	MODIFIER	Gm2539	ENSMUSG00000097739	ENSMUST00000180781,ENSMUST00000181352,ENSMUST00000180720	processed_transcript,transcribed_unprocessed_pseudogene,processed_transcript	NA,NA,NA	NA:NA,NA:NA,NA:NA	NA,NA,NA	NA,NA,NA	GT:GQ:QUAL:MQ:DP:ADF:ADR:DP4:FI	0/1:127:222:60:38:14,8:7,8:14,7,8,9:2
10	22203537	C	G	0/1	G,G,G	intron_variant,intron_variant&non_coding_transcript_variant,intron_variant	MODIFIER	Raet1e,Gm26740,H60b	ENSMUSG00000053219,ENSMUSG00000097705,ENSMUSG00000075297	ENSMUST00000178026,ENSMUST00000180456,ENSMUST00000105522	protein_coding,antisense,protein_coding	NA,NA,NA	NA:NA,NA:NA,NA:NA	NA,NA,NA	NA,NA,NA	GT:GQ:QUAL:MQ:DP:ADF:ADR:DP4:FI	0/1:127:128:35:51:22,5:15,8:22,15,5,9:2
10	22203581	GCTGT	G	0/1	-,-,-	intron_variant,intron_variant&non_coding_transcript_variant,intron_variant	MODIFIER	Raet1e,Gm26740,H60b	ENSMUSG00000053219,ENSMUSG00000097705,ENSMUSG00000075297	ENSMUST00000178026,ENSMUST00000180456,ENSMUST00000105522	protein_coding,antisense,protein_coding	NA,NA,NA	NA:NA,NA:NA,NA:NA	NA,NA,NA	NA,NA,NA	GT:GQ:QUAL:MQ:DP:ADF:ADR:DP4:FI	0/1:93:63:44:57:15,14:13,15:15,13,14,15:2
10	23603084	A	G	0/1	G	intron_variant&non_coding_transcript_variant	MODIFIER	RP23-353G9.1	ENSMUSG00000111894	ENSMUST00000219823	lincRNA	NA	NA:NA	NA	NA	GT:GQ:QUAL:MQ:DP:ADF:ADR:DP4:FI	0/1:41:10.3585:59:40:18,2:9,11:18,9,2,11:2
10	23621294	T	C	0/1	C,C	intron_variant&non_coding_transcript_variant	MODIFIER	RP23-353G9.2	ENSMUSG00000112868	ENSMUST00000219658,ENSMUST00000219522	lincRNA	NA,NA	NA:NA,NA:NA	NA,NA	NA,NA	GT:GQ:QUAL:MQ:DP:ADF:ADR:DP4:FI	0/1:85:52:35:26:5,4:11,6:5,11,4,6:2
10	23621454	T	C	0/1	C,C	intron_variant&non_coding_transcript_variant	MODIFIER	RP23-353G9.2	ENSMUSG00000112868	ENSMUST00000219658,ENSMUST00000219522	lincRNA	NA,NA	NA:NA,NA:NA	NA,NA	NA,NA	GT:GQ:QUAL:MQ:DP:ADF:ADR:DP4:FI	0/1:52:19.6556:42:20:10,7:2,0:10,2,8,0:2
10	23621490	T	C	0/1	C,C	intron_variant&non_coding_transcript_variant	MODIFIER	RP23-353G9.2	ENSMUSG00000112868	ENSMUST00000219658,ENSMUST00000219522	lincRNA	NA,NA	NA:NA,NA:NA	NA,NA	NA,NA	GT:GQ:QUAL:MQ:DP:ADF:ADR:DP4:FI	0/1:47:14.6902:46:25:12,9:1,2:12,1,10,2:2
10	24224152	A	C	0/1	C,C	intron_variant&non_coding_transcript_variant,intron_variant	MODIFIER	Moxd1	ENSMUSG00000020000	ENSMUST00000154916,ENSMUST00000095784	processed_transcript,protein_coding	NA,NA	NA:NA,NA:NA	NA,NA	NA,NA	GT:GQ:QUAL:MQ:DP:ADF:ADR:DP4:FI	0/1:49:18.3583:59:33:18,0:8,7:18,8,0,7:2
10	25204145	T	G	0/1	G,G,G,G	intron_variant,intron_variant&non_coding_transcript_variant,intron_variant,upstream_gene_variant	MODIFIER	Akap7	ENSMUSG00000039166	ENSMUST00000041984,ENSMUST00000175979,ENSMUST00000220347,ENSMUST00000100012	protein_coding,processed_transcript,protein_coding,protein_coding	NA,NA,NA,NA	NA:NA,NA:NA,NA:NA,NA:NA	NA,NA,NA,NA	NA,NA,NA,NA	GT:GQ:QUAL:MQ:DP:ADF:ADR:DP4:FI	0/1:42:10.04:59:52:21,3:3,22:21,3,6,22:2
10	25204161	T	G	0/1	G,G,G,G	intron_variant,intron_variant&non_coding_transcript_variant,intron_variant,upstream_gene_variant	MODIFIER	Akap7	ENSMUSG00000039166	ENSMUST00000041984,ENSMUST00000175979,ENSMUST00000220347,ENSMUST00000100012	protein_coding,processed_transcript,protein_coding,protein_coding	NA,NA,NA,NA	NA:NA,NA:NA,NA:NA,NA:NA	NA,NA,NA,NA	NA,NA,NA,NA	GT:GQ:QUAL:MQ:DP:ADF:ADR:DP4:FI	0/1:71:37.2418:59:54:20,8:4,22:20,4,8,22:2
10	25482308	G	A	0/1	A,A,A,A,A,A,A,A,A	intron_variant&non_coding_transcript_variant,intron_variant,upstream_gene_variant,intron_variant,intron_variant,intron_variant,intron_variant,intron_variant,intron_variant&non_coding_transcript_variant	MODIFIER	Epb41l2	ENSMUSG00000019978	ENSMUST00000220121,ENSMUST00000218903,ENSMUST00000219390,ENSMUST00000053748,ENSMUST00000219900,ENSMUST00000217929,ENSMUST00000219805,ENSMUST00000092645,ENSMUST00000219138	processed_transcript,protein_coding,retained_intron,protein_coding,protein_coding,protein_coding,protein_coding,protein_coding,processed_transcript	NA,NA,NA,NA,NA,NA,NA,NA,NA	NA:NA,NA:NA,NA:NA,NA:NA,NA:NA,NA:NA,NA:NA,NA:NA,NA:NA	NA,NA,NA,NA,NA,NA,NA,NA,NA	NA,NA,NA,NA,NA,NA,NA,NA,NA	GT:GQ:QUAL:MQ:DP:ADF:ADR:DP4:FI	0/1:127:222:60:37:12,10:7,8:12,7,10,8:2
10	25536691	T	G	0/1	G,G,G	upstream_gene_variant,intron_variant&non_coding_transcript_variant,upstream_gene_variant	MODIFIER	Smlr1,Gm29571,Smlr1	ENSMUSG00000096546,ENSMUSG00000101537,ENSMUSG00000096546	ENSMUST00000179685,ENSMUST00000191547,ENSMUST00000187490	protein_coding,antisense,retained_intron	NA,NA,NA	NA:NA,NA:NA,NA:NA	NA,NA,NA	NA,NA,NA	GT:GQ:QUAL:MQ:DP:ADF:ADR:DP4:FI	0/1:47:14.2262:58:27:5,9:9,0:5,9,10,3:2
10	25618100	A	G	0/1	G,G	intron_variant&non_coding_transcript_variant	MODIFIER	Gm29571,RP23-429B12.3	ENSMUSG00000101537,ENSMUSG00000112630	ENSMUST00000191547,ENSMUST00000218080	antisense,lincRNA	NA,NA	NA:NA,NA:NA	NA,NA	NA,NA	GT:GQ:QUAL:MQ:DP:ADF:ADR:DP4:FI	0/1:45:14.0178:56:24:2,7:15,0:2,15,7,0:2
10	25883762	A	C	0/1	C	non_coding_transcript_exon_variant&non_coding_transcript_variant	MODIFIER	RP23-356G7.5	ENSMUSG00000112861	ENSMUST00000219770	processed_pseudogene	2017-01-01	90:NA	NA	NA	GT:GQ:QUAL:MQ:DP:ADF:ADR:DP4:FI	0/1:64:30.3303:57:37:9,18:8,2:9,8,18,2:2
10	25883779	A	C	0/1	C	non_coding_transcript_exon_variant&non_coding_transcript_variant	MODIFIER	RP23-356G7.5	ENSMUSG00000112861	ENSMUST00000219770	processed_pseudogene	2017-01-01	107:NA	NA	NA	GT:GQ:QUAL:MQ:DP:ADF:ADR:DP4:FI	0/1:90:56:57:21:5,7:6,3:5,6,7,3:2
10	26021413	A	C	0/1	C,C,C,C,C,C	intron_variant,intron_variant&non_coding_transcript_variant,intron_variant,upstream_gene_variant,intron_variant,intron_variant	MODIFIER	Tmem200a	ENSMUSG00000049420	ENSMUST00000219338,ENSMUST00000217910,ENSMUST00000219872,ENSMUST00000219651,ENSMUST00000066049,ENSMUST00000218232	protein_coding,processed_transcript,protein_coding,protein_coding,protein_coding,protein_coding	NA,NA,NA,NA,NA,NA	NA:NA,NA:NA,NA:NA,NA:NA,NA:NA,NA:NA	NA,NA,NA,NA,NA,NA	NA,NA,NA,NA,NA,NA	GT:GQ:QUAL:MQ:DP:ADF:ADR:DP4:FI	0/1:57:24.6088:56:46:12,17:16,1:12,16,17,1:2
10	26360547	T	C	0/1	C,C,C,C,C,C	upstream_gene_variant,intron_variant&non_coding_transcript_variant,intron_variant,downstream_gene_variant,intron_variant,intron_variant	MODIFIER	Gm27754,L3mbtl3,L3mbtl3,Gm23757,L3mbtl3,L3mbtl3	ENSMUSG00000098898,ENSMUSG00000039089,ENSMUSG00000039089,ENSMUSG00000088978,ENSMUSG00000039089,ENSMUSG00000039089	ENSMUST00000183340,ENSMUST00000217699,ENSMUST00000174766,ENSMUST00000158353,ENSMUST00000040219,ENSMUST00000105519	miRNA,retained_intron,protein_coding,rRNA,protein_coding,protein_coding	NA,NA,NA,NA,NA,NA	NA:NA,NA:NA,NA:NA,NA:NA,NA:NA,NA:NA	NA,NA,NA,NA,NA,NA	NA,NA,NA,NA,NA,NA	GT:GQ:QUAL:MQ:DP:ADF:ADR:DP4:FI	0/1:56:24.851:58:40:9,12:19,0:9,19,12,0:2
10	26375334	T	G	0/1	G,G,G,G	intron_variant&non_coding_transcript_variant,upstream_gene_variant,upstream_gene_variant,upstream_gene_variant	MODIFIER	L3mbtl3	ENSMUSG00000039089	ENSMUST00000217699,ENSMUST00000174766,ENSMUST00000040219,ENSMUST00000105519	retained_intron,protein_coding,protein_coding,protein_coding	NA,NA,NA,NA	NA:NA,NA:NA,NA:NA,NA:NA	NA,NA,NA,NA	NA,NA,NA,NA	GT:GQ:QUAL:MQ:DP:ADF:ADR:DP4:FI	0/1:43:11.185:57:24:2,6:10,6:2,10,6,6:2
10	26876464	A	C	0/1	C,C	intron_variant,intron_variant&non_coding_transcript_variant	MODIFIER	Arhgap18	ENSMUSG00000039031	ENSMUST00000039557,ENSMUST00000142284	protein_coding,processed_transcript	NA,NA	NA:NA,NA:NA	NA,NA	NA,NA	GT:GQ:QUAL:MQ:DP:ADF:ADR:DP4:FI	0/1:56:23.0629:60:37:6,11:13,4:6,13,12,6:2
10	26890280	T	C	0/1	C,C	intron_variant,intron_variant&non_coding_transcript_variant	MODIFIER	Arhgap18	ENSMUSG00000039031	ENSMUST00000039557,ENSMUST00000142284	protein_coding,processed_transcript	NA,NA	NA:NA,NA:NA	NA,NA	NA,NA	GT:GQ:QUAL:MQ:DP:ADF:ADR:DP4:FI	0/1:79:47.7006:53:41:17,7:9,8:17,9,7,8:2
10	28092135	A	G	0/1	G,G,G,G,G,G,G	intron_variant&non_coding_transcript_variant,intron_variant,intron_variant,intron_variant,intron_variant&non_coding_transcript_variant,intron_variant&non_coding_transcript_variant,intron_variant&non_coding_transcript_variant	MODIFIER	Ptprk	ENSMUSG00000019889	ENSMUST00000219761,ENSMUST00000218276,ENSMUST00000218359,ENSMUST00000166468,ENSMUST00000218584,ENSMUST00000219478,ENSMUST00000218633	retained_intron,protein_coding,protein_coding,protein_coding,processed_transcript,retained_intron,retained_intron	NA,NA,NA,NA,NA,NA,NA	NA:NA,NA:NA,NA:NA,NA:NA,NA:NA,NA:NA,NA:NA	NA,NA,NA,NA,NA,NA,NA	NA,NA,NA,NA,NA,NA,NA	GT:GQ:QUAL:MQ:DP:ADF:ADR:DP4:FI	0/1:53:20.8731:55:24:8,8:5,1:8,5,10,1:2
10	28092140	A	G	0/1	G,G,G,G,G,G,G	intron_variant&non_coding_transcript_variant,intron_variant,intron_variant,intron_variant,intron_variant&non_coding_transcript_variant,intron_variant&non_coding_transcript_variant,intron_variant&non_coding_transcript_variant	MODIFIER	Ptprk	ENSMUSG00000019889	ENSMUST00000219761,ENSMUST00000218276,ENSMUST00000218359,ENSMUST00000166468,ENSMUST00000218584,ENSMUST00000219478,ENSMUST00000218633	retained_intron,protein_coding,protein_coding,protein_coding,processed_transcript,retained_intron,retained_intron	NA,NA,NA,NA,NA,NA,NA	NA:NA,NA:NA,NA:NA,NA:NA,NA:NA,NA:NA,NA:NA	NA,NA,NA,NA,NA,NA,NA	NA,NA,NA,NA,NA,NA,NA	GT:GQ:QUAL:MQ:DP:ADF:ADR:DP4:FI	0/1:50:16.9845:55:25:8,10:6,1:8,6,10,1:2
10	28383792	G	GAC	0/1	AC,AC,AC,AC,AC,AC	intron_variant,intron_variant,intron_variant,intron_variant&non_coding_transcript_variant,intron_variant&non_coding_transcript_variant,intron_variant&non_coding_transcript_variant	MODIFIER	Ptprk	ENSMUSG00000019889	ENSMUST00000218276,ENSMUST00000218359,ENSMUST00000166468,ENSMUST00000218584,ENSMUST00000219478,ENSMUST00000218633	protein_coding,protein_coding,protein_coding,processed_transcript,retained_intron,retained_intron	NA,NA,NA,NA,NA,NA	NA:NA,NA:NA,NA:NA,NA:NA,NA:NA,NA:NA	NA,NA,NA,NA,NA,NA	NA,NA,NA,NA,NA,NA	GT:GQ:QUAL:MQ:DP:ADF:ADR:DP4:FI	0/1:97:64:60:43:6,5:9,1:6,9,20,8:2
10	28745631	T	G	0/1	G,G,G,G,G,G,G	intron_variant,intron_variant,intron_variant&non_coding_transcript_variant,downstream_gene_variant,intron_variant&NMD_transcript_variant,intron_variant,intron_variant	MODIFIER	Themis	ENSMUSG00000049109	ENSMUST00000105516,ENSMUST00000161345,ENSMUST00000162343,ENSMUST00000219119,ENSMUST00000159927,ENSMUST00000056097,ENSMUST00000060409	protein_coding,protein_coding,retained_intron,retained_intron,nonsense_mediated_decay,protein_coding,protein_coding	NA,NA,NA,NA,NA,NA,NA	NA:NA,NA:NA,NA:NA,NA:NA,NA:NA,NA:NA,NA:NA	NA,NA,NA,NA,NA,NA,NA	NA,NA,NA,NA,NA,NA,NA	GT:GQ:QUAL:MQ:DP:ADF:ADR:DP4:FI	0/1:68:36.3946:59:34:14,0:8,10:14,8,0,12:2
10	30583190	T	G	0/1	G,G,G,G	intron_variant&NMD_transcript_variant,intron_variant&NMD_transcript_variant,intron_variant&NMD_transcript_variant,intron_variant	MODIFIER	Trmt11	ENSMUSG00000019792	ENSMUST00000215041,ENSMUST00000215595,ENSMUST00000216790,ENSMUST00000019927	nonsense_mediated_decay,nonsense_mediated_decay,nonsense_mediated_decay,protein_coding	NA,NA,NA,NA	NA:NA,NA:NA,NA:NA,NA:NA	NA,NA,NA,NA	NA,NA,NA,NA	GT:GQ:QUAL:MQ:DP:ADF:ADR:DP4:FI	0/1:43:10.3921:56:31:9,2:10,9:9,10,3,9:2
10	30614566	G	C	0/1	C,C,C,C,C,C	intron_variant&non_coding_transcript_variant,downstream_gene_variant,intron_variant&NMD_transcript_variant,intron_variant,intron_variant,upstream_gene_variant	MODIFIER	Hint3	ENSMUSG00000019791	ENSMUST00000216617,ENSMUST00000214782,ENSMUST00000160646,ENSMUST00000161074,ENSMUST00000019925,ENSMUST00000217266	processed_transcript,retained_intron,nonsense_mediated_decay,protein_coding,protein_coding,processed_transcript	NA,NA,NA,NA,NA,NA	NA:NA,NA:NA,NA:NA,NA:NA,NA:NA,NA:NA	NA,NA,NA,NA,NA,NA	NA,NA,NA,NA,NA,NA	GT:GQ:QUAL:MQ:DP:ADF:ADR:DP4:FI	0/1:59:27.7633:56:44:1,16:23,2:1,23,17,3:2
10	32718069	A	C	0/1	C,C,C,C	intron_variant,intron_variant&non_coding_transcript_variant,intron_variant,intron_variant	MODIFIER	Nkain2	ENSMUSG00000069670	ENSMUST00000219125,ENSMUST00000219306,ENSMUST00000218645,ENSMUST00000191234	protein_coding,processed_transcript,protein_coding,protein_coding	NA,NA,NA,NA	NA:NA,NA:NA,NA:NA,NA:NA	NA,NA,NA,NA	NA,NA,NA,NA	GT:GQ:QUAL:MQ:DP:ADF:ADR:DP4:FI	0/1:52:19.1316:50:30:1,12:14,0:1,14,13,2:2
10	32765244	C	A	0/1	A,A,A,A	intron_variant,intron_variant&non_coding_transcript_variant,intron_variant,intron_variant	MODIFIER	Nkain2	ENSMUSG00000069670	ENSMUST00000219125,ENSMUST00000219306,ENSMUST00000218645,ENSMUST00000191234	protein_coding,processed_transcript,protein_coding,protein_coding	NA,NA,NA,NA	NA:NA,NA:NA,NA:NA,NA:NA	NA,NA,NA,NA	NA,NA,NA,NA	GT:GQ:QUAL:MQ:DP:ADF:ADR:DP4:FI	0/1:127:222:60:49:15,13:12,8:15,12,14,8:2
10	32768792	T	G	0/1	G,G,G,G	intron_variant,intron_variant&non_coding_transcript_variant,intron_variant,intron_variant	MODIFIER	Nkain2	ENSMUSG00000069670	ENSMUST00000219125,ENSMUST00000219306,ENSMUST00000218645,ENSMUST00000191234	protein_coding,processed_transcript,protein_coding,protein_coding	NA,NA,NA,NA	NA:NA,NA:NA,NA:NA,NA:NA	NA,NA,NA,NA	NA,NA,NA,NA	GT:GQ:QUAL:MQ:DP:ADF:ADR:DP4:FI	0/1:75:41.9472:51:36:15,3:6,10:15,6,5,10:2
10	32857346	T	G	0/1	G,G,G,G	intron_variant,intron_variant&non_coding_transcript_variant,intron_variant,intron_variant	MODIFIER	Nkain2	ENSMUSG00000069670	ENSMUST00000219125,ENSMUST00000219306,ENSMUST00000218645,ENSMUST00000191234	protein_coding,processed_transcript,protein_coding,protein_coding	NA,NA,NA,NA	NA:NA,NA:NA,NA:NA,NA:NA	NA,NA,NA,NA	NA,NA,NA,NA	GT:GQ:QUAL:MQ:DP:ADF:ADR:DP4:FI	0/1:45:13.5943:56:35:11,1:12,11:11,12,1,11:2
10	34388578	C	A	0/1	A,A,A,A,A	intron_variant&non_coding_transcript_variant,intron_variant,intron_variant,intron_variant,upstream_gene_variant	MODIFIER	Nt5dc1,Nt5dc1,Nt5dc1,Nt5dc1,Col10a1	ENSMUSG00000039480,ENSMUSG00000039480,ENSMUSG00000039480,ENSMUSG00000039480,ENSMUSG00000039462	ENSMUST00000130290,ENSMUST00000105512,ENSMUST00000213269,ENSMUST00000047885,ENSMUST00000105511	processed_transcript,protein_coding,protein_coding,protein_coding,protein_coding	NA,NA,NA,NA,NA	NA:NA,NA:NA,NA:NA,NA:NA,NA:NA	NA,NA,NA,NA,NA	NA,NA,NA,NA,NA	GT:GQ:QUAL:MQ:DP:ADF:ADR:DP4:FI	0/1:45:14.4675:60:43:22,0:8,13:22,8,0,13:2
10	34917831	G	C	0/1	C,C	intron_variant&non_coding_transcript_variant	MODIFIER	RP23-249B22.2	ENSMUSG00000111042	ENSMUST00000214814,ENSMUST00000214886	processed_transcript	NA,NA	NA:NA,NA:NA	NA,NA	NA,NA	GT:GQ:QUAL:MQ:DP:ADF:ADR:DP4:FI	0/1:42:10.9759:53:40:22,2:5,11:22,5,2,11:2
10	35853088	A	C	0/1	C,C	intron_variant&non_coding_transcript_variant	MODIFIER	RP24-497E22.1,RP23-359F16.1	ENSMUSG00000110865,ENSMUSG00000111550	ENSMUST00000213320,ENSMUST00000213846	processed_pseudogene,lincRNA	NA,NA	NA:NA,NA:NA	NA,NA	NA,NA	GT:GQ:QUAL:MQ:DP:ADF:ADR:DP4:FI	0/1:57:24.9026:44:29:4,10:12,3:4,12,10,3:2
10	36593042	A	C	0/1	C,C,C,C,C	intron_variant&non_coding_transcript_variant,intron_variant,intron_variant,intron_variant,intron_variant&non_coding_transcript_variant	MODIFIER	Hs3st5	ENSMUSG00000044499	ENSMUST00000171521,ENSMUST00000168572,ENSMUST00000167191,ENSMUST00000058738,ENSMUST00000172357	processed_transcript,protein_coding,protein_coding,protein_coding,retained_intron	NA,NA,NA,NA,NA	NA:NA,NA:NA,NA:NA,NA:NA,NA:NA	NA,NA,NA,NA,NA	NA,NA,NA,NA,NA	GT:GQ:QUAL:MQ:DP:ADF:ADR:DP4:FI	0/1:47:15.9219:59:39:14,10:14,1:14,14,10,1:2
10	37372860	T	C	0/1	C	intron_variant&non_coding_transcript_variant	MODIFIER	Gm26535	ENSMUSG00000097742	ENSMUST00000181602	lincRNA	NA	NA:NA	NA	NA	GT:GQ:QUAL:MQ:DP:ADF:ADR:DP4:FI	0/1:46:15.0914:59:49:12,17:19,0:12,19,17,1:2
10	39318010	A	G	0/1	G	intron_variant&non_coding_transcript_variant	MODIFIER	RP23-283A2.1	ENSMUSG00000111183	ENSMUST00000215530	lincRNA	NA	NA:NA	NA	NA	GT:GQ:QUAL:MQ:DP:ADF:ADR:DP4:FI	0/1:48:17.0523:58:33:15,1:8,9:15,8,1,9:2
10	39575302	T	G	0/1	G,G,G	intron_variant&non_coding_transcript_variant	MODIFIER	Gm16365	ENSMUSG00000086915	ENSMUST00000142723,ENSMUST00000124241,ENSMUST00000122987	antisense	NA,NA,NA	NA:NA,NA:NA,NA:NA	NA,NA,NA	NA,NA,NA	GT:GQ:QUAL:MQ:DP:ADF:ADR:DP4:FI	0/1:45:13.3373:59:35:15,3:7,10:15,7,3,10:2
10	39607673	A	C	0/1	C,C,C	intron_variant&non_coding_transcript_variant	MODIFIER	Gm16365	ENSMUSG00000086915	ENSMUST00000143877,ENSMUST00000142723,ENSMUST00000124241	antisense	NA,NA,NA	NA:NA,NA:NA,NA:NA	NA,NA,NA	NA,NA,NA	GT:GQ:QUAL:MQ:DP:ADF:ADR:DP4:FI	0/1:51:18.8814:58:25:7,6:8,4:7,8,6,4:2
10	40016981	T	G	0/1	G,G,G	intron_variant&non_coding_transcript_variant,intron_variant,downstream_gene_variant	MODIFIER	Mfsd4b1,Mfsd4b1,Gm8055	ENSMUSG00000038522,ENSMUSG00000038522,ENSMUSG00000096171	ENSMUST00000176975,ENSMUST00000163705,ENSMUST00000099956	processed_transcript,protein_coding,processed_pseudogene	NA,NA,NA	NA:NA,NA:NA,NA:NA	NA,NA,NA	NA,NA,NA	GT:GQ:QUAL:MQ:DP:ADF:ADR:DP4:FI	0/1:44:13.0711:47:32:15,0:8,9:15,8,0,9:2
10	40638140	T	G	0/1	G,G,G,G,G,G,G	downstream_gene_variant,intron_variant,intron_variant,intron_variant,intron_variant,intron_variant,intron_variant&NMD_transcript_variant	MODIFIER	Ddo	ENSMUSG00000063428	ENSMUST00000214618,ENSMUST00000213442,ENSMUST00000213503,ENSMUST00000019977,ENSMUST00000216830,ENSMUST00000214102,ENSMUST00000213856	retained_intron,protein_coding,protein_coding,protein_coding,protein_coding,protein_coding,nonsense_mediated_decay	NA,NA,NA,NA,NA,NA,NA	NA:NA,NA:NA,NA:NA,NA:NA,NA:NA,NA:NA,NA:NA	NA,NA,NA,NA,NA,NA,NA	NA,NA,NA,NA,NA,NA,NA	GT:GQ:QUAL:MQ:DP:ADF:ADR:DP4:FI	0/1:46:11.6941:59:33:5,7:10,8:5,10,8,10:2
10	40638146	T	G	0/1	G,G,G,G,G,G,G	downstream_gene_variant,intron_variant,intron_variant,intron_variant,intron_variant,intron_variant,intron_variant&NMD_transcript_variant	MODIFIER	Ddo	ENSMUSG00000063428	ENSMUST00000214618,ENSMUST00000213442,ENSMUST00000213503,ENSMUST00000019977,ENSMUST00000216830,ENSMUST00000214102,ENSMUST00000213856	retained_intron,protein_coding,protein_coding,protein_coding,protein_coding,protein_coding,nonsense_mediated_decay	NA,NA,NA,NA,NA,NA,NA	NA:NA,NA:NA,NA:NA,NA:NA,NA:NA,NA:NA,NA:NA	NA,NA,NA,NA,NA,NA,NA	NA,NA,NA,NA,NA,NA,NA	GT:GQ:QUAL:MQ:DP:ADF:ADR:DP4:FI	0/1:77:44.1261:59:40:10,4:13,12:10,13,5,12:2
10	41735581	T	G	0/1	G,G,G,G,G,G,G,G	intron_variant,intron_variant,intron_variant,intron_variant,intron_variant,intron_variant,intron_variant,intron_variant&non_coding_transcript_variant	MODIFIER	Cep57l1	ENSMUSG00000019813	ENSMUST00000019951,ENSMUST00000186239,ENSMUST00000190022,ENSMUST00000105505,ENSMUST00000189770,ENSMUST00000187143,ENSMUST00000191498,ENSMUST00000187935	protein_coding,protein_coding,protein_coding,protein_coding,protein_coding,protein_coding,protein_coding,retained_intron	NA,NA,NA,NA,NA,NA,NA,NA	NA:NA,NA:NA,NA:NA,NA:NA,NA:NA,NA:NA,NA:NA,NA:NA	NA,NA,NA,NA,NA,NA,NA,NA	NA,NA,NA,NA,NA,NA,NA,NA	GT:GQ:QUAL:MQ:DP:ADF:ADR:DP4:FI	0/1:56:24.2365:60:31:14,1:5,8:14,5,3,9:2
10	41735592	T	G	0/1	G,G,G,G,G,G,G,G	intron_variant,intron_variant,intron_variant,intron_variant,intron_variant,intron_variant,intron_variant,intron_variant&non_coding_transcript_variant	MODIFIER	Cep57l1	ENSMUSG00000019813	ENSMUST00000019951,ENSMUST00000186239,ENSMUST00000190022,ENSMUST00000105505,ENSMUST00000189770,ENSMUST00000187143,ENSMUST00000191498,ENSMUST00000187935	protein_coding,protein_coding,protein_coding,protein_coding,protein_coding,protein_coding,protein_coding,retained_intron	NA,NA,NA,NA,NA,NA,NA,NA	NA:NA,NA:NA,NA:NA,NA:NA,NA:NA,NA:NA,NA:NA,NA:NA	NA,NA,NA,NA,NA,NA,NA,NA	NA,NA,NA,NA,NA,NA,NA,NA	GT:GQ:QUAL:MQ:DP:ADF:ADR:DP4:FI	0/1:51:19.3691:59:37:15,1:7,14:15,7,1,14:2
10	41747821	A	C	0/1	C,C,C,C,C,C,C,C,C,C,C,C	intron_variant,intron_variant,intron_variant&non_coding_transcript_variant,intron_variant&non_coding_transcript_variant,intron_variant,upstream_gene_variant,intron_variant&non_coding_transcript_variant,intron_variant,intron_variant&non_coding_transcript_variant,intron_variant,intron_variant,upstream_gene_variant	MODIFIER	Cep57l1,Cep57l1,BC048559,Cep57l1,Cep57l1,Cep57l1,Cep57l1,Cep57l1,BC048559,Cep57l1,Cep57l1,Cep57l1	ENSMUSG00000019813,ENSMUSG00000019813,ENSMUSG00000102114,ENSMUSG00000019813,ENSMUSG00000019813,ENSMUSG00000019813,ENSMUSG00000019813,ENSMUSG00000019813,ENSMUSG00000102114,ENSMUSG00000019813,ENSMUSG00000019813,ENSMUSG00000019813	ENSMUST00000019951,ENSMUST00000186239,ENSMUST00000215667,ENSMUST00000189222,ENSMUST00000190022,ENSMUST00000105505,ENSMUST00000188514,ENSMUST00000189770,ENSMUST00000190793,ENSMUST00000187143,ENSMUST00000191498,ENSMUST00000187935	protein_coding,protein_coding,antisense,retained_intron,protein_coding,protein_coding,retained_intron,protein_coding,antisense,protein_coding,protein_coding,retained_intron	NA,NA,NA,NA,NA,NA,NA,NA,NA,NA,NA,NA	NA:NA,NA:NA,NA:NA,NA:NA,NA:NA,NA:NA,NA:NA,NA:NA,NA:NA,NA:NA,NA:NA,NA:NA	NA,NA,NA,NA,NA,NA,NA,NA,NA,NA,NA,NA	NA,NA,NA,NA,NA,NA,NA,NA,NA,NA,NA,NA	GT:GQ:QUAL:MQ:DP:ADF:ADR:DP4:FI	0/1:43:11.1614:59:45:3,18:20,3:3,20,19,3:2
10	42681836	T	G	0/1	G,G,G,G	intron_variant&non_coding_transcript_variant,intron_variant,intron_variant,intron_variant	MODIFIER	Ostm1	ENSMUSG00000038280	ENSMUST00000154048,ENSMUST00000040718,ENSMUST00000144806,ENSMUST00000105497	retained_intron,protein_coding,protein_coding,protein_coding	NA,NA,NA,NA	NA:NA,NA:NA,NA:NA,NA:NA	NA,NA,NA,NA	NA,NA,NA,NA	GT:GQ:QUAL:MQ:DP:ADF:ADR:DP4:FI	0/1:56:24.1981:59:34:10,1:12,10:10,12,2,10:2
10	42864092	T	G	0/1	G,G,G,G,G,G,G,G	intron_variant&non_coding_transcript_variant,non_coding_transcript_exon_variant&non_coding_transcript_variant,upstream_gene_variant,intron_variant,non_coding_transcript_exon_variant&non_coding_transcript_variant,intron_variant,intron_variant,intron_variant	MODIFIER	RP23-240G3.2,RP23-240G3.2,Scml4,Scml4,RP23-240G3.2,Scml4,Scml4,Scml4	ENSMUSG00000111293,ENSMUSG00000111293,ENSMUSG00000044770,ENSMUSG00000044770,ENSMUSG00000111293,ENSMUSG00000044770,ENSMUSG00000044770,ENSMUSG00000044770	ENSMUST00000213985,ENSMUST00000216467,ENSMUST00000136841,ENSMUST00000063063,ENSMUST00000217505,ENSMUST00000157071,ENSMUST00000105495,ENSMUST00000105494	antisense,antisense,processed_transcript,protein_coding,antisense,protein_coding,protein_coding,protein_coding	NA,1/2,NA,NA,1/2,NA,NA,NA	NA:NA,590:NA,NA:NA,NA:NA,149:NA,NA:NA,NA:NA,NA:NA	NA,NA,NA,NA,NA,NA,NA,NA	NA,NA,NA,NA,NA,NA,NA,NA	GT:GQ:QUAL:MQ:DP:ADF:ADR:DP4:FI	0/1:53:20.8486:58:43:14,1:6,20:14,6,3,20:2
10	42895469	T	G	0/1	G,G,G,G,G	intron_variant&non_coding_transcript_variant,intron_variant,intron_variant,intron_variant,intron_variant	MODIFIER	Scml4	ENSMUSG00000044770	ENSMUST00000136841,ENSMUST00000105495,ENSMUST00000105494,ENSMUST00000063063,ENSMUST00000157071	processed_transcript,protein_coding,protein_coding,protein_coding,protein_coding	NA,NA,NA,NA,NA	NA:NA,NA:NA,NA:NA,NA:NA,NA:NA	NA,NA,NA,NA,NA	NA,NA,NA,NA,NA	GT:GQ:QUAL:MQ:DP:ADF:ADR:DP4:FI	0/1:50:17.9505:60:29:11,5:3,10:11,3,5,10:2
10	43294158	A	C	0/1	C,C,C,C,C	intron_variant&non_coding_transcript_variant,intron_variant,intron_variant&non_coding_transcript_variant,intron_variant,intron_variant&NMD_transcript_variant	MODIFIER	Pdss2	ENSMUSG00000038240	ENSMUST00000160108,ENSMUST00000095725,ENSMUST00000162758,ENSMUST00000159139,ENSMUST00000160823	retained_intron,protein_coding,retained_intron,protein_coding,nonsense_mediated_decay	NA,NA,NA,NA,NA	NA:NA,NA:NA,NA:NA,NA:NA,NA:NA	NA,NA,NA,NA,NA	NA,NA,NA,NA,NA	GT:GQ:QUAL:MQ:DP:ADF:ADR:DP4:FI	0/1:44:12.5607:59:39:10,12:16,1:10,16,12,1:2
10	43331006	T	C	0/1	C,C,C,C,C	intron_variant&non_coding_transcript_variant,intron_variant,intron_variant&non_coding_transcript_variant,intron_variant,intron_variant&NMD_transcript_variant	MODIFIER	Pdss2	ENSMUSG00000038240	ENSMUST00000160108,ENSMUST00000095725,ENSMUST00000162758,ENSMUST00000159139,ENSMUST00000160823	retained_intron,protein_coding,retained_intron,protein_coding,nonsense_mediated_decay	NA,NA,NA,NA,NA	NA:NA,NA:NA,NA:NA,NA:NA,NA:NA	NA,NA,NA,NA,NA	NA,NA,NA,NA,NA	GT:GQ:QUAL:MQ:DP:ADF:ADR:DP4:FI	0/1:51:18.9257:56:34:5,11:16,2:5,16,11,2:2
10	43339295	A	C	0/1	C,C,C,C,C	intron_variant&non_coding_transcript_variant,intron_variant,intron_variant&non_coding_transcript_variant,intron_variant,intron_variant&NMD_transcript_variant	MODIFIER	Pdss2	ENSMUSG00000038240	ENSMUST00000160108,ENSMUST00000095725,ENSMUST00000162758,ENSMUST00000159139,ENSMUST00000160823	retained_intron,protein_coding,retained_intron,protein_coding,nonsense_mediated_decay	NA,NA,NA,NA,NA	NA:NA,NA:NA,NA:NA,NA:NA,NA:NA	NA,NA,NA,NA,NA	NA,NA,NA,NA,NA	GT:GQ:QUAL:MQ:DP:ADF:ADR:DP4:FI	0/1:56:24.9592:54:40:9,12:16,0:9,16,14,1:2
10	43706329	T	G	0/1	G,G,G	intron_variant&non_coding_transcript_variant,intron_variant&non_coding_transcript_variant,upstream_gene_variant	MODIFIER	F930017D23Rik	ENSMUSG00000075184	ENSMUST00000213342,ENSMUST00000215599,ENSMUST00000215845	lincRNA	NA,NA,NA	NA:NA,NA:NA,NA:NA	NA,NA,NA	NA,NA,NA	GT:GQ:QUAL:MQ:DP:ADF:ADR:DP4:FI	0/1:54:20.9889:59:46:19,0:7,20:19,7,0,20:2
10	44471673	A	G	0/1	G	intron_variant&non_coding_transcript_variant	MODIFIER	Prdm1	ENSMUSG00000038151	ENSMUST00000167340	retained_intron	NA	NA:NA	NA	NA	GT:GQ:QUAL:MQ:DP:ADF:ADR:DP4:FI	0/1:45:11.5101:56:20:5,3:6,6:5,6,3,6:2
10	47089820	TAC	T	0/1	-	intron_variant&non_coding_transcript_variant	MODIFIER	RP24-165I13.1	ENSMUSG00000110843	ENSMUST00000214355	lincRNA	NA	NA:NA	NA	NA	GT:GQ:QUAL:MQ:DP:ADF:ADR:DP4:FI	0/1:127:101:60:36:11,4:4,6:11,4,10,11:2
10	49427850	T	G	0/1	G,G,G,G,G,G,G	intron_variant,intron_variant,intron_variant,intron_variant,intron_variant,intron_variant,intron_variant&non_coding_transcript_variant	MODIFIER	Grik2	ENSMUSG00000056073	ENSMUST00000105484,ENSMUST00000218441,ENSMUST00000218598,ENSMUST00000218823,ENSMUST00000218669,ENSMUST00000079751,ENSMUST00000219051	protein_coding,protein_coding,protein_coding,protein_coding,protein_coding,protein_coding,processed_transcript	NA,NA,NA,NA,NA,NA,NA	NA:NA,NA:NA,NA:NA,NA:NA,NA:NA,NA:NA,NA:NA	NA,NA,NA,NA,NA,NA,NA	NA,NA,NA,NA,NA,NA,NA	GT:GQ:QUAL:MQ:DP:ADF:ADR:DP4:FI	0/1:55:23.3991:57:30:14,2:6,8:14,6,2,8:2
10	50775867	A	C	0/1	C,C	intron_variant&non_coding_transcript_variant,intron_variant	MODIFIER	Ascc3	ENSMUSG00000038774	ENSMUST00000217725,ENSMUST00000035606	processed_transcript,protein_coding	NA,NA	NA:NA,NA:NA	NA,NA	NA,NA	GT:GQ:QUAL:MQ:DP:ADF:ADR:DP4:FI	0/1:49:17.5303:58:29:3,7:16,2:3,16,7,3:2
10	51891830	A	G	0/1	G,G	intron_variant&non_coding_transcript_variant,downstream_gene_variant	MODIFIER	RP24-444M16.3,Gm23906	ENSMUSG00000112659,ENSMUSG00000088198	ENSMUST00000218243,ENSMUST00000157573	lincRNA,snoRNA	NA,NA	NA:NA,NA:NA	NA,NA	NA,NA	GT:GQ:QUAL:MQ:DP:ADF:ADR:DP4:FI	0/1:50:18.5551:57:31:15,1:8,7:15,8,1,7:2
10	52285202	AAG	A	0/1	-,-,-	intron_variant,intron_variant,non_coding_transcript_exon_variant&non_coding_transcript_variant	MODIFIER	Dcbld1	ENSMUSG00000019891	ENSMUST00000069004,ENSMUST00000218582,ENSMUST00000218278	protein_coding,protein_coding,retained_intron	NA,NA,3/3	NA:NA,NA:NA,1517-1518:NA	NA,NA,NA	NA,NA,NA	GT:GQ:QUAL:MQ:DP:ADF:ADR:DP4:FI	0/1:106:74:58:39:5,4:18,5:5,18,7,9:2
10	52369535	T	C	0/1	C,C,C,C	intron_variant,intron_variant&non_coding_transcript_variant,intron_variant,intron_variant	MODIFIER	Gopc	ENSMUSG00000019861	ENSMUST00000020008,ENSMUST00000217710,ENSMUST00000105475,ENSMUST00000217753	protein_coding,retained_intron,protein_coding,protein_coding	NA,NA,NA,NA	NA:NA,NA:NA,NA:NA,NA:NA	NA,NA,NA,NA	NA,NA,NA,NA	GT:GQ:QUAL:MQ:DP:ADF:ADR:DP4:FI	0/1:102:67:35:32:5,1:15,11:5,15,1,11:2
10	53504402	T	G	0/1	G,G	intron_variant&non_coding_transcript_variant	MODIFIER	RP24-496C8.2,RP24-496C8.7	ENSMUSG00000112739,ENSMUSG00000112733	ENSMUST00000218774,ENSMUST00000218925	lincRNA	NA,NA	NA:NA,NA:NA	NA,NA	NA,NA	GT:GQ:QUAL:MQ:DP:ADF:ADR:DP4:FI	0/1:71:38.1107:60:47:23,2:3,15:23,3,6,15:2
10	56382550	A	G	0/1	G,G,G,G,G,G,G,G	intron_variant,intron_variant,intron_variant,intron_variant&non_coding_transcript_variant,intron_variant,intron_variant,intron_variant,downstream_gene_variant	MODIFIER	Gja1	ENSMUSG00000050953	ENSMUST00000218444,ENSMUST00000217789,ENSMUST00000068581,ENSMUST00000220204,ENSMUST00000218834,ENSMUST00000220194,ENSMUST00000220069,ENSMUST00000218760	protein_coding,protein_coding,protein_coding,processed_transcript,protein_coding,protein_coding,protein_coding,retained_intron	NA,NA,NA,NA,NA,NA,NA,NA	NA:NA,NA:NA,NA:NA,NA:NA,NA:NA,NA:NA,NA:NA,NA:NA	NA,NA,NA,NA,NA,NA,NA,NA	NA,NA,NA,NA,NA,NA,NA,NA	GT:GQ:QUAL:MQ:DP:ADF:ADR:DP4:FI	0/1:45:13.8427:48:32:15,0:6,11:15,6,0,11:2
10	56382574	T	G	0/1	G,G,G,G,G,G,G,G	intron_variant,intron_variant,intron_variant,intron_variant&non_coding_transcript_variant,intron_variant,intron_variant,intron_variant,downstream_gene_variant	MODIFIER	Gja1	ENSMUSG00000050953	ENSMUST00000218444,ENSMUST00000217789,ENSMUST00000068581,ENSMUST00000220204,ENSMUST00000218834,ENSMUST00000220194,ENSMUST00000220069,ENSMUST00000218760	protein_coding,protein_coding,protein_coding,processed_transcript,protein_coding,protein_coding,protein_coding,retained_intron	NA,NA,NA,NA,NA,NA,NA,NA	NA:NA,NA:NA,NA:NA,NA:NA,NA:NA,NA:NA,NA:NA,NA:NA	NA,NA,NA,NA,NA,NA,NA,NA	NA,NA,NA,NA,NA,NA,NA,NA	GT:GQ:QUAL:MQ:DP:ADF:ADR:DP4:FI	0/1:52:19.0801:48:36:16,1:6,12:16,6,2,12:2
10	57684781	T	G	0/1	G,G,G,G,G,G,G,G,G	intron_variant&non_coding_transcript_variant,intron_variant,intron_variant&non_coding_transcript_variant,intron_variant,intron_variant,intron_variant,intron_variant,intron_variant,intron_variant	MODIFIER	Pkib	ENSMUSG00000019876	ENSMUST00000176741,ENSMUST00000075992,ENSMUST00000177299,ENSMUST00000177438,ENSMUST00000177325,ENSMUST00000066028,ENSMUST00000095668,ENSMUST00000175852,ENSMUST00000177473	processed_transcript,protein_coding,retained_intron,protein_coding,protein_coding,protein_coding,protein_coding,protein_coding,protein_coding	NA,NA,NA,NA,NA,NA,NA,NA,NA	NA:NA,NA:NA,NA:NA,NA:NA,NA:NA,NA:NA,NA:NA,NA:NA,NA:NA	NA,NA,NA,NA,NA,NA,NA,NA,NA	NA,NA,NA,NA,NA,NA,NA,NA,NA	GT:GQ:QUAL:MQ:DP:ADF:ADR:DP4:FI	0/1:60:26.3181:30:33:12,5:6,8:12,6,7,8:2
10	58925452	A	C	0/1	C,C,C	intron_variant,intron_variant&non_coding_transcript_variant,intron_variant	MODIFIER	Sh3rf3	ENSMUSG00000037990	ENSMUST00000135526,ENSMUST00000133151,ENSMUST00000153031	protein_coding,retained_intron,protein_coding	NA,NA,NA	NA:NA,NA:NA,NA:NA	NA,NA,NA	NA,NA,NA	GT:GQ:QUAL:MQ:DP:ADF:ADR:DP4:FI	0/1:76:45.007:36:50:15,9:13,7:15,13,14,8:2
10	59006261	T	C	0/1	C,C,C	intron_variant,intron_variant&non_coding_transcript_variant,intron_variant	MODIFIER	Sh3rf3	ENSMUSG00000037990	ENSMUST00000135526,ENSMUST00000133151,ENSMUST00000153031	protein_coding,retained_intron,protein_coding	NA,NA,NA	NA:NA,NA:NA,NA:NA	NA,NA,NA	NA,NA,NA	GT:GQ:QUAL:MQ:DP:ADF:ADR:DP4:FI	0/1:50:19.3723:55:28:13,3:8,4:13,8,3,4:2
10	59591576	A	ATG	0/1	TG,TG	intron_variant&NMD_transcript_variant,intron_variant	MODIFIER	Mcu	ENSMUSG00000009647	ENSMUST00000161435,ENSMUST00000020312	nonsense_mediated_decay,protein_coding	NA,NA	NA:NA,NA:NA	NA,NA	NA,NA	GT:GQ:QUAL:MQ:DP:ADF:ADR:DP4:FI	0/1:117:221:60:60:21,15:13,11:21,13,15,11:2
10	59610956	A	C	0/1	C,C,C,C	intron_variant&NMD_transcript_variant,intron_variant&non_coding_transcript_variant,intron_variant&non_coding_transcript_variant,intron_variant	MODIFIER	Mcu	ENSMUSG00000009647	ENSMUST00000161435,ENSMUST00000161168,ENSMUST00000162012,ENSMUST00000020312	nonsense_mediated_decay,processed_transcript,processed_transcript,protein_coding	NA,NA,NA,NA	NA:NA,NA:NA,NA:NA,NA:NA	NA,NA,NA,NA	NA,NA,NA,NA	GT:GQ:QUAL:MQ:DP:ADF:ADR:DP4:FI	0/1:70:37.6423:58:33:5,8:13,5:5,13,8,7:2
10	60764765	A	C	0/1	C,C,C	3_prime_UTR_variant,non_coding_transcript_exon_variant&non_coding_transcript_variant,3_prime_UTR_variant	MODIFIER	Unc5b	ENSMUSG00000020099	ENSMUST00000218637,ENSMUST00000218316,ENSMUST00000077925	protein_coding,processed_transcript,protein_coding	16/16,16/16,17/17	3465:NA,3558:NA,3697:NA	NA,NA,NA	NA,NA,NA	GT:GQ:QUAL:MQ:DP:ADF:ADR:DP4:FI	0/1:62:29.041:58:29:1,11:16,1:1,16,11,1:2
10	61328195	A	C	0/1	C,C	intron_variant&non_coding_transcript_variant,intron_variant	MODIFIER	Pald1	ENSMUSG00000020092	ENSMUST00000219240,ENSMUST00000020289	retained_intron,protein_coding	NA,NA	NA:NA,NA:NA	NA,NA	NA,NA	GT:GQ:QUAL:MQ:DP:ADF:ADR:DP4:FI	0/1:65:31.1951:60:39:7,14:12,3:7,12,15,5:2
10	61328201	A	C	0/1	C,C	intron_variant&non_coding_transcript_variant,intron_variant	MODIFIER	Pald1	ENSMUSG00000020092	ENSMUST00000219240,ENSMUST00000020289	retained_intron,protein_coding	NA,NA	NA:NA,NA:NA	NA,NA	NA,NA	GT:GQ:QUAL:MQ:DP:ADF:ADR:DP4:FI	0/1:67:34.7926:60:32:6,9:12,4:6,12,9,5:2
10	61428653	T	G	0/1	G,G,G	3_prime_UTR_variant,downstream_gene_variant,downstream_gene_variant	MODIFIER	Eif4ebp2,Nodal,Eif4ebp2	ENSMUSG00000020091,ENSMUSG00000037171,ENSMUSG00000020091	ENSMUST00000020288,ENSMUST00000049339,ENSMUST00000167087	protein_coding	3/3,NA,NA	5622:NA,NA:NA,NA:NA	NA,NA,NA	NA,NA,NA	GT:GQ:QUAL:MQ:DP:ADF:ADR:DP4:FI	0/1:46:15.1306:59:38:19,1:8,10:19,8,1,10:2
10	61914386	T	G	0/1	G,G,G,G	intron_variant,intron_variant,intron_variant&non_coding_transcript_variant,intron_variant	MODIFIER	Col13a1	ENSMUSG00000058806	ENSMUST00000105454,ENSMUST00000105452,ENSMUST00000051826,ENSMUST00000105453	protein_coding,protein_coding,retained_intron,protein_coding	NA,NA,NA,NA	NA:NA,NA:NA,NA:NA,NA:NA	NA,NA,NA,NA	NA,NA,NA,NA	GT:GQ:QUAL:MQ:DP:ADF:ADR:DP4:FI	0/1:48:17.0775:60:39:19,3:8,8:19,8,4,8:2
10	61924681	A	C	0/1	C,C,C,C	intron_variant,intron_variant,intron_variant&non_coding_transcript_variant,intron_variant	MODIFIER	Col13a1	ENSMUSG00000058806	ENSMUST00000105454,ENSMUST00000105452,ENSMUST00000051826,ENSMUST00000105453	protein_coding,protein_coding,retained_intron,protein_coding	NA,NA,NA,NA	NA:NA,NA:NA,NA:NA,NA:NA	NA,NA,NA,NA	NA,NA,NA,NA	GT:GQ:QUAL:MQ:DP:ADF:ADR:DP4:FI	0/1:55:22.8736:58:37:9,14:12,1:9,12,15,1:2
10	61942262	A	C	0/1	C,C,C,C	intron_variant,intron_variant,intron_variant&non_coding_transcript_variant,intron_variant	MODIFIER	Col13a1	ENSMUSG00000058806	ENSMUST00000105454,ENSMUST00000105452,ENSMUST00000051826,ENSMUST00000105453	protein_coding,protein_coding,retained_intron,protein_coding	NA,NA,NA,NA	NA:NA,NA:NA,NA:NA,NA:NA	NA,NA,NA,NA	NA,NA,NA,NA	GT:GQ:QUAL:MQ:DP:ADF:ADR:DP4:FI	0/1:71:39.3183:60:56:12,17:25,2:12,25,17,2:2
10	61962790	TAC	T	0/1	-,-,-,-,-	intron_variant,intron_variant,intron_variant&non_coding_transcript_variant,intron_variant,downstream_gene_variant	MODIFIER	Col13a1,Col13a1,Col13a1,Col13a1,RP23-402H19.1	ENSMUSG00000058806,ENSMUSG00000058806,ENSMUSG00000058806,ENSMUSG00000058806,ENSMUSG00000112574	ENSMUST00000105454,ENSMUST00000105452,ENSMUST00000051826,ENSMUST00000105453,ENSMUST00000218711	protein_coding,protein_coding,retained_intron,protein_coding,processed_pseudogene	NA,NA,NA,NA,NA	NA:NA,NA:NA,NA:NA,NA:NA,NA:NA	NA,NA,NA,NA,NA	NA,NA,NA,NA,NA	GT:GQ:QUAL:MQ:DP:ADF:ADR:DP4:FI	0/1:100:69:60:41:12,5:11,3:12,11,11,7:2
10	62313639	A	G	0/1	G,G,G,G,G,G,G,G,G,G,G,G,G,G,G,G,G,G,G	downstream_gene_variant,intron_variant,intron_variant,downstream_gene_variant,intron_variant&non_coding_transcript_variant,downstream_gene_variant,downstream_gene_variant,downstream_gene_variant,intron_variant,intron_variant,intron_variant,intron_variant,downstream_gene_variant,downstream_gene_variant,downstream_gene_variant,downstream_gene_variant,intron_variant,downstream_gene_variant,downstrea…	MODIFIER	Hk1	ENSMUSG00000037012	ENSMUST00000149534,ENSMUST00000139228,ENSMUST00000116238,ENSMUST00000134877,ENSMUST00000142527,ENSMUST00000135317,ENSMUST00000140383,ENSMUST00000130091,ENSMUST00000152761,ENSMUST00000099691,ENSMUST00000072357,ENSMUST00000143179,ENSMUST00000132926,ENSMUST00000154489,ENSMUST00000133429,ENSMUST00000143236,ENSMUST00000130422,ENSMUST00000136548,ENSMUST00000134447	protein_coding,protein_coding,protein_coding,protein_coding,retained_intron,protein_coding,protein_coding,protein_coding,protein_coding,protein_coding,protein_coding,protein_coding,protein_coding,protein_coding,protein_coding,protein_coding,protein_coding,protein_coding,protein_coding	NA,NA,NA,NA,NA,NA,NA,NA,NA,NA,NA,NA,NA,NA,NA,NA,NA,NA,NA	NA:NA,NA:NA,NA:NA,NA:NA,NA:NA,NA:NA,NA:NA,NA:NA,NA:NA,NA:NA,NA:NA,NA:NA,NA:NA,NA:NA,NA:NA,NA:NA,NA:NA,NA:NA,NA:NA	NA,NA,NA,NA,NA,NA,NA,NA,NA,NA,NA,NA,NA,NA,NA,NA,NA,NA,NA	NA,NA,NA,NA,NA,NA,NA,NA,NA,NA,NA,NA,NA,NA,NA,NA,NA,NA,NA	GT:GQ:QUAL:MQ:DP:ADF:ADR:DP4:FI	0/1:46:14.4438:58:44:21,2:4,15:21,4,3,16:2
10	62698477	T	G	0/1	G,G,G,G	intron_variant,upstream_gene_variant,intron_variant,intron_variant&NMD_transcript_variant	MODIFIER	Stox1,RP24-550H10.6,Stox1,Stox1	ENSMUSG00000036923,ENSMUSG00000112378,ENSMUSG00000036923,ENSMUSG00000036923	ENSMUST00000148720,ENSMUST00000220207,ENSMUST00000133371,ENSMUST00000126979	protein_coding,processed_pseudogene,protein_coding,nonsense_mediated_decay	NA,NA,NA,NA	NA:NA,NA:NA,NA:NA,NA:NA	NA,NA,NA,NA	NA,NA,NA,NA	GT:GQ:QUAL:MQ:DP:ADF:ADR:DP4:FI	0/1:42:10.9111:60:47:24,1:8,14:24,8,1,14:2
10	62716152	C	A	0/1	A,A,A	intron_variant,intron_variant,intron_variant&NMD_transcript_variant	MODIFIER	Stox1	ENSMUSG00000036923	ENSMUST00000148720,ENSMUST00000133371,ENSMUST00000126979	protein_coding,protein_coding,nonsense_mediated_decay	NA,NA,NA	NA:NA,NA:NA,NA:NA	NA,NA,NA	NA,NA,NA	GT:GQ:QUAL:MQ:DP:ADF:ADR:DP4:FI	0/1:72:40.5725:60:55:21,0:20,14:21,20,0,14:2
10	62994076	A	C	0/1	C,C,C,C,C,C,C,C	intron_variant,intron_variant,intron_variant&NMD_transcript_variant,intron_variant&NMD_transcript_variant,downstream_gene_variant,downstream_gene_variant,intron_variant,upstream_gene_variant	MODIFIER	Rufy2,Rufy2,Rufy2,Rufy2,Rufy2,Rufy2,Rufy2,Gm16135	ENSMUSG00000020070,ENSMUSG00000020070,ENSMUSG00000020070,ENSMUSG00000020070,ENSMUSG00000020070,ENSMUSG00000020070,ENSMUSG00000020070,ENSMUSG00000084985	ENSMUST00000122231,ENSMUST00000119567,ENSMUST00000062600,ENSMUST00000143594,ENSMUST00000148259,ENSMUST00000156302,ENSMUST00000131718,ENSMUST00000129470	protein_coding,protein_coding,nonsense_mediated_decay,nonsense_mediated_decay,retained_intron,protein_coding,protein_coding,antisense	NA,NA,NA,NA,NA,NA,NA,NA	NA:NA,NA:NA,NA:NA,NA:NA,NA:NA,NA:NA,NA:NA,NA:NA	NA,NA,NA,NA,NA,NA,NA,NA	NA,NA,NA,NA,NA,NA,NA,NA	GT:GQ:QUAL:MQ:DP:ADF:ADR:DP4:FI	0/1:52:18.9675:56:25:3,6:10,3:3,10,7,5:2
10	66700588	T	C	0/1	C	intron_variant&non_coding_transcript_variant	MODIFIER	RP24-395H7.3	ENSMUSG00000112202	ENSMUST00000217731	lincRNA	NA	NA:NA	NA	NA	GT:GQ:QUAL:MQ:DP:ADF:ADR:DP4:FI	0/1:45:13.4258:59:35:4,12:18,0:4,18,12,1:2
10	67115152	A	C	0/1	C,C,C	intron_variant&non_coding_transcript_variant,intron_variant,intron_variant&non_coding_transcript_variant	MODIFIER	Jmjd1c	ENSMUSG00000037876	ENSMUST00000173295,ENSMUST00000174317,ENSMUST00000174062	retained_intron,protein_coding,retained_intron	NA,NA,NA	NA:NA,NA:NA,NA:NA	NA,NA,NA	NA,NA,NA	GT:GQ:QUAL:MQ:DP:ADF:ADR:DP4:FI	0/1:59:27.4229:59:32:4,13:15,0:4,15,13,0:2
10	67209239	A	C	0/1	C,C,C,C,C	intron_variant,intron_variant,intron_variant,intron_variant&non_coding_transcript_variant,intron_variant	MODIFIER	Jmjd1c	ENSMUSG00000037876	ENSMUST00000173689,ENSMUST00000174408,ENSMUST00000051446,ENSMUST00000173661,ENSMUST00000174317	protein_coding,protein_coding,protein_coding,retained_intron,protein_coding	NA,NA,NA,NA,NA	NA:NA,NA:NA,NA:NA,NA:NA,NA:NA	NA,NA,NA,NA,NA	NA,NA,NA,NA,NA	GT:GQ:QUAL:MQ:DP:ADF:ADR:DP4:FI	0/1:48:15.7818:59:34:3,11:18,1:3,18,12,1:2
10	67299800	A	C	0/1	C	intron_variant&non_coding_transcript_variant	MODIFIER	RP24-183O8.6	ENSMUSG00000112314	ENSMUST00000220398	lincRNA	NA	NA:NA	NA	NA	GT:GQ:QUAL:MQ:DP:ADF:ADR:DP4:FI	0/1:60:28.1196:59:45:7,11:27,0:7,27,11,0:2
10	68054934	A	C	0/1	C,C,C	downstream_gene_variant,intron_variant&NMD_transcript_variant,intron_variant&NMD_transcript_variant	MODIFIER	Rtkn2	ENSMUSG00000037846	ENSMUST00000123147,ENSMUST00000147556,ENSMUST00000068994	processed_transcript,nonsense_mediated_decay,nonsense_mediated_decay	NA,NA,NA	NA:NA,NA:NA,NA:NA	NA,NA,NA	NA,NA,NA	GT:GQ:QUAL:MQ:DP:ADF:ADR:DP4:FI	0/1:54:23.0356:60:32:11,9:12,0:11,12,9,0:2
10	69406596	A	C	0/1	C,C,C	intron_variant,intron_variant&non_coding_transcript_variant,intron_variant&non_coding_transcript_variant	MODIFIER	Ank3	ENSMUSG00000069601	ENSMUST00000218680,ENSMUST00000218194,ENSMUST00000217780	protein_coding,processed_transcript,retained_intron	NA,NA,NA	NA:NA,NA:NA,NA:NA	NA,NA,NA	NA,NA,NA	GT:GQ:QUAL:MQ:DP:ADF:ADR:DP4:FI	0/1:46:14.2832:57:23:3,8:12,0:3,12,8,0:2
10	69656708	A	G	0/1	G,G,G,G,G,G,G,G,G,G,G,G,G,G,G	intron_variant&non_coding_transcript_variant,intron_variant,intron_variant&non_coding_transcript_variant,intron_variant,intron_variant,intron_variant,intron_variant,intron_variant,intron_variant,intron_variant,intron_variant,intron_variant&non_coding_transcript_variant,intron_variant,intron_variant,intron_variant	MODIFIER	Ank3	ENSMUSG00000069601	ENSMUST00000182373,ENSMUST00000054167,ENSMUST00000182194,ENSMUST00000182439,ENSMUST00000092432,ENSMUST00000218680,ENSMUST00000182155,ENSMUST00000183169,ENSMUST00000092431,ENSMUST00000182557,ENSMUST00000183148,ENSMUST00000182379,ENSMUST00000047061,ENSMUST00000092434,ENSMUST00000182884	retained_intron,protein_coding,retained_intron,protein_coding,protein_coding,protein_coding,protein_coding,protein_coding,protein_coding,protein_coding,protein_coding,processed_transcript,protein_coding,protein_coding,protein_coding	NA,NA,NA,NA,NA,NA,NA,NA,NA,NA,NA,NA,NA,NA,NA	NA:NA,NA:NA,NA:NA,NA:NA,NA:NA,NA:NA,NA:NA,NA:NA,NA:NA,NA:NA,NA:NA,NA:NA,NA:NA,NA:NA,NA:NA	NA,NA,NA,NA,NA,NA,NA,NA,NA,NA,NA,NA,NA,NA,NA	NA,NA,NA,NA,NA,NA,NA,NA,NA,NA,NA,NA,NA,NA,NA	GT:GQ:QUAL:MQ:DP:ADF:ADR:DP4:FI	0/1:64:30.3412:55:32:4,9:11,6:4,11,10,7:2
10	69658663	A	G	0/1	G,G,G,G,G,G,G,G,G,G,G,G,G,G,G	intron_variant&non_coding_transcript_variant,intron_variant,intron_variant&non_coding_transcript_variant,intron_variant,intron_variant,intron_variant,intron_variant,intron_variant,intron_variant,intron_variant,intron_variant,intron_variant&non_coding_transcript_variant,intron_variant,intron_variant,intron_variant	MODIFIER	Ank3	ENSMUSG00000069601	ENSMUST00000182373,ENSMUST00000054167,ENSMUST00000182194,ENSMUST00000182439,ENSMUST00000092432,ENSMUST00000218680,ENSMUST00000182155,ENSMUST00000183169,ENSMUST00000092431,ENSMUST00000182557,ENSMUST00000183148,ENSMUST00000182379,ENSMUST00000047061,ENSMUST00000092434,ENSMUST00000182884	retained_intron,protein_coding,retained_intron,protein_coding,protein_coding,protein_coding,protein_coding,protein_coding,protein_coding,protein_coding,protein_coding,processed_transcript,protein_coding,protein_coding,protein_coding	NA,NA,NA,NA,NA,NA,NA,NA,NA,NA,NA,NA,NA,NA,NA	NA:NA,NA:NA,NA:NA,NA:NA,NA:NA,NA:NA,NA:NA,NA:NA,NA:NA,NA:NA,NA:NA,NA:NA,NA:NA,NA:NA,NA:NA	NA,NA,NA,NA,NA,NA,NA,NA,NA,NA,NA,NA,NA,NA,NA	NA,NA,NA,NA,NA,NA,NA,NA,NA,NA,NA,NA,NA,NA,NA	GT:GQ:QUAL:MQ:DP:ADF:ADR:DP4:FI	0/1:45:13.8644:59:36:18,0:9,8:18,9,1,8:2
10	69667657	A	C	0/1	C,C,C,C,C,C,C,C,C,C,C,C,C,C,C	intron_variant&non_coding_transcript_variant,intron_variant,intron_variant&non_coding_transcript_variant,intron_variant,intron_variant,intron_variant,intron_variant,intron_variant,intron_variant,intron_variant,intron_variant,intron_variant&non_coding_transcript_variant,intron_variant,intron_variant,intron_variant	MODIFIER	Ank3	ENSMUSG00000069601	ENSMUST00000182373,ENSMUST00000054167,ENSMUST00000182194,ENSMUST00000182439,ENSMUST00000092432,ENSMUST00000218680,ENSMUST00000182155,ENSMUST00000183169,ENSMUST00000092431,ENSMUST00000182557,ENSMUST00000183148,ENSMUST00000182379,ENSMUST00000047061,ENSMUST00000092434,ENSMUST00000182884	retained_intron,protein_coding,retained_intron,protein_coding,protein_coding,protein_coding,protein_coding,protein_coding,protein_coding,protein_coding,protein_coding,processed_transcript,protein_coding,protein_coding,protein_coding	NA,NA,NA,NA,NA,NA,NA,NA,NA,NA,NA,NA,NA,NA,NA	NA:NA,NA:NA,NA:NA,NA:NA,NA:NA,NA:NA,NA:NA,NA:NA,NA:NA,NA:NA,NA:NA,NA:NA,NA:NA,NA:NA,NA:NA	NA,NA,NA,NA,NA,NA,NA,NA,NA,NA,NA,NA,NA,NA,NA	NA,NA,NA,NA,NA,NA,NA,NA,NA,NA,NA,NA,NA,NA,NA	GT:GQ:QUAL:MQ:DP:ADF:ADR:DP4:FI	0/1:58:25.5641:59:32:3,11:15,0:3,15,12,2:2
10	69745801	TTAGA	T	0/1	-,-,-,-,-,-,-,-,-,-,-,-,-,-,-,-,-	intron_variant&non_coding_transcript_variant,intron_variant,intron_variant,intron_variant,intron_variant,intron_variant,intron_variant,intron_variant&non_coding_transcript_variant,intron_variant,intron_variant&non_coding_transcript_variant,intron_variant,intron_variant&non_coding_transcript_variant,intron_variant,intron_variant,intron_variant,intron_variant,intron_variant	MODIFIER	Ank3	ENSMUSG00000069601	ENSMUST00000182373,ENSMUST00000182992,ENSMUST00000183169,ENSMUST00000092431,ENSMUST00000183148,ENSMUST00000182884,ENSMUST00000054167,ENSMUST00000182194,ENSMUST00000182439,ENSMUST00000182162,ENSMUST00000092432,ENSMUST00000182474,ENSMUST00000182155,ENSMUST00000218680,ENSMUST00000182557,ENSMUST00000092434,ENSMUST00000047061	retained_intron,protein_coding,protein_coding,protein_coding,protein_coding,protein_coding,protein_coding,retained_intron,protein_coding,retained_intron,protein_coding,retained_intron,protein_coding,protein_coding,protein_coding,protein_coding,protein_coding	NA,NA,NA,NA,NA,NA,NA,NA,NA,NA,NA,NA,NA,NA,NA,NA,NA	NA:NA,NA:NA,NA:NA,NA:NA,NA:NA,NA:NA,NA:NA,NA:NA,NA:NA,NA:NA,NA:NA,NA:NA,NA:NA,NA:NA,NA:NA,NA:NA,NA:NA	NA,NA,NA,NA,NA,NA,NA,NA,NA,NA,NA,NA,NA,NA,NA,NA,NA	NA,NA,NA,NA,NA,NA,NA,NA,NA,NA,NA,NA,NA,NA,NA,NA,NA	GT:GQ:QUAL:MQ:DP:ADF:ADR:DP4:FI	0/1:127:222:60:36:7,12:8,9:7,8,12,9:2
10	69997665	A	C	0/1	C,C,C,C,C,C,C,C,C,C,C,C,C,C,C,C,C,C,C,C,C,C,C,C,C,C,C,C,C,C,C	downstream_gene_variant,intron_variant,intron_variant,intron_variant,intron_variant&non_coding_transcript_variant,intron_variant,intron_variant,intron_variant,intron_variant,intron_variant&non_coding_transcript_variant,intron_variant,intron_variant,intron_variant,intron_variant,intron_variant,intron_variant,intron_variant,intron_variant,intron_variant,intron_variant,intron_variant,intron_variant,…	MODIFIER	Ank3	ENSMUSG00000069601	ENSMUST00000182687,ENSMUST00000092433,ENSMUST00000182972,ENSMUST00000182992,ENSMUST00000183001,ENSMUST00000186247,ENSMUST00000182269,ENSMUST00000182207,ENSMUST00000183261,ENSMUST00000182606,ENSMUST00000183169,ENSMUST00000092431,ENSMUST00000183148,ENSMUST00000182795,ENSMUST00000183074,ENSMUST00000182437,ENSMUST00000182029,ENSMUST00000182692,ENSMUST00000182884,ENSMUST00000054167,ENSMUST00000182439,…	retained_intron,protein_coding,protein_coding,protein_coding,retained_intron,protein_coding,protein_coding,protein_coding,protein_coding,retained_intron,protein_coding,protein_coding,protein_coding,protein_coding,protein_coding,protein_coding,protein_coding,protein_coding,protein_coding,protein_coding,protein_coding,protein_coding,nonsense_mediated_decay,retained_intron,protein_coding,protein_cod…	NA,NA,NA,NA,NA,NA,NA,NA,NA,NA,NA,NA,NA,NA,NA,NA,NA,NA,NA,NA,NA,NA,NA,NA,NA,NA,NA,NA,NA,NA,NA	NA:NA,NA:NA,NA:NA,NA:NA,NA:NA,NA:NA,NA:NA,NA:NA,NA:NA,NA:NA,NA:NA,NA:NA,NA:NA,NA:NA,NA:NA,NA:NA,NA:NA,NA:NA,NA:NA,NA:NA,NA:NA,NA:NA,NA:NA,NA:NA,NA:NA,NA:NA,NA:NA,NA:NA,NA:NA,NA:NA,NA:NA	NA,NA,NA,NA,NA,NA,NA,NA,NA,NA,NA,NA,NA,NA,NA,NA,NA,NA,NA,NA,NA,NA,NA,NA,NA,NA,NA,NA,NA,NA,NA	NA,NA,NA,NA,NA,NA,NA,NA,NA,NA,NA,NA,NA,NA,NA,NA,NA,NA,NA,NA,NA,NA,NA,NA,NA,NA,NA,NA,NA,NA,NA	GT:GQ:QUAL:MQ:DP:ADF:ADR:DP4:FI	0/1:46:14.2423:60:42:9,13:19,1:9,19,13,1:2
10	70542598	A	C	0/1	C,C,C,C,C,C	intron_variant&non_coding_transcript_variant,intron_variant&non_coding_transcript_variant,intron_variant,intron_variant,intron_variant,intron_variant&non_coding_transcript_variant	MODIFIER	Fam13c	ENSMUSG00000043259	ENSMUST00000220159,ENSMUST00000220442,ENSMUST00000062883,ENSMUST00000173042,ENSMUST00000105436,ENSMUST00000219514	retained_intron,retained_intron,protein_coding,protein_coding,protein_coding,retained_intron	NA,NA,NA,NA,NA,NA	NA:NA,NA:NA,NA:NA,NA:NA,NA:NA,NA:NA	NA,NA,NA,NA,NA,NA	NA,NA,NA,NA,NA,NA	GT:GQ:QUAL:MQ:DP:ADF:ADR:DP4:FI	0/1:73:39.2115:59:36:5,16:14,0:5,14,17,0:2
10	70632156	T	G	0/1	G,G,G,G	intron_variant,intron_variant&non_coding_transcript_variant,intron_variant,intron_variant&non_coding_transcript_variant	MODIFIER	Phyhipl	ENSMUSG00000037747	ENSMUST00000162144,ENSMUST00000162571,ENSMUST00000162793,ENSMUST00000161687	protein_coding,processed_transcript,protein_coding,processed_transcript	NA,NA,NA,NA	NA:NA,NA:NA,NA:NA,NA:NA	NA,NA,NA,NA	NA,NA,NA,NA	GT:GQ:QUAL:MQ:DP:ADF:ADR:DP4:FI	0/1:90:58:60:40:16,2:9,11:16,9,4,11:2
10	70632164	T	G	0/1	G,G,G,G	intron_variant,intron_variant&non_coding_transcript_variant,intron_variant,intron_variant&non_coding_transcript_variant	MODIFIER	Phyhipl	ENSMUSG00000037747	ENSMUST00000162144,ENSMUST00000162571,ENSMUST00000162793,ENSMUST00000161687	protein_coding,processed_transcript,protein_coding,processed_transcript	NA,NA,NA,NA	NA:NA,NA:NA,NA:NA,NA:NA	NA,NA,NA,NA	NA,NA,NA,NA	GT:GQ:QUAL:MQ:DP:ADF:ADR:DP4:FI	0/1:60:28.4551:60:41:17,1:10,13:17,10,1,13:2
10	70717534	T	G	0/1	G	intron_variant&non_coding_transcript_variant	MODIFIER	RP23-116L23.4	ENSMUSG00000112607	ENSMUST00000219486	lincRNA	NA	NA:NA	NA	NA	GT:GQ:QUAL:MQ:DP:ADF:ADR:DP4:FI	0/1:47:12.6103:47:17:5,4:1,6:5,1,5,6:2
10	70946374	T	G	0/1	G,G,G,G	intron_variant,intron_variant&non_coding_transcript_variant,intron_variant,intron_variant	MODIFIER	Bicc1	ENSMUSG00000014329	ENSMUST00000014473,ENSMUST00000144740,ENSMUST00000131445,ENSMUST00000143791	protein_coding,retained_intron,protein_coding,protein_coding	NA,NA,NA,NA	NA:NA,NA:NA,NA:NA,NA:NA	NA,NA,NA,NA	NA,NA,NA,NA	GT:GQ:QUAL:MQ:DP:ADF:ADR:DP4:FI	0/1:45:14.6192:48:43:17,3:11,7:17,11,7,8:2
10	71187243	A	C	0/1	C,C	intron_variant&non_coding_transcript_variant	MODIFIER	RP23-282P18.5	ENSMUSG00000112028	ENSMUST00000219835,ENSMUST00000218730	lincRNA	NA,NA	NA:NA,NA:NA	NA,NA	NA,NA	GT:GQ:QUAL:MQ:DP:ADF:ADR:DP4:FI	0/1:62:30.4265:60:40:16,7:8,8:16,8,7,9:2
10	71256034	T	G	0/1	G,G,G	intron_variant&non_coding_transcript_variant,downstream_gene_variant,intron_variant	MODIFIER	Ube2d1	ENSMUSG00000019927	ENSMUST00000144636,ENSMUST00000144231,ENSMUST00000020085	retained_intron,retained_intron,protein_coding	NA,NA,NA	NA:NA,NA:NA,NA:NA	NA,NA,NA	NA,NA,NA	GT:GQ:QUAL:MQ:DP:ADF:ADR:DP4:FI	0/1:76:41.3725:57:45:14,4:5,22:14,5,4,22:2
10	71259188	G	A	0/1	A,A,A	upstream_gene_variant,intron_variant&non_coding_transcript_variant,intron_variant	MODIFIER	Ube2d1	ENSMUSG00000019927	ENSMUST00000144636,ENSMUST00000144231,ENSMUST00000020085	retained_intron,retained_intron,protein_coding	NA,NA,NA	NA:NA,NA:NA,NA:NA	NA,NA,NA	NA,NA,NA	GT:GQ:QUAL:MQ:DP:ADF:ADR:DP4:FI	0/1:127:222:60:55:7,14:18,15:7,18,14,16:2
10	71625688	A	C	0/1	C	intron_variant&non_coding_transcript_variant	MODIFIER	RP24-498F21.1	ENSMUSG00000112126	ENSMUST00000218514	lincRNA	NA	NA:NA	NA	NA	GT:GQ:QUAL:MQ:DP:ADF:ADR:DP4:FI	0/1:52:20.1065:52:39:5,13:20,0:5,20,13,1:2
10	73399766	T	G	0/1	G,G,G	intron_variant&non_coding_transcript_variant	MODIFIER	Pcdh15	ENSMUSG00000052613	ENSMUST00000123398,ENSMUST00000148572,ENSMUST00000156999	retained_intron	NA,NA,NA	NA:NA,NA:NA,NA:NA	NA,NA,NA	NA,NA,NA	GT:GQ:QUAL:MQ:DP:ADF:ADR:DP4:FI	0/1:55:21.9598:59:33:14,1:4,13:14,4,2,13:2
10	73419928	CAAA	C	0/1	-,-,-	intron_variant&non_coding_transcript_variant	MODIFIER	Pcdh15	ENSMUSG00000052613	ENSMUST00000123398,ENSMUST00000148572,ENSMUST00000156999	retained_intron	NA,NA,NA	NA:NA,NA:NA,NA:NA	NA,NA,NA	NA,NA,NA	GT:GQ:QUAL:MQ:DP:ADF:ADR:DP4:FI	0/1:127:222:60:41:8,11:14,8:8,14,11,8:2
10	73819232	A	G	0/1	G,G,G,G,G,G,G,G,G,G,G,G,G,G,G,G,G,G,G,G,G,G,G,G,G,G,G,G,G	upstream_gene_variant,upstream_gene_variant,upstream_gene_variant,upstream_gene_variant,upstream_gene_variant,upstream_gene_variant,upstream_gene_variant,upstream_gene_variant,upstream_gene_variant,upstream_gene_variant,upstream_gene_variant,upstream_gene_variant,upstream_gene_variant,upstream_gene_variant,upstream_gene_variant,upstream_gene_variant,upstream_gene_variant,upstream_gene_variant,ups…	MODIFIER	Pcdh15	ENSMUSG00000052613	ENSMUST00000092420,ENSMUST00000105429,ENSMUST00000144302,ENSMUST00000125006,ENSMUST00000191854,ENSMUST00000152655,ENSMUST00000193361,ENSMUST00000146682,ENSMUST00000131724,ENSMUST00000136096,ENSMUST00000131321,ENSMUST00000064562,ENSMUST00000134009,ENSMUST00000155701,ENSMUST00000124046,ENSMUST00000152819,ENSMUST00000151116,ENSMUST00000129404,ENSMUST00000105426,ENSMUST00000125517,ENSMUST00000123398,…	protein_coding,protein_coding,nonsense_mediated_decay,protein_coding,protein_coding,protein_coding,protein_coding,protein_coding,protein_coding,nonsense_mediated_decay,protein_coding,protein_coding,protein_coding,protein_coding,protein_coding,protein_coding,protein_coding,protein_coding,protein_coding,protein_coding,retained_intron,nonsense_mediated_decay,protein_coding,protein_coding,protein_cod…	NA,NA,NA,NA,NA,NA,NA,NA,NA,NA,NA,NA,NA,NA,NA,NA,NA,NA,NA,NA,NA,NA,NA,NA,NA,NA,NA,NA,NA	NA:NA,NA:NA,NA:NA,NA:NA,NA:NA,NA:NA,NA:NA,NA:NA,NA:NA,NA:NA,NA:NA,NA:NA,NA:NA,NA:NA,NA:NA,NA:NA,NA:NA,NA:NA,NA:NA,NA:NA,NA:NA,NA:NA,NA:NA,NA:NA,NA:NA,NA:NA,NA:NA,NA:NA,NA:NA	NA,NA,NA,NA,NA,NA,NA,NA,NA,NA,NA,NA,NA,NA,NA,NA,NA,NA,NA,NA,NA,NA,NA,NA,NA,NA,NA,NA,NA	NA,NA,NA,NA,NA,NA,NA,NA,NA,NA,NA,NA,NA,NA,NA,NA,NA,NA,NA,NA,NA,NA,NA,NA,NA,NA,NA,NA,NA	GT:GQ:QUAL:MQ:DP:ADF:ADR:DP4:FI	0/1:50:18.8197:51:30:16,7:7,0:16,7,7,0:2
10	74038801	A	C	0/1	C,C,C,C,C,C,C,C,C,C,C,C,C,C,C,C,C,C,C,C,C,C,C,C,C,C,C,C,C,C,C,C	intron_variant,intron_variant,intron_variant,intron_variant,intron_variant,intron_variant,intron_variant,intron_variant&NMD_transcript_variant,intron_variant,intron_variant,intron_variant,intron_variant,intron_variant,intron_variant,intron_variant,intron_variant,intron_variant&non_coding_transcript_variant,intron_variant&NMD_transcript_variant,intron_variant,intron_variant,intron_variant,intron_v…	MODIFIER	Pcdh15	ENSMUSG00000052613	ENSMUST00000092420,ENSMUST00000193739,ENSMUST00000105429,ENSMUST00000125006,ENSMUST00000191854,ENSMUST00000193361,ENSMUST00000131724,ENSMUST00000136096,ENSMUST00000131321,ENSMUST00000064562,ENSMUST00000134009,ENSMUST00000155701,ENSMUST00000124046,ENSMUST00000152819,ENSMUST00000151116,ENSMUST00000125517,ENSMUST00000123398,ENSMUST00000125055,ENSMUST00000177420,ENSMUST00000105424,ENSMUST00000147189,…	protein_coding,protein_coding,protein_coding,protein_coding,protein_coding,protein_coding,protein_coding,nonsense_mediated_decay,protein_coding,protein_coding,protein_coding,protein_coding,protein_coding,protein_coding,protein_coding,protein_coding,retained_intron,nonsense_mediated_decay,protein_coding,protein_coding,protein_coding,protein_coding,protein_coding,protein_coding,protein_coding,nonse…	NA,NA,NA,NA,NA,NA,NA,NA,NA,NA,NA,NA,NA,NA,NA,NA,NA,NA,NA,NA,NA,NA,NA,NA,NA,NA,NA,NA,NA,NA,NA,NA	NA:NA,NA:NA,NA:NA,NA:NA,NA:NA,NA:NA,NA:NA,NA:NA,NA:NA,NA:NA,NA:NA,NA:NA,NA:NA,NA:NA,NA:NA,NA:NA,NA:NA,NA:NA,NA:NA,NA:NA,NA:NA,NA:NA,NA:NA,NA:NA,NA:NA,NA:NA,NA:NA,NA:NA,NA:NA,NA:NA,NA:NA,NA:NA	NA,NA,NA,NA,NA,NA,NA,NA,NA,NA,NA,NA,NA,NA,NA,NA,NA,NA,NA,NA,NA,NA,NA,NA,NA,NA,NA,NA,NA,NA,NA,NA	NA,NA,NA,NA,NA,NA,NA,NA,NA,NA,NA,NA,NA,NA,NA,NA,NA,NA,NA,NA,NA,NA,NA,NA,NA,NA,NA,NA,NA,NA,NA,NA	GT:GQ:QUAL:MQ:DP:ADF:ADR:DP4:FI	0/1:72:40.4958:57:23:3,8:12,0:3,12,8,0:2
10	74196000	A	C	0/1	C,C,C,C,C,C,C,C,C,C,C,C,C,C,C,C,C,C,C,C,C,C,C,C,C,C,C,C,C,C,C,C	intron_variant,intron_variant,intron_variant,intron_variant,intron_variant,intron_variant,intron_variant,intron_variant&NMD_transcript_variant,intron_variant,intron_variant,intron_variant,intron_variant,intron_variant,intron_variant,intron_variant,intron_variant,intron_variant&non_coding_transcript_variant,intron_variant&NMD_transcript_variant,intron_variant,intron_variant,intron_variant,intron_v…	MODIFIER	Pcdh15	ENSMUSG00000052613	ENSMUST00000092420,ENSMUST00000193739,ENSMUST00000105429,ENSMUST00000125006,ENSMUST00000191854,ENSMUST00000193361,ENSMUST00000131724,ENSMUST00000136096,ENSMUST00000131321,ENSMUST00000064562,ENSMUST00000134009,ENSMUST00000155701,ENSMUST00000124046,ENSMUST00000152819,ENSMUST00000151116,ENSMUST00000125517,ENSMUST00000123398,ENSMUST00000125055,ENSMUST00000177420,ENSMUST00000105424,ENSMUST00000147189,…	protein_coding,protein_coding,protein_coding,protein_coding,protein_coding,protein_coding,protein_coding,nonsense_mediated_decay,protein_coding,protein_coding,protein_coding,protein_coding,protein_coding,protein_coding,protein_coding,protein_coding,retained_intron,nonsense_mediated_decay,protein_coding,protein_coding,protein_coding,protein_coding,protein_coding,protein_coding,protein_coding,nonse…	NA,NA,NA,NA,NA,NA,NA,NA,NA,NA,NA,NA,NA,NA,NA,NA,NA,NA,NA,NA,NA,NA,NA,NA,NA,NA,NA,NA,NA,NA,NA,NA	NA:NA,NA:NA,NA:NA,NA:NA,NA:NA,NA:NA,NA:NA,NA:NA,NA:NA,NA:NA,NA:NA,NA:NA,NA:NA,NA:NA,NA:NA,NA:NA,NA:NA,NA:NA,NA:NA,NA:NA,NA:NA,NA:NA,NA:NA,NA:NA,NA:NA,NA:NA,NA:NA,NA:NA,NA:NA,NA:NA,NA:NA,NA:NA	NA,NA,NA,NA,NA,NA,NA,NA,NA,NA,NA,NA,NA,NA,NA,NA,NA,NA,NA,NA,NA,NA,NA,NA,NA,NA,NA,NA,NA,NA,NA,NA	NA,NA,NA,NA,NA,NA,NA,NA,NA,NA,NA,NA,NA,NA,NA,NA,NA,NA,NA,NA,NA,NA,NA,NA,NA,NA,NA,NA,NA,NA,NA,NA	GT:GQ:QUAL:MQ:DP:ADF:ADR:DP4:FI	0/1:67:33.2141:59:48:7,19:19,3:7,19,19,3:2
10	74323171	A	G	0/1	G,G,G,G,G,G,G,G,G,G,G,G,G,G,G,G,G,G,G,G,G,G,G,G,G,G,G,G,G,G,G,G	intron_variant,intron_variant,intron_variant,intron_variant,intron_variant,intron_variant,intron_variant,intron_variant&NMD_transcript_variant,intron_variant,intron_variant,intron_variant,intron_variant,intron_variant,intron_variant,intron_variant,intron_variant,intron_variant&NMD_transcript_variant,intron_variant,intron_variant,intron_variant,intron_variant,intron_variant,intron_variant,intron_v…	MODIFIER	Pcdh15	ENSMUSG00000052613	ENSMUST00000092420,ENSMUST00000193739,ENSMUST00000105429,ENSMUST00000125006,ENSMUST00000191854,ENSMUST00000193361,ENSMUST00000131724,ENSMUST00000136096,ENSMUST00000131321,ENSMUST00000064562,ENSMUST00000134009,ENSMUST00000155701,ENSMUST00000124046,ENSMUST00000152819,ENSMUST00000151116,ENSMUST00000125517,ENSMUST00000125055,ENSMUST00000177420,ENSMUST00000105424,ENSMUST00000147189,ENSMUST00000149977,…	protein_coding,protein_coding,protein_coding,protein_coding,protein_coding,protein_coding,protein_coding,nonsense_mediated_decay,protein_coding,protein_coding,protein_coding,protein_coding,protein_coding,protein_coding,protein_coding,protein_coding,nonsense_mediated_decay,protein_coding,protein_coding,protein_coding,protein_coding,protein_coding,protein_coding,protein_coding,nonsense_mediated_dec…	NA,NA,NA,NA,NA,NA,NA,NA,NA,NA,NA,NA,NA,NA,NA,NA,NA,NA,NA,NA,NA,NA,NA,NA,NA,NA,NA,NA,NA,NA,NA,NA	NA:NA,NA:NA,NA:NA,NA:NA,NA:NA,NA:NA,NA:NA,NA:NA,NA:NA,NA:NA,NA:NA,NA:NA,NA:NA,NA:NA,NA:NA,NA:NA,NA:NA,NA:NA,NA:NA,NA:NA,NA:NA,NA:NA,NA:NA,NA:NA,NA:NA,NA:NA,NA:NA,NA:NA,NA:NA,NA:NA,NA:NA,NA:NA	NA,NA,NA,NA,NA,NA,NA,NA,NA,NA,NA,NA,NA,NA,NA,NA,NA,NA,NA,NA,NA,NA,NA,NA,NA,NA,NA,NA,NA,NA,NA,NA	NA,NA,NA,NA,NA,NA,NA,NA,NA,NA,NA,NA,NA,NA,NA,NA,NA,NA,NA,NA,NA,NA,NA,NA,NA,NA,NA,NA,NA,NA,NA,NA	GT:GQ:QUAL:MQ:DP:ADF:ADR:DP4:FI	0/1:45:13.3597:58:30:18,0:1,11:18,1,0,11:2
10	75426343	A	C	0/1	C,C,C,C,C,C,C	downstream_gene_variant,upstream_gene_variant,intron_variant,non_coding_transcript_exon_variant&non_coding_transcript_variant,intron_variant,downstream_gene_variant,intron_variant&NMD_transcript_variant	MODIFIER	Upb1,Upb1,Gucd1,Upb1,Upb1,Upb1,Gucd1	ENSMUSG00000033427,ENSMUSG00000033427,ENSMUSG00000033416,ENSMUSG00000033427,ENSMUSG00000033427,ENSMUSG00000033427,ENSMUSG00000033416	ENSMUST00000138058,ENSMUST00000129946,ENSMUST00000153125,ENSMUST00000132629,ENSMUST00000039925,ENSMUST00000219052,ENSMUST00000145890	retained_intron,retained_intron,protein_coding,retained_intron,protein_coding,protein_coding,nonsense_mediated_decay	NA,NA,NA,4/4,NA,NA,NA	NA:NA,NA:NA,NA:NA,2290:NA,NA:NA,NA:NA,NA:NA	NA,NA,NA,NA,NA,NA,NA	NA,NA,NA,NA,NA,NA,NA	GT:GQ:QUAL:MQ:DP:ADF:ADR:DP4:FI	0/1:57:24.8174:45:43:13,13:16,1:13,16,13,1:2
10	75902868	G	A	0/1	A,A,A,A,A	intron_variant&non_coding_transcript_variant,intron_variant&NMD_transcript_variant,intron_variant&non_coding_transcript_variant,intron_variant,intron_variant	MODIFIER	Smarcb1	ENSMUSG00000000902	ENSMUST00000140408,ENSMUST00000140388,ENSMUST00000133189,ENSMUST00000000925,ENSMUST00000121304	retained_intron,nonsense_mediated_decay,retained_intron,protein_coding,protein_coding	NA,NA,NA,NA,NA	NA:NA,NA:NA,NA:NA,NA:NA,NA:NA	NA,NA,NA,NA,NA	NA,NA,NA,NA,NA	GT:GQ:QUAL:MQ:DP:ADF:ADR:DP4:FI	0/1:127:130:60:60:22,8:24,5:22,24,8,6:2
10	76217915	A	C	0/1	C,C,C,C,C,C,C	intron_variant&NMD_transcript_variant,upstream_gene_variant,intron_variant,intron_variant,downstream_gene_variant,intron_variant,intron_variant&NMD_transcript_variant	MODIFIER	Prmt2	ENSMUSG00000020230	ENSMUST00000128099,ENSMUST00000220116,ENSMUST00000020452,ENSMUST00000099571,ENSMUST00000217726,ENSMUST00000099572,ENSMUST00000137857	nonsense_mediated_decay,retained_intron,protein_coding,protein_coding,nonsense_mediated_decay,protein_coding,nonsense_mediated_decay	NA,NA,NA,NA,NA,NA,NA	NA:NA,NA:NA,NA:NA,NA:NA,NA:NA,NA:NA,NA:NA	NA,NA,NA,NA,NA,NA,NA	NA,NA,NA,NA,NA,NA,NA	GT:GQ:QUAL:MQ:DP:ADF:ADR:DP4:FI	0/1:65:32.159:59:61:8,27:21,3:8,21,27,5:2
10	76339883	A	C	0/1	C,C,C,C	intron_variant,intron_variant,intron_variant&non_coding_transcript_variant,intron_variant	MODIFIER	Dip2a	ENSMUSG00000020231	ENSMUST00000160048,ENSMUST00000105417,ENSMUST00000162766,ENSMUST00000036033	protein_coding,protein_coding,retained_intron,protein_coding	NA,NA,NA,NA	NA:NA,NA:NA,NA:NA,NA:NA	NA,NA,NA,NA	NA,NA,NA,NA	GT:GQ:QUAL:MQ:DP:ADF:ADR:DP4:FI	0/1:59:25.3377:59:40:10,15:12,1:10,12,16,2:2
10	76345086	T	G	0/1	G,G,G,G	intron_variant,intron_variant,intron_variant&non_coding_transcript_variant,intron_variant	MODIFIER	Dip2a	ENSMUSG00000020231	ENSMUST00000160048,ENSMUST00000105417,ENSMUST00000162766,ENSMUST00000036033	protein_coding,protein_coding,retained_intron,protein_coding	NA,NA,NA,NA	NA:NA,NA:NA,NA:NA,NA:NA	NA,NA,NA,NA	NA,NA,NA,NA	GT:GQ:QUAL:MQ:DP:ADF:ADR:DP4:FI	0/1:77:45.4249:59:61:25,4:16,16:25,16,4,16:2
10	76855490	A	C	0/1	C,C,C	intron_variant,intron_variant&non_coding_transcript_variant,intron_variant	MODIFIER	Pcbp3	ENSMUSG00000001120	ENSMUST00000105411,ENSMUST00000171437,ENSMUST00000001148	protein_coding,processed_transcript,protein_coding	NA,NA,NA	NA:NA,NA:NA,NA:NA	NA,NA,NA	NA,NA,NA	GT:GQ:QUAL:MQ:DP:ADF:ADR:DP4:FI	0/1:43:11.6563:60:37:12,9:11,3:12,11,10,4:2
10	76969754	T	G	0/1	G	intron_variant&non_coding_transcript_variant	MODIFIER	RP23-56K17.4	ENSMUSG00000112143	ENSMUST00000220294	lincRNA	NA	NA:NA	NA	NA	GT:GQ:QUAL:MQ:DP:ADF:ADR:DP4:FI	0/1:46:14.3675:58:40:11,1:16,12:11,16,1,12:2
10	76977295	T	C	0/1	C	intron_variant&non_coding_transcript_variant	MODIFIER	RP23-56K17.4	ENSMUSG00000112143	ENSMUST00000220294	lincRNA	NA	NA:NA	NA	NA	GT:GQ:QUAL:MQ:DP:ADF:ADR:DP4:FI	0/1:44:13.2171:58:37:8,11:17,1:8,17,11,1:2
10	77012745	T	G	0/1	G,G,G	intron_variant&non_coding_transcript_variant,intron_variant&non_coding_transcript_variant,upstream_gene_variant	MODIFIER	Gm10787,RP23-56K17.6,RP23-56K17.4	ENSMUSG00000074919,ENSMUSG00000112773,ENSMUSG00000112143	ENSMUST00000099552,ENSMUST00000218177,ENSMUST00000220294	lincRNA	NA,NA,NA	NA:NA,NA:NA,NA:NA	NA,NA,NA	NA,NA,NA	GT:GQ:QUAL:MQ:DP:ADF:ADR:DP4:FI	0/1:65:33.2154:59:36:6,9:15,5:6,15,10,5:2
10	77644010	G	T	0/1	T,T,T,T,T,T,T	downstream_gene_variant,intron_variant&non_coding_transcript_variant,intron_variant&NMD_transcript_variant,downstream_gene_variant,intron_variant,intron_variant,downstream_gene_variant	MODIFIER	Ube2g2,Ube2g2,Ube2g2,Mir1930,Ube2g2,Ube2g2,Sumo3	ENSMUSG00000009293,ENSMUSG00000009293,ENSMUSG00000009293,ENSMUSG00000089424,ENSMUSG00000009293,ENSMUSG00000009293,ENSMUSG00000112241	ENSMUST00000172772,ENSMUST00000173360,ENSMUST00000174546,ENSMUST00000158799,ENSMUST00000174510,ENSMUST00000172813,ENSMUST00000174113	protein_coding,retained_intron,nonsense_mediated_decay,miRNA,protein_coding,protein_coding,nonsense_mediated_decay	NA,NA,NA,NA,NA,NA,NA	NA:NA,NA:NA,NA:NA,NA:NA,NA:NA,NA:NA,NA:NA	NA,NA,NA,NA,NA,NA,NA	NA,NA,NA,NA,NA,NA,NA	GT:GQ:QUAL:MQ:DP:ADF:ADR:DP4:FI	0/1:127:222:60:42:9,9:8,16:9,8,9,16:2
10	77867865	A	C	0/1	C,C,C,C	downstream_gene_variant,non_coding_transcript_exon_variant&non_coding_transcript_variant,intron_variant&non_coding_transcript_variant,intron_variant	MODIFIER	Gm3285,Tspear,Tspear,Tspear	ENSMUSG00000111915,ENSMUSG00000069581,ENSMUSG00000069581,ENSMUSG00000069581	ENSMUST00000218443,ENSMUST00000125241,ENSMUST00000092368,ENSMUST00000092366	protein_coding,retained_intron,retained_intron,protein_coding	NA,3/3,NA,NA	NA:NA,586:NA,NA:NA,NA:NA	NA,NA,NA,NA	NA,NA,NA,NA	GT:GQ:QUAL:MQ:DP:ADF:ADR:DP4:FI	0/1:67:34.5922:59:34:4,11:18,1:4,18,11,1:2
10	78696615	C	T	0/1	T,T	non_coding_transcript_exon_variant&non_coding_transcript_variant,upstream_gene_variant	MODIFIER	RP23-416G20.6,RP23-416G20.3	ENSMUSG00000112689,ENSMUSG00000111946	ENSMUST00000219160,ENSMUST00000219903	processed_pseudogene	1/1,NA	2194:NA,NA:NA	NA,NA	NA,NA	GT:GQ:QUAL:MQ:DP:ADF:ADR:DP4:FI	0/1:127:222:56:48:8,14:19,7:8,19,14,7:2
10	79414168	C	T	0/1	T	non_coding_transcript_exon_variant&non_coding_transcript_variant	MODIFIER	RP24-401L24.1	ENSMUSG00000112907	ENSMUST00000217947	lincRNA	2017-02-02	1503:NA	NA	NA	GT:GQ:QUAL:MQ:DP:ADF:ADR:DP4:FI	0/1:44:13.8519:41:60:18,2:23,17:18,23,2,17:2
10	79414174	C	T	0/1	T	non_coding_transcript_exon_variant&non_coding_transcript_variant	MODIFIER	RP24-401L24.1	ENSMUSG00000112907	ENSMUST00000217947	lincRNA	2017-02-02	1497:NA	NA	NA	GT:GQ:QUAL:MQ:DP:ADF:ADR:DP4:FI	0/1:46:15.8851:41:62:18,2:25,17:18,25,2,17:2
10	79682959	A	C	0/1	C,C,C,C,C,C,C,C,C,C,C	intron_variant,intron_variant&non_coding_transcript_variant,intron_variant,upstream_gene_variant,upstream_gene_variant,intron_variant,intron_variant,intron_variant,intron_variant&non_coding_transcript_variant,intron_variant&non_coding_transcript_variant,upstream_gene_variant	MODIFIER	Cdc34	ENSMUSG00000020307	ENSMUST00000219930,ENSMUST00000219074,ENSMUST00000219791,ENSMUST00000220328,ENSMUST00000219389,ENSMUST00000166603,ENSMUST00000218964,ENSMUST00000020550,ENSMUST00000220133,ENSMUST00000217689,ENSMUST00000218938	protein_coding,processed_transcript,protein_coding,protein_coding,protein_coding,protein_coding,protein_coding,protein_coding,retained_intron,retained_intron,protein_coding	NA,NA,NA,NA,NA,NA,NA,NA,NA,NA,NA	NA:NA,NA:NA,NA:NA,NA:NA,NA:NA,NA:NA,NA:NA,NA:NA,NA:NA,NA:NA,NA:NA	NA,NA,NA,NA,NA,NA,NA,NA,NA,NA,NA	NA,NA,NA,NA,NA,NA,NA,NA,NA,NA,NA	GT:GQ:QUAL:MQ:DP:ADF:ADR:DP4:FI	0/1:48:15.6957:59:28:6,8:11,3:6,11,8,3:2
10	79879297	T	TAC	0/1	AC,AC,AC,AC,AC,AC,AC,AC,AC,AC,AC,AC,AC,AC	upstream_gene_variant,upstream_gene_variant,upstream_gene_variant,upstream_gene_variant,upstream_gene_variant,upstream_gene_variant,upstream_gene_variant,upstream_gene_variant,upstream_gene_variant,upstream_gene_variant,upstream_gene_variant,upstream_gene_variant,intron_variant&non_coding_transcript_variant,upstream_gene_variant	MODIFIER	Prtn3,Prtn3,Plppr3,Prtn3,Plppr3,Plppr3,Plppr3,Plppr3,Plppr3,Prtn3,Plppr3,Prtn3,Prtn3,Plppr3	ENSMUSG00000057729,ENSMUSG00000057729,ENSMUSG00000035835,ENSMUSG00000057729,ENSMUSG00000035835,ENSMUSG00000035835,ENSMUSG00000035835,ENSMUSG00000035835,ENSMUSG00000035835,ENSMUSG00000057729,ENSMUSG00000035835,ENSMUSG00000057729,ENSMUSG00000057729,ENSMUSG00000035835	ENSMUST00000006679,ENSMUST00000171489,ENSMUST00000167250,ENSMUST00000165982,ENSMUST00000166023,ENSMUST00000113452,ENSMUST00000167707,ENSMUST00000092325,ENSMUST00000163111,ENSMUST00000166201,ENSMUST00000165601,ENSMUST00000164134,ENSMUST00000163188,ENSMUST00000166057	protein_coding,retained_intron,protein_coding,retained_intron,protein_coding,retained_intron,protein_coding,protein_coding,processed_transcript,protein_coding,protein_coding,retained_intron,processed_transcript,retained_intron	NA,NA,NA,NA,NA,NA,NA,NA,NA,NA,NA,NA,NA,NA	NA:NA,NA:NA,NA:NA,NA:NA,NA:NA,NA:NA,NA:NA,NA:NA,NA:NA,NA:NA,NA:NA,NA:NA,NA:NA,NA:NA	NA,NA,NA,NA,NA,NA,NA,NA,NA,NA,NA,NA,NA,NA	NA,NA,NA,NA,NA,NA,NA,NA,NA,NA,NA,NA,NA,NA	GT:GQ:QUAL:MQ:DP:ADF:ADR:DP4:FI	0/1:127:209:60:37:7,4:11,6:7,11,10,9:2
10	80075715	A	C	0/1	C,C,C,C,C,C,C,C,C	intron_variant,intron_variant,downstream_gene_variant,intron_variant&non_coding_transcript_variant,intron_variant&NMD_transcript_variant,upstream_gene_variant,intron_variant,upstream_gene_variant,upstream_gene_variant	MODIFIER	Sbno2	ENSMUSG00000035673	ENSMUST00000042771,ENSMUST00000218630,ENSMUST00000217683,ENSMUST00000218462,ENSMUST00000219258,ENSMUST00000218310,ENSMUST00000219260,ENSMUST00000217972,ENSMUST00000217876	protein_coding,protein_coding,retained_intron,retained_intron,nonsense_mediated_decay,retained_intron,protein_coding,protein_coding,retained_intron	NA,NA,NA,NA,NA,NA,NA,NA,NA	NA:NA,NA:NA,NA:NA,NA:NA,NA:NA,NA:NA,NA:NA,NA:NA,NA:NA	NA,NA,NA,NA,NA,NA,NA,NA,NA	NA,NA,NA,NA,NA,NA,NA,NA,NA	GT:GQ:QUAL:MQ:DP:ADF:ADR:DP4:FI	0/1:41:10.1198:60:48:12,9:21,5:12,21,9,6:2
10	80138148	A	G	0/1	G,G,G,G,G,G,G,G,G,G,G,G,G,G,G,G,G,G,G	upstream_gene_variant,upstream_gene_variant,upstream_gene_variant,intron_variant,upstream_gene_variant,upstream_gene_variant,intron_variant&NMD_transcript_variant,upstream_gene_variant,upstream_gene_variant,intron_variant&NMD_transcript_variant,upstream_gene_variant,intron_variant&NMD_transcript_variant,upstream_gene_variant,upstream_gene_variant,upstream_gene_variant,upstream_gene_variant,upstre…	MODIFIER	Cbarp,Atp5d,Cbarp,Cbarp,Cbarp,Cbarp,Cbarp,Cbarp,Cbarp,Cbarp,Atp5d,Cbarp,Cbarp,Cbarp,Atp5d,Atp5d,Cbarp,Cbarp,Cbarp	ENSMUSG00000035640,ENSMUSG00000003072,ENSMUSG00000035640,ENSMUSG00000035640,ENSMUSG00000035640,ENSMUSG00000035640,ENSMUSG00000035640,ENSMUSG00000035640,ENSMUSG00000035640,ENSMUSG00000035640,ENSMUSG00000003072,ENSMUSG00000035640,ENSMUSG00000035640,ENSMUSG00000035640,ENSMUSG00000003072,ENSMUSG00000003072,ENSMUSG00000035640,ENSMUSG00000035640,ENSMUSG00000035640	ENSMUST00000132317,ENSMUST00000105367,ENSMUST00000127515,ENSMUST00000142853,ENSMUST00000136260,ENSMUST00000128465,ENSMUST00000147778,ENSMUST00000149242,ENSMUST00000170219,ENSMUST00000132523,ENSMUST00000150347,ENSMUST00000123967,ENSMUST00000169546,ENSMUST00000146180,ENSMUST00000003156,ENSMUST00000105366,ENSMUST00000128488,ENSMUST00000138776,ENSMUST00000105369	retained_intron,protein_coding,retained_intron,protein_coding,retained_intron,processed_transcript,nonsense_mediated_decay,processed_transcript,protein_coding,nonsense_mediated_decay,processed_transcript,nonsense_mediated_decay,protein_coding,retained_intron,protein_coding,protein_coding,processed_transcript,processed_transcript,protein_coding	NA,NA,NA,NA,NA,NA,NA,NA,NA,NA,NA,NA,NA,NA,NA,NA,NA,NA,NA	NA:NA,NA:NA,NA:NA,NA:NA,NA:NA,NA:NA,NA:NA,NA:NA,NA:NA,NA:NA,NA:NA,NA:NA,NA:NA,NA:NA,NA:NA,NA:NA,NA:NA,NA:NA,NA:NA	NA,NA,NA,NA,NA,NA,NA,NA,NA,NA,NA,NA,NA,NA,NA,NA,NA,NA,NA	NA,NA,NA,NA,NA,NA,NA,NA,NA,NA,NA,NA,NA,NA,NA,NA,NA,NA,NA	GT:GQ:QUAL:MQ:DP:ADF:ADR:DP4:FI	0/1:53:20.6398:55:17:7,1:4,5:7,4,1,5:2
10	80277412	T	G	0/1	G,G,G,G,G,G,G	intron_variant,intron_variant,intron_variant,intron_variant&non_coding_transcript_variant,upstream_gene_variant,upstream_gene_variant,intron_variant	MODIFIER	Dazap1,Dazap1,Dazap1,Dazap1,Mir6911,Dazap1,Dazap1	ENSMUSG00000069565,ENSMUSG00000069565,ENSMUSG00000069565,ENSMUSG00000069565,ENSMUSG00000098672,ENSMUSG00000069565,ENSMUSG00000069565	ENSMUST00000092305,ENSMUST00000105361,ENSMUST00000105362,ENSMUST00000150328,ENSMUST00000184241,ENSMUST00000138032,ENSMUST00000156935	protein_coding,protein_coding,protein_coding,processed_transcript,miRNA,retained_intron,protein_coding	NA,NA,NA,NA,NA,NA,NA	NA:NA,NA:NA,NA:NA,NA:NA,NA:NA,NA:NA,NA:NA	NA,NA,NA,NA,NA,NA,NA	NA,NA,NA,NA,NA,NA,NA	GT:GQ:QUAL:MQ:DP:ADF:ADR:DP4:FI	0/1:49:17.5741:59:40:13,1:10,13:13,10,3,14:2
10	81473426	A	C	0/1	C,C,C,C,C,C,C,C	upstream_gene_variant,intron_variant&non_coding_transcript_variant,intron_variant,upstream_gene_variant,intron_variant,upstream_gene_variant,upstream_gene_variant,intron_variant	MODIFIER	Celf5	ENSMUSG00000034818	ENSMUST00000141207,ENSMUST00000128494,ENSMUST00000118763,ENSMUST00000147524,ENSMUST00000120856,ENSMUST00000145375,ENSMUST00000119060,ENSMUST00000120508	retained_intron,retained_intron,protein_coding,protein_coding,protein_coding,retained_intron,protein_coding,protein_coding	NA,NA,NA,NA,NA,NA,NA,NA	NA:NA,NA:NA,NA:NA,NA:NA,NA:NA,NA:NA,NA:NA,NA:NA	NA,NA,NA,NA,NA,NA,NA,NA	NA,NA,NA,NA,NA,NA,NA,NA	GT:GQ:QUAL:MQ:DP:ADF:ADR:DP4:FI	0/1:47:15.908:60:32:7,8:16,1:7,16,8,1:2
10	81509709	A	C	0/1	C,C,C,C,C	downstream_gene_variant,downstream_gene_variant,upstream_gene_variant,intron_variant,intron_variant&non_coding_transcript_variant	MODIFIER	Gm16106,Gm25595,Gna15,Gna15,Gna15	ENSMUSG00000082828,ENSMUSG00000076228,ENSMUSG00000034792,ENSMUSG00000034792,ENSMUSG00000034792	ENSMUST00000119187,ENSMUST00000102273,ENSMUST00000147908,ENSMUST00000043709,ENSMUST00000150586	processed_pseudogene,miRNA,retained_intron,protein_coding,retained_intron	NA,NA,NA,NA,NA	NA:NA,NA:NA,NA:NA,NA:NA,NA:NA	NA,NA,NA,NA,NA	NA,NA,NA,NA,NA	GT:GQ:QUAL:MQ:DP:ADF:ADR:DP4:FI	0/1:60:27.5331:60:20:4,1:9,6:4,9,1,6:2
10	81612130	A	C	0/1	C,C,C,C,C,C	downstream_gene_variant,downstream_gene_variant,intron_variant&non_coding_transcript_variant,upstream_gene_variant,downstream_gene_variant,downstream_gene_variant	MODIFIER	BC025920,BC025920,BC025920,Gm26896,BC025920,BC025920	ENSMUSG00000074862,ENSMUSG00000074862,ENSMUSG00000074862,ENSMUSG00000097718,ENSMUSG00000074862,ENSMUSG00000074862	ENSMUST00000119492,ENSMUST00000121138,ENSMUST00000126940,ENSMUST00000180482,ENSMUST00000099442,ENSMUST00000119753	protein_coding,protein_coding,processed_transcript,lincRNA,protein_coding,protein_coding	NA,NA,NA,NA,NA,NA	NA:NA,NA:NA,NA:NA,NA:NA,NA:NA,NA:NA	NA,NA,NA,NA,NA,NA	NA,NA,NA,NA,NA,NA	GT:GQ:QUAL:MQ:DP:ADF:ADR:DP4:FI	0/1:52:20.3018:56:34:6,6:16,3:6,16,6,6:2
10	82413646	C	T	0/1	T,T	intron_variant&NMD_transcript_variant	MODIFIER	Gm4924	ENSMUSG00000073427	ENSMUST00000211078,ENSMUST00000210025	nonsense_mediated_decay	NA,NA	NA:NA,NA:NA	NA,NA	NA,NA	GT:GQ:QUAL:MQ:DP:ADF:ADR:DP4:FI	0/1:41:10.4763:32:63:24,15:24,0:24,24,15,0:2
10	82414029	A	C	0/1	C,C	intron_variant&NMD_transcript_variant	MODIFIER	Gm4924	ENSMUSG00000073427	ENSMUST00000211078,ENSMUST00000210025	nonsense_mediated_decay	NA,NA	NA:NA,NA:NA	NA,NA	NA,NA	GT:GQ:QUAL:MQ:DP:ADF:ADR:DP4:FI	0/1:42:11.4224:34:64:26,1:23,14:26,23,1,14:2
10	82882949	T	G	0/1	G,G,G,G,G,G,G	non_coding_transcript_exon_variant&non_coding_transcript_variant,intron_variant,intron_variant,intron_variant,intron_variant,upstream_gene_variant,downstream_gene_variant	MODIFIER	Txnrd1	ENSMUSG00000020250	ENSMUST00000219911,ENSMUST00000020484,ENSMUST00000219962,ENSMUST00000219368,ENSMUST00000219442,ENSMUST00000218724,ENSMUST00000218694	retained_intron,protein_coding,protein_coding,protein_coding,protein_coding,retained_intron,protein_coding	6/7,NA,NA,NA,NA,NA,NA	2329:NA,NA:NA,NA:NA,NA:NA,NA:NA,NA:NA,NA:NA	NA,NA,NA,NA,NA,NA,NA	NA,NA,NA,NA,NA,NA,NA	GT:GQ:QUAL:MQ:DP:ADF:ADR:DP4:FI	0/1:62:29.5445:60:44:12,3:15,12:12,15,4,13:2
10	83506402	A	C	0/1	C,C,C,C,C	intron_variant&non_coding_transcript_variant,intron_variant&non_coding_transcript_variant,intron_variant,intron_variant,intron_variant&non_coding_transcript_variant	MODIFIER	Aldh1l2	ENSMUSG00000020256	ENSMUST00000125193,ENSMUST00000143793,ENSMUST00000146640,ENSMUST00000020497,ENSMUST00000138858	processed_transcript,processed_transcript,protein_coding,protein_coding,retained_intron	NA,NA,NA,NA,NA	NA:NA,NA:NA,NA:NA,NA:NA,NA:NA	NA,NA,NA,NA,NA	NA,NA,NA,NA,NA	GT:GQ:QUAL:MQ:DP:ADF:ADR:DP4:FI	0/1:72:38.3147:59:37:3,11:15,6:3,15,11,8:2
10	84374213	A	C	0/1	C,C	downstream_gene_variant,3_prime_UTR_variant	MODIFIER	Nuak1	ENSMUSG00000020032	ENSMUST00000129355,ENSMUST00000020220	protein_coding	NA,7/7	NA:NA,2250:NA	NA,NA	NA,NA	GT:GQ:QUAL:MQ:DP:ADF:ADR:DP4:FI	0/1:51:19.8425:59:32:3,10:18,1:3,18,10,1:2
10	84452647	A	C	0/1	C	intron_variant&non_coding_transcript_variant	MODIFIER	RP23-269O24.5	ENSMUSG00000111583	ENSMUST00000214135	bidirectional_promoter_lncRNA	NA	NA:NA	NA	NA	GT:GQ:QUAL:MQ:DP:ADF:ADR:DP4:FI	0/1:79:47.2953:59:35:8,11:14,1:8,14,11,2:2
10	84521300	A	C	0/1	C	intron_variant&non_coding_transcript_variant	MODIFIER	RP23-269O24.7	ENSMUSG00000111514	ENSMUST00000215920	lincRNA	NA	NA:NA	NA	NA	GT:GQ:QUAL:MQ:DP:ADF:ADR:DP4:FI	0/1:44:12.4438:58:30:5,8:15,2:5,15,8,2:2
10	84635054	A	C	0/1	C,C,C,C	upstream_gene_variant,upstream_gene_variant,intron_variant,intron_variant&non_coding_transcript_variant	MODIFIER	Polr3b	ENSMUSG00000034453	ENSMUST00000213543,ENSMUST00000215853,ENSMUST00000077175,ENSMUST00000213263	processed_transcript,nonsense_mediated_decay,protein_coding,retained_intron	NA,NA,NA,NA	NA:NA,NA:NA,NA:NA,NA:NA	NA,NA,NA,NA	NA,NA,NA,NA	GT:GQ:QUAL:MQ:DP:ADF:ADR:DP4:FI	0/1:65:33.4524:59:49:7,16:25,1:7,25,16,1:2
10	84981553	T	G	0/1	G,G,G,G	intron_variant,intron_variant,intron_variant&non_coding_transcript_variant,intron_variant	MODIFIER	Ric8b	ENSMUSG00000035620	ENSMUST00000214693,ENSMUST00000038523,ENSMUST00000217175,ENSMUST00000095385	protein_coding,protein_coding,processed_transcript,protein_coding	NA,NA,NA,NA	NA:NA,NA:NA,NA:NA,NA:NA	NA,NA,NA,NA	NA,NA,NA,NA	GT:GQ:QUAL:MQ:DP:ADF:ADR:DP4:FI	0/1:43:11.1617:60:20:9,2:2,7:9,2,2,7:2
10	86112005	T	G	0/1	G,G,G	intron_variant,intron_variant&non_coding_transcript_variant,intron_variant&non_coding_transcript_variant	MODIFIER	Syn3,Syn3,4930486F22Rik	ENSMUSG00000059602,ENSMUSG00000059602,ENSMUSG00000112493	ENSMUST00000120638,ENSMUST00000145864,ENSMUST00000218077	protein_coding,retained_intron,antisense	NA,NA,NA	NA:NA,NA:NA,NA:NA	NA,NA,NA	NA,NA,NA	GT:GQ:QUAL:MQ:DP:ADF:ADR:DP4:FI	0/1:84:52:57:47:18,2:13,13:18,13,3,13:2
10	86475654	A	C	0/1	C,C,C,C,C	intron_variant,intron_variant&non_coding_transcript_variant,intron_variant,intron_variant&non_coding_transcript_variant,intron_variant&non_coding_transcript_variant	MODIFIER	Syn3	ENSMUSG00000059602	ENSMUST00000121789,ENSMUST00000139197,ENSMUST00000120638,ENSMUST00000123783,ENSMUST00000145864	protein_coding,retained_intron,protein_coding,retained_intron,retained_intron	NA,NA,NA,NA,NA	NA:NA,NA:NA,NA:NA,NA:NA,NA:NA	NA,NA,NA,NA,NA	NA,NA,NA,NA,NA	GT:GQ:QUAL:MQ:DP:ADF:ADR:DP4:FI	0/1:56:23.6392:59:40:12,0:14,13:12,14,0,14:2
10	86737326	A	C	0/1	C,C,C	intron_variant,intron_variant&NMD_transcript_variant,upstream_gene_variant	MODIFIER	Ttc41,Ttc41,Fabp3-ps1	ENSMUSG00000044937,ENSMUSG00000044937,ENSMUSG00000056366	ENSMUST00000075632,ENSMUST00000219476,ENSMUST00000070435	protein_coding,nonsense_mediated_decay,processed_pseudogene	NA,NA,NA	NA:NA,NA:NA,NA:NA	NA,NA,NA	NA,NA,NA	GT:GQ:QUAL:MQ:DP:ADF:ADR:DP4:FI	0/1:52:18.999:60:37:8,15:13,1:8,13,15,1:2
10	86737332	A	C	0/1	C,C,C	intron_variant,intron_variant&NMD_transcript_variant,upstream_gene_variant	MODIFIER	Ttc41,Ttc41,Fabp3-ps1	ENSMUSG00000044937,ENSMUSG00000044937,ENSMUSG00000056366	ENSMUST00000075632,ENSMUST00000219476,ENSMUST00000070435	protein_coding,nonsense_mediated_decay,processed_pseudogene	NA,NA,NA	NA:NA,NA:NA,NA:NA	NA,NA,NA	NA,NA,NA	GT:GQ:QUAL:MQ:DP:ADF:ADR:DP4:FI	0/1:87:55:60:37:11,12:11,2:11,11,12,3:2
10	86830731	T	G	0/1	G,G,G	intron_variant,intron_variant&non_coding_transcript_variant,intron_variant	MODIFIER	Nt5dc3,Nt5dc3,RP23-160A1.5	ENSMUSG00000054027,ENSMUSG00000054027,ENSMUSG00000112743	ENSMUST00000099396,ENSMUST00000218792,ENSMUST00000218802	protein_coding,retained_intron,protein_coding	NA,NA,NA	NA:NA,NA:NA,NA:NA	NA,NA,NA	NA,NA,NA	GT:GQ:QUAL:MQ:DP:ADF:ADR:DP4:FI	0/1:52:19.576:58:33:17,0:3,13:17,3,0,13:2
10	88209293	A	C	0/1	C,C,C,C,C,C,C	intron_variant,intron_variant,intron_variant&non_coding_transcript_variant,intron_variant,intron_variant,intron_variant&NMD_transcript_variant,intron_variant&non_coding_transcript_variant	MODIFIER	Washc3	ENSMUSG00000020056	ENSMUST00000182619,ENSMUST00000171151,ENSMUST00000182351,ENSMUST00000182183,ENSMUST00000020248,ENSMUST00000182299,ENSMUST00000182359	protein_coding,protein_coding,retained_intron,protein_coding,protein_coding,nonsense_mediated_decay,processed_transcript	NA,NA,NA,NA,NA,NA,NA	NA:NA,NA:NA,NA:NA,NA:NA,NA:NA,NA:NA,NA:NA	NA,NA,NA,NA,NA,NA,NA	NA,NA,NA,NA,NA,NA,NA	GT:GQ:QUAL:MQ:DP:ADF:ADR:DP4:FI	0/1:70:38.3485:60:36:9,10:15,1:9,15,10,2:2
10	89032816	CTAA	C	0/1	-,-,-,-,-,-	intron_variant,intron_variant,intron_variant&NMD_transcript_variant,intron_variant,downstream_gene_variant,intron_variant&non_coding_transcript_variant	MODIFIER	Ano4	ENSMUSG00000035189	ENSMUST00000182613,ENSMUST00000182341,ENSMUST00000182462,ENSMUST00000182790,ENSMUST00000182419,ENSMUST00000182041	protein_coding,protein_coding,nonsense_mediated_decay,protein_coding,nonsense_mediated_decay,retained_intron	NA,NA,NA,NA,NA,NA	NA:NA,NA:NA,NA:NA,NA:NA,NA:NA,NA:NA	NA,NA,NA,NA,NA,NA	NA,NA,NA,NA,NA,NA	GT:GQ:QUAL:MQ:DP:ADF:ADR:DP4:FI	0/1:127:222:60:35:4,4:5,9:4,5,8,18:2
10	89327617	TAC	T	0/1	-	intron_variant&NMD_transcript_variant	MODIFIER	Ano4	ENSMUSG00000035189	ENSMUST00000182419	nonsense_mediated_decay	NA	NA:NA	NA	NA	GT:GQ:QUAL:MQ:DP:ADF:ADR:DP4:FI	0/1:127:133:59:37:5,10:8,4:5,8,14,10:2
10	89877959	A	C	0/1	C,C,C,C	intron_variant&NMD_transcript_variant,intron_variant,intron_variant,intron_variant	MODIFIER	Anks1b	ENSMUSG00000058589	ENSMUST00000182907,ENSMUST00000182936,ENSMUST00000099368,ENSMUST00000183156	nonsense_mediated_decay,protein_coding,protein_coding,protein_coding	NA,NA,NA,NA	NA:NA,NA:NA,NA:NA,NA:NA	NA,NA,NA,NA	NA,NA,NA,NA	GT:GQ:QUAL:MQ:DP:ADF:ADR:DP4:FI	0/1:89:54:60:31:7,14:9,1:7,9,14,1:2
10	90113426	A	C	0/1	C,C,C,C	intron_variant&NMD_transcript_variant,intron_variant,intron_variant,intron_variant	MODIFIER	Anks1b	ENSMUSG00000058589	ENSMUST00000182907,ENSMUST00000182936,ENSMUST00000099368,ENSMUST00000183156	nonsense_mediated_decay,protein_coding,protein_coding,protein_coding	NA,NA,NA,NA	NA:NA,NA:NA,NA:NA,NA:NA	NA,NA,NA,NA	NA,NA,NA,NA	GT:GQ:QUAL:MQ:DP:ADF:ADR:DP4:FI	0/1:62:28.3518:59:19:3,7:8,1:3,8,7,1:2
10	90113432	A	C	0/1	C,C,C,C	intron_variant&NMD_transcript_variant,intron_variant,intron_variant,intron_variant	MODIFIER	Anks1b	ENSMUSG00000058589	ENSMUST00000182907,ENSMUST00000182936,ENSMUST00000099368,ENSMUST00000183156	nonsense_mediated_decay,protein_coding,protein_coding,protein_coding	NA,NA,NA,NA	NA:NA,NA:NA,NA:NA,NA:NA	NA,NA,NA,NA	NA,NA,NA,NA	GT:GQ:QUAL:MQ:DP:ADF:ADR:DP4:FI	0/1:42:10.291:59:16:3,4:6,3:3,6,4,3:2
10	90113437	A	C	0/1	C,C,C,C	intron_variant&NMD_transcript_variant,intron_variant,intron_variant,intron_variant	MODIFIER	Anks1b	ENSMUSG00000058589	ENSMUST00000182907,ENSMUST00000182936,ENSMUST00000099368,ENSMUST00000183156	nonsense_mediated_decay,protein_coding,protein_coding,protein_coding	NA,NA,NA,NA	NA:NA,NA:NA,NA:NA,NA:NA	NA,NA,NA,NA	NA,NA,NA,NA	GT:GQ:QUAL:MQ:DP:ADF:ADR:DP4:FI	0/1:56:23.6763:59:16:2,5:7,1:2,7,5,2:2
10	90365591	C	T	0/1	T,T,T,T	intron_variant&NMD_transcript_variant,intron_variant,intron_variant,intron_variant	MODIFIER	Anks1b	ENSMUSG00000058589	ENSMUST00000182907,ENSMUST00000182936,ENSMUST00000099368,ENSMUST00000183156	nonsense_mediated_decay,protein_coding,protein_coding,protein_coding	NA,NA,NA,NA	NA:NA,NA:NA,NA:NA,NA:NA	NA,NA,NA,NA	NA,NA,NA,NA	GT:GQ:QUAL:MQ:DP:ADF:ADR:DP4:FI	0/1:39:10.7611:22:13:3,1:4,5:3,4,1,5:2
10	90695422	T	G	0/1	G,G,G,G,G,G,G,G,G,G,G,G,G,G,G	intron_variant,intron_variant,intron_variant,intron_variant,intron_variant,intron_variant&NMD_transcript_variant,intron_variant,intron_variant,intron_variant,intron_variant,intron_variant,intron_variant,intron_variant,intron_variant,intron_variant	MODIFIER	Anks1b	ENSMUSG00000058589	ENSMUST00000182550,ENSMUST00000182960,ENSMUST00000182786,ENSMUST00000182595,ENSMUST00000182053,ENSMUST00000182907,ENSMUST00000182356,ENSMUST00000183136,ENSMUST00000182430,ENSMUST00000182284,ENSMUST00000183156,ENSMUST00000182427,ENSMUST00000182113,ENSMUST00000182600,ENSMUST00000099364	protein_coding,protein_coding,protein_coding,protein_coding,protein_coding,nonsense_mediated_decay,protein_coding,protein_coding,protein_coding,protein_coding,protein_coding,protein_coding,protein_coding,protein_coding,protein_coding	NA,NA,NA,NA,NA,NA,NA,NA,NA,NA,NA,NA,NA,NA,NA	NA:NA,NA:NA,NA:NA,NA:NA,NA:NA,NA:NA,NA:NA,NA:NA,NA:NA,NA:NA,NA:NA,NA:NA,NA:NA,NA:NA,NA:NA	NA,NA,NA,NA,NA,NA,NA,NA,NA,NA,NA,NA,NA,NA,NA	NA,NA,NA,NA,NA,NA,NA,NA,NA,NA,NA,NA,NA,NA,NA	GT:GQ:QUAL:MQ:DP:ADF:ADR:DP4:FI	0/1:70:37.1621:60:25:8,0:6,11:8,6,0,11:2
10	90868116	A	C	0/1	C,C,C,C,C,C,C,C,C,C,C,C,C,C,C,C,C,C,C,C,C,C,C	intron_variant,intron_variant,intron_variant,intron_variant,intron_variant,intron_variant,intron_variant,intron_variant,intron_variant,intron_variant&non_coding_transcript_variant,intron_variant,intron_variant,intron_variant,intron_variant&non_coding_transcript_variant,intron_variant,intron_variant&NMD_transcript_variant,intron_variant&non_coding_transcript_variant,intron_variant,intron_variant,i…	MODIFIER	Anks1b	ENSMUSG00000058589	ENSMUST00000182053,ENSMUST00000182202,ENSMUST00000183136,ENSMUST00000182430,ENSMUST00000179337,ENSMUST00000182427,ENSMUST00000182113,ENSMUST00000182600,ENSMUST00000099364,ENSMUST00000182632,ENSMUST00000182960,ENSMUST00000182550,ENSMUST00000182786,ENSMUST00000183145,ENSMUST00000182595,ENSMUST00000182907,ENSMUST00000183051,ENSMUST00000182356,ENSMUST00000182284,ENSMUST00000182192,ENSMUST00000183156,…	protein_coding,protein_coding,protein_coding,protein_coding,protein_coding,protein_coding,protein_coding,protein_coding,protein_coding,processed_transcript,protein_coding,protein_coding,protein_coding,processed_transcript,protein_coding,nonsense_mediated_decay,processed_transcript,protein_coding,protein_coding,protein_coding,protein_coding,protein_coding,protein_coding	NA,NA,NA,NA,NA,NA,NA,NA,NA,NA,NA,NA,NA,NA,NA,NA,NA,NA,NA,NA,NA,NA,NA	NA:NA,NA:NA,NA:NA,NA:NA,NA:NA,NA:NA,NA:NA,NA:NA,NA:NA,NA:NA,NA:NA,NA:NA,NA:NA,NA:NA,NA:NA,NA:NA,NA:NA,NA:NA,NA:NA,NA:NA,NA:NA,NA:NA,NA:NA	NA,NA,NA,NA,NA,NA,NA,NA,NA,NA,NA,NA,NA,NA,NA,NA,NA,NA,NA,NA,NA,NA,NA	NA,NA,NA,NA,NA,NA,NA,NA,NA,NA,NA,NA,NA,NA,NA,NA,NA,NA,NA,NA,NA,NA,NA	GT:GQ:QUAL:MQ:DP:ADF:ADR:DP4:FI	0/1:52:19.8861:59:29:2,8:15,3:2,15,8,4:2
10	90877335	C	A	0/1	A,A,A,A,A,A,A,A,A,A,A,A,A,A,A,A,A,A,A,A,A,A,A	intron_variant,intron_variant,intron_variant,intron_variant,intron_variant,intron_variant,intron_variant,intron_variant,intron_variant,intron_variant&non_coding_transcript_variant,intron_variant,intron_variant,intron_variant,intron_variant&non_coding_transcript_variant,intron_variant,intron_variant&NMD_transcript_variant,intron_variant&non_coding_transcript_variant,intron_variant,intron_variant,i…	MODIFIER	Anks1b	ENSMUSG00000058589	ENSMUST00000182053,ENSMUST00000182202,ENSMUST00000183136,ENSMUST00000182430,ENSMUST00000179337,ENSMUST00000182427,ENSMUST00000182113,ENSMUST00000182600,ENSMUST00000099364,ENSMUST00000182632,ENSMUST00000182960,ENSMUST00000182550,ENSMUST00000182786,ENSMUST00000183145,ENSMUST00000182595,ENSMUST00000182907,ENSMUST00000183051,ENSMUST00000182356,ENSMUST00000182284,ENSMUST00000182192,ENSMUST00000183156,…	protein_coding,protein_coding,protein_coding,protein_coding,protein_coding,protein_coding,protein_coding,protein_coding,protein_coding,processed_transcript,protein_coding,protein_coding,protein_coding,processed_transcript,protein_coding,nonsense_mediated_decay,processed_transcript,protein_coding,protein_coding,protein_coding,protein_coding,protein_coding,protein_coding	NA,NA,NA,NA,NA,NA,NA,NA,NA,NA,NA,NA,NA,NA,NA,NA,NA,NA,NA,NA,NA,NA,NA	NA:NA,NA:NA,NA:NA,NA:NA,NA:NA,NA:NA,NA:NA,NA:NA,NA:NA,NA:NA,NA:NA,NA:NA,NA:NA,NA:NA,NA:NA,NA:NA,NA:NA,NA:NA,NA:NA,NA:NA,NA:NA,NA:NA,NA:NA	NA,NA,NA,NA,NA,NA,NA,NA,NA,NA,NA,NA,NA,NA,NA,NA,NA,NA,NA,NA,NA,NA,NA	NA,NA,NA,NA,NA,NA,NA,NA,NA,NA,NA,NA,NA,NA,NA,NA,NA,NA,NA,NA,NA,NA,NA	GT:GQ:QUAL:MQ:DP:ADF:ADR:DP4:FI	0/1:41:10.5611:59:21:6,6:9,0:6,9,6,0:2
10	91174156	GGT	G	0/1	-,-,-,-,-,-,-,-,-,-,-	upstream_gene_variant,upstream_gene_variant,upstream_gene_variant,upstream_gene_variant,upstream_gene_variant,upstream_gene_variant,downstream_gene_variant,upstream_gene_variant,intron_variant&non_coding_transcript_variant,upstream_gene_variant,upstream_gene_variant	MODIFIER	Tmpo	ENSMUSG00000019961	ENSMUST00000217449,ENSMUST00000216501,ENSMUST00000072239,ENSMUST00000214391,ENSMUST00000092219,ENSMUST00000020123,ENSMUST00000213270,ENSMUST00000215126,ENSMUST00000216402,ENSMUST00000099355,ENSMUST00000105293	processed_transcript,retained_intron,protein_coding,retained_intron,protein_coding,protein_coding,processed_transcript,processed_transcript,processed_transcript,protein_coding,protein_coding	NA,NA,NA,NA,NA,NA,NA,NA,NA,NA,NA	NA:NA,NA:NA,NA:NA,NA:NA,NA:NA,NA:NA,NA:NA,NA:NA,NA:NA,NA:NA,NA:NA	NA,NA,NA,NA,NA,NA,NA,NA,NA,NA,NA	NA,NA,NA,NA,NA,NA,NA,NA,NA,NA,NA	GT:GQ:QUAL:MQ:DP:ADF:ADR:DP4:FI	0/1:116:81:60:49:9,5:5,11:9,5,16,19:2
10	91216798	A	G	0/1	G,G	intron_variant&non_coding_transcript_variant	MODIFIER	RP23-33B7.1	ENSMUSG00000111544	ENSMUST00000216451,ENSMUST00000216311	lincRNA	NA,NA	NA:NA,NA:NA	NA,NA	NA,NA	GT:GQ:QUAL:MQ:DP:ADF:ADR:DP4:FI	0/1:48:17.427:60:43:22,0:9,12:22,9,0,12:2
10	92254922	A	C	0/1	C,C	intron_variant&non_coding_transcript_variant,upstream_gene_variant	MODIFIER	Gm20757,RP23-88K14.5	ENSMUSG00000098040,ENSMUSG00000111776	ENSMUST00000182870,ENSMUST00000215960	lincRNA,processed_pseudogene	NA,NA	NA:NA,NA:NA	NA,NA	NA,NA	GT:GQ:QUAL:MQ:DP:ADF:ADR:DP4:FI	0/1:49:17.4358:57:38:6,14:18,0:6,18,14,0:2
10	92333036	T	G	0/1	G	intron_variant&non_coding_transcript_variant	MODIFIER	Gm20757	ENSMUSG00000098040	ENSMUST00000182870	lincRNA	NA	NA:NA	NA	NA	GT:GQ:QUAL:MQ:DP:ADF:ADR:DP4:FI	0/1:46:15.1609:59:39:23,1:3,11:23,3,2,11:2
10	92401315	A	C	0/1	C,C	intron_variant&non_coding_transcript_variant	MODIFIER	RP23-88K14.7	ENSMUSG00000110794	ENSMUST00000214657,ENSMUST00000216155	lincRNA	NA,NA	NA:NA,NA:NA	NA,NA	NA,NA	GT:GQ:QUAL:MQ:DP:ADF:ADR:DP4:FI	0/1:45:13.7702:51:31:4,7:19,1:4,19,7,1:2
10	93226388	T	G	0/1	G,G,G	intron_variant,downstream_gene_variant,intron_variant&NMD_transcript_variant	MODIFIER	Cdk17	ENSMUSG00000020015	ENSMUST00000069965,ENSMUST00000215495,ENSMUST00000215286	protein_coding,retained_intron,nonsense_mediated_decay	NA,NA,NA	NA:NA,NA:NA,NA:NA	NA,NA,NA	NA,NA,NA	GT:GQ:QUAL:MQ:DP:ADF:ADR:DP4:FI	0/1:51:19.1259:58:40:21,3:9,7:21,9,3,7:2
10	93347770	AACAC	A	0/1	-	intron_variant&non_coding_transcript_variant	MODIFIER	Gm17745	ENSMUSG00000110647	ENSMUST00000212186	lincRNA	NA	NA:NA	NA	NA	GT:GQ:QUAL:MQ:DP:ADF:ADR:DP4:FI	0/1:90:59:59:51:9,8:18,5:9,18,15,9:2
10	94313821	A	G	0/1	G,G,G	intron_variant&non_coding_transcript_variant,intron_variant&non_coding_transcript_variant,intron_variant	MODIFIER	Tmcc3	ENSMUSG00000020023	ENSMUST00000147869,ENSMUST00000139230,ENSMUST00000132743	retained_intron,processed_transcript,protein_coding	NA,NA,NA	NA:NA,NA:NA,NA:NA	NA,NA,NA	NA,NA,NA	GT:GQ:QUAL:MQ:DP:ADF:ADR:DP4:FI	0/1:49:15.3938:56:18:8,8:0,2:8,0,8,2:2
10	94406258	T	TTAGA	0/1	TAGA,TAGA,TAGA	upstream_gene_variant,intron_variant&non_coding_transcript_variant,intron_variant	MODIFIER	Gm16155,Tmcc3,Tmcc3	ENSMUSG00000085409,ENSMUSG00000020023,ENSMUSG00000020023	ENSMUST00000155180,ENSMUST00000147869,ENSMUST00000132743	sense_intronic,retained_intron,protein_coding	NA,NA,NA	NA:NA,NA:NA,NA:NA	NA,NA,NA	NA,NA,NA	GT:GQ:QUAL:MQ:DP:ADF:ADR:DP4:FI	0/1:127:222:60:44:16,12:12,4:16,12,12,4:2
10	94916304	CCA	C	0/1	-,-	intron_variant&non_coding_transcript_variant,intron_variant	MODIFIER	Plxnc1	ENSMUSG00000074785	ENSMUST00000180573,ENSMUST00000099337	retained_intron,protein_coding	NA,NA	NA:NA,NA:NA	NA,NA	NA,NA	GT:GQ:QUAL:MQ:DP:ADF:ADR:DP4:FI	0/1:127:124:60:45:14,9:13,2:14,13,14,4:2
10	95354900	T	G	0/1	G,G	non_coding_transcript_exon_variant&non_coding_transcript_variant,intron_variant&non_coding_transcript_variant	MODIFIER	2310039L15Rik	ENSMUSG00000100550	ENSMUST00000220058,ENSMUST00000185313	lincRNA	1/5,NA	13:NA,NA:NA	NA,NA	NA,NA	GT:GQ:QUAL:MQ:DP:ADF:ADR:DP4:FI	0/1:62:28.9161:58:22:7,1:4,9:7,4,2,9:2
10	95451501	T	G	0/1	G,G	intron_variant&non_coding_transcript_variant,downstream_gene_variant	MODIFIER	RP23-261G3.5,RP23-261G3.6	ENSMUSG00000112261,ENSMUSG00000112725	ENSMUST00000219379,ENSMUST00000220014	lincRNA,processed_pseudogene	NA,NA	NA:NA,NA:NA	NA,NA	NA,NA	GT:GQ:QUAL:MQ:DP:ADF:ADR:DP4:FI	0/1:60:27.8906:59:29:9,0:7,12:9,7,1,12:2
10	95844391	T	G	0/1	G,G,G	upstream_gene_variant,intron_variant&non_coding_transcript_variant,upstream_gene_variant	MODIFIER	Gm45531,RP23-234F23.4,Gm45531	ENSMUSG00000110353,ENSMUSG00000112599,ENSMUSG00000110353	ENSMUST00000210336,ENSMUST00000220129,ENSMUST00000211096	protein_coding,lincRNA,protein_coding	NA,NA,NA	NA:NA,NA:NA,NA:NA	NA,NA,NA	NA,NA,NA	GT:GQ:QUAL:MQ:DP:ADF:ADR:DP4:FI	0/1:97:65:60:43:22,1:7,12:22,7,2,12:2
10	95957194	A	C	0/1	C,C,C,C,C	intron_variant&non_coding_transcript_variant,intron_variant&NMD_transcript_variant,intron_variant&non_coding_transcript_variant,intron_variant,intron_variant&NMD_transcript_variant	MODIFIER	Eea1	ENSMUSG00000036499	ENSMUST00000218088,ENSMUST00000218517,ENSMUST00000219207,ENSMUST00000053484,ENSMUST00000218291	processed_transcript,nonsense_mediated_decay,retained_intron,protein_coding,nonsense_mediated_decay	NA,NA,NA,NA,NA	NA:NA,NA:NA,NA:NA,NA:NA,NA:NA	NA,NA,NA,NA,NA	NA,NA,NA,NA,NA	GT:GQ:QUAL:MQ:DP:ADF:ADR:DP4:FI	0/1:42:10.301:59:32:8,10:11,3:8,11,10,3:2
10	97960014	T	G	0/1	G	intron_variant&non_coding_transcript_variant	MODIFIER	Gm10754	ENSMUSG00000074776	ENSMUST00000220233	lincRNA	NA	NA:NA	NA	NA	GT:GQ:QUAL:MQ:DP:ADF:ADR:DP4:FI	0/1:47:15.0109:57:45:19,1:6,18:19,6,2,18:2
10	99177996	CGTGT	C	0/1	-,-,-,-,-,-,-	intron_variant,intron_variant&NMD_transcript_variant,intron_variant,downstream_gene_variant,intron_variant&non_coding_transcript_variant,intron_variant,intron_variant&NMD_transcript_variant	MODIFIER	Poc1b,Poc1b,Poc1b,Gm16239,Poc1b,Poc1b,Poc1b	ENSMUSG00000019952,ENSMUSG00000019952,ENSMUSG00000019952,ENSMUSG00000089994,ENSMUSG00000019952,ENSMUSG00000019952,ENSMUSG00000019952	ENSMUST00000020113,ENSMUST00000159043,ENSMUST00000159228,ENSMUST00000160182,ENSMUST00000162704,ENSMUST00000159990,ENSMUST00000219884	protein_coding,nonsense_mediated_decay,protein_coding,antisense,processed_transcript,protein_coding,nonsense_mediated_decay	NA,NA,NA,NA,NA,NA,NA	NA:NA,NA:NA,NA:NA,NA:NA,NA:NA,NA:NA,NA:NA	NA,NA,NA,NA,NA,NA,NA	NA,NA,NA,NA,NA,NA,NA	GT:GQ:QUAL:MQ:DP:ADF:ADR:DP4:FI	0/1:127:222:60:57:11,6:4,7:11,4,23,19:2
10	99332342	T	C	0/1	C,C	intron_variant&non_coding_transcript_variant	MODIFIER	B530045E10Rik	ENSMUSG00000044633	ENSMUST00000189035,ENSMUST00000220146	lincRNA	NA,NA	NA:NA,NA:NA	NA,NA	NA,NA	GT:GQ:QUAL:MQ:DP:ADF:ADR:DP4:FI	0/1:81:47.2874:58:32:11,9:4,7:11,4,10,7:2
10	99475344	A	C	0/1	C	intron_variant&non_coding_transcript_variant	MODIFIER	RP23-394M6.4	ENSMUSG00000112265	ENSMUST00000219484	lincRNA	NA	NA:NA	NA	NA	GT:GQ:QUAL:MQ:DP:ADF:ADR:DP4:FI	0/1:46:14.5316:60:23:0,6:13,4:0,13,6,4:2
10	99637515	A	C	0/1	C,C,C	intron_variant&non_coding_transcript_variant,downstream_gene_variant,downstream_gene_variant	MODIFIER	RP23-12H20.1,RP23-12H20.2,RP23-12H20.2	ENSMUSG00000111962,ENSMUSG00000112503,ENSMUSG00000112503	ENSMUST00000218263,ENSMUST00000218988,ENSMUST00000220105	lincRNA,processed_transcript,transcribed_processed_pseudogene	NA,NA,NA	NA:NA,NA:NA,NA:NA	NA,NA,NA	NA,NA,NA	GT:GQ:QUAL:MQ:DP:ADF:ADR:DP4:FI	0/1:76:42.9205:60:25:4,11:9,1:4,9,11,1:2
10	99638524	GCA	G	0/1	-,-,-	intron_variant&non_coding_transcript_variant,downstream_gene_variant,downstream_gene_variant	MODIFIER	RP23-12H20.1,RP23-12H20.2,RP23-12H20.2	ENSMUSG00000111962,ENSMUSG00000112503,ENSMUSG00000112503	ENSMUST00000218263,ENSMUST00000218988,ENSMUST00000220105	lincRNA,processed_transcript,transcribed_processed_pseudogene	NA,NA,NA	NA:NA,NA:NA,NA:NA	NA,NA,NA	NA,NA,NA	GT:GQ:QUAL:MQ:DP:ADF:ADR:DP4:FI	0/1:124:91:60:38:8,4:8,4:8,8,9,13:2
10	100096932	A	C	0/1	C,C,C,C	downstream_gene_variant,3_prime_UTR_variant,downstream_gene_variant,non_coding_transcript_exon_variant&non_coding_transcript_variant	MODIFIER	Kitl	ENSMUSG00000019966	ENSMUST00000218200,ENSMUST00000105283,ENSMUST00000020129,ENSMUST00000219881	protein_coding,protein_coding,protein_coding,retained_intron	NA,10/10,NA,3/3	NA:NA,2164:NA,NA:NA,1156:NA	NA,NA,NA,NA	NA,NA,NA,NA	GT:GQ:QUAL:MQ:DP:ADF:ADR:DP4:FI	0/1:45:13.0105:59:35:2,15:15,1:2,15,15,3:2
10	101760625	A	C	0/1	C,C,C,C,C,C	intron_variant,intron_variant&non_coding_transcript_variant,intron_variant,intron_variant,intron_variant&non_coding_transcript_variant,intron_variant	MODIFIER	Mgat4c	ENSMUSG00000019888	ENSMUST00000179929,ENSMUST00000134930,ENSMUST00000219195,ENSMUST00000127504,ENSMUST00000146230,ENSMUST00000156751	protein_coding,processed_transcript,protein_coding,protein_coding,retained_intron,protein_coding	NA,NA,NA,NA,NA,NA	NA:NA,NA:NA,NA:NA,NA:NA,NA:NA,NA:NA	NA,NA,NA,NA,NA,NA	NA,NA,NA,NA,NA,NA	GT:GQ:QUAL:MQ:DP:ADF:ADR:DP4:FI	0/1:60:28.2997:56:23:3,9:11,0:3,11,9,0:2
10	101833139	A	C	0/1	C,C,C,C,C,C	intron_variant,intron_variant&non_coding_transcript_variant,intron_variant,intron_variant,intron_variant&non_coding_transcript_variant,intron_variant	MODIFIER	Mgat4c	ENSMUSG00000019888	ENSMUST00000179929,ENSMUST00000134930,ENSMUST00000219195,ENSMUST00000127504,ENSMUST00000146230,ENSMUST00000156751	protein_coding,processed_transcript,protein_coding,protein_coding,retained_intron,protein_coding	NA,NA,NA,NA,NA,NA	NA:NA,NA:NA,NA:NA,NA:NA,NA:NA,NA:NA	NA,NA,NA,NA,NA,NA	NA,NA,NA,NA,NA,NA	GT:GQ:QUAL:MQ:DP:ADF:ADR:DP4:FI	0/1:55:22.0739:59:25:3,6:11,4:3,11,6,5:2
10	102168471	A	C	0/1	C,C,C,C,C,C,C,C,C,C,C,C,C	intron_variant,intron_variant&non_coding_transcript_variant,intron_variant,intron_variant&non_coding_transcript_variant,intron_variant&non_coding_transcript_variant,intron_variant,intron_variant&non_coding_transcript_variant,intron_variant,intron_variant,intron_variant&non_coding_transcript_variant,intron_variant,intron_variant,intron_variant	MODIFIER	Mgat4c	ENSMUSG00000019888	ENSMUST00000138016,ENSMUST00000130580,ENSMUST00000179929,ENSMUST00000218554,ENSMUST00000219683,ENSMUST00000127504,ENSMUST00000143640,ENSMUST00000020039,ENSMUST00000163753,ENSMUST00000134930,ENSMUST00000138522,ENSMUST00000219195,ENSMUST00000156751	protein_coding,processed_transcript,protein_coding,processed_transcript,processed_transcript,protein_coding,processed_transcript,protein_coding,protein_coding,processed_transcript,protein_coding,protein_coding,protein_coding	NA,NA,NA,NA,NA,NA,NA,NA,NA,NA,NA,NA,NA	NA:NA,NA:NA,NA:NA,NA:NA,NA:NA,NA:NA,NA:NA,NA:NA,NA:NA,NA:NA,NA:NA,NA:NA,NA:NA	NA,NA,NA,NA,NA,NA,NA,NA,NA,NA,NA,NA,NA	NA,NA,NA,NA,NA,NA,NA,NA,NA,NA,NA,NA,NA	GT:GQ:QUAL:MQ:DP:ADF:ADR:DP4:FI	0/1:47:15.9861:58:35:22,4:5,4:22,5,4,4:2
10	102339615	T	C	0/1	C,C,C,C,C,C,C,C,C	intron_variant,intron_variant,intron_variant,intron_variant,intron_variant,intron_variant&non_coding_transcript_variant,intron_variant,intron_variant,intron_variant	MODIFIER	Mgat4c	ENSMUSG00000019888	ENSMUST00000138016,ENSMUST00000179929,ENSMUST00000127504,ENSMUST00000020039,ENSMUST00000163753,ENSMUST00000134930,ENSMUST00000138522,ENSMUST00000219195,ENSMUST00000156751	protein_coding,protein_coding,protein_coding,protein_coding,protein_coding,processed_transcript,protein_coding,protein_coding,protein_coding	NA,NA,NA,NA,NA,NA,NA,NA,NA	NA:NA,NA:NA,NA:NA,NA:NA,NA:NA,NA:NA,NA:NA,NA:NA,NA:NA	NA,NA,NA,NA,NA,NA,NA,NA,NA	NA,NA,NA,NA,NA,NA,NA,NA,NA	GT:GQ:QUAL:MQ:DP:ADF:ADR:DP4:FI	0/1:59:27.2364:60:40:2,14:22,2:2,22,14,2:2
10	103018009	CTG	C	0/1	-,-,-,-,-,-,-,-	intron_variant&non_coding_transcript_variant,intron_variant,intron_variant,intron_variant,intron_variant,intron_variant&NMD_transcript_variant,downstream_gene_variant,intron_variant	MODIFIER	Alx1	ENSMUSG00000036602	ENSMUST00000164226,ENSMUST00000217946,ENSMUST00000167156,ENSMUST00000218282,ENSMUST00000040859,ENSMUST00000218681,ENSMUST00000218508,ENSMUST00000219194	processed_transcript,protein_coding,protein_coding,protein_coding,protein_coding,nonsense_mediated_decay,retained_intron,protein_coding	NA,NA,NA,NA,NA,NA,NA,NA	NA:NA,NA:NA,NA:NA,NA:NA,NA:NA,NA:NA,NA:NA,NA:NA	NA,NA,NA,NA,NA,NA,NA,NA	NA,NA,NA,NA,NA,NA,NA,NA	GT:GQ:QUAL:MQ:DP:ADF:ADR:DP4:FI	0/1:124:92:60:36:9,4:11,4:9,11,6,10:2
10	105329081	T	G	0/1	G,G	intron_variant,intron_variant&non_coding_transcript_variant	MODIFIER	Tmtc2	ENSMUSG00000036019	ENSMUST00000061506,ENSMUST00000143691	protein_coding,retained_intron	NA,NA	NA:NA,NA:NA	NA,NA	NA,NA	GT:GQ:QUAL:MQ:DP:ADF:ADR:DP4:FI	0/1:41:10.8288:55:32:18,1:5,8:18,5,1,8:2
10	106760643	A	C	0/1	C,C,C	intron_variant,intron_variant,intron_variant&non_coding_transcript_variant	MODIFIER	Ppfia2	ENSMUSG00000053825	ENSMUST00000217854,ENSMUST00000029404,ENSMUST00000169303	protein_coding,protein_coding,processed_transcript	NA,NA,NA	NA:NA,NA:NA,NA:NA	NA,NA,NA	NA,NA,NA	GT:GQ:QUAL:MQ:DP:ADF:ADR:DP4:FI	0/1:46:11.6961:47:17:2,6:6,1:2,6,6,3:2
10	106906676	A	G	0/1	G,G,G	intron_variant,intron_variant,intron_variant&non_coding_transcript_variant	MODIFIER	Ppfia2	ENSMUSG00000053825	ENSMUST00000217854,ENSMUST00000029404,ENSMUST00000219024	protein_coding,protein_coding,processed_transcript	NA,NA,NA	NA:NA,NA:NA,NA:NA	NA,NA,NA	NA,NA,NA	GT:GQ:QUAL:MQ:DP:ADF:ADR:DP4:FI	0/1:53:20.8979:56:25:9,8:5,2:9,5,9,2:2
10	106906681	A	G	0/1	G,G,G	intron_variant,intron_variant,intron_variant&non_coding_transcript_variant	MODIFIER	Ppfia2	ENSMUSG00000053825	ENSMUST00000217854,ENSMUST00000029404,ENSMUST00000219024	protein_coding,protein_coding,processed_transcript	NA,NA,NA	NA:NA,NA:NA,NA:NA	NA,NA,NA	NA,NA,NA	GT:GQ:QUAL:MQ:DP:ADF:ADR:DP4:FI	0/1:67:34.8985:55:26:12,4:2,6:12,2,6,6:2
10	106906698	A	G	0/1	G,G,G	intron_variant,intron_variant,intron_variant&non_coding_transcript_variant	MODIFIER	Ppfia2	ENSMUSG00000053825	ENSMUST00000217854,ENSMUST00000029404,ENSMUST00000219024	protein_coding,protein_coding,processed_transcript	NA,NA,NA	NA:NA,NA:NA,NA:NA	NA,NA,NA	NA,NA,NA	GT:GQ:QUAL:MQ:DP:ADF:ADR:DP4:FI	0/1:50:16.3911:54:31:13,5:0,13:13,0,5,13:2
10	108427211	T	C	0/1	C,C	upstream_gene_variant,intron_variant&non_coding_transcript_variant	MODIFIER	Gm25591,RP23-305G22.3	ENSMUSG00000093762,ENSMUSG00000112532	ENSMUST00000177317,ENSMUST00000217857	miRNA,lincRNA	NA,NA	NA:NA,NA:NA	NA,NA	NA,NA	GT:GQ:QUAL:MQ:DP:ADF:ADR:DP4:FI	0/1:98:66:58:35:9,7:12,7:9,12,7,7:2
10	108427235	T	C	0/1	C,C	upstream_gene_variant,intron_variant&non_coding_transcript_variant	MODIFIER	Gm25591,RP23-305G22.3	ENSMUSG00000093762,ENSMUSG00000112532	ENSMUST00000177317,ENSMUST00000217857	miRNA,lincRNA	NA,NA	NA:NA,NA:NA	NA,NA	NA,NA	GT:GQ:QUAL:MQ:DP:ADF:ADR:DP4:FI	0/1:51:19.7824:57:30:15,2:6,7:15,6,2,7:2
10	109693875	T	C	0/1	C,C	intron_variant&non_coding_transcript_variant,intron_variant	MODIFIER	Nav3	ENSMUSG00000020181	ENSMUST00000161582,ENSMUST00000032719	processed_transcript,protein_coding	NA,NA	NA:NA,NA:NA	NA,NA	NA,NA	GT:GQ:QUAL:MQ:DP:ADF:ADR:DP4:FI	0/1:47:16.1348:57:37:14,3:8,11:14,8,4,11:2
10	110306484	T	G	0/1	G	intron_variant&non_coding_transcript_variant	MODIFIER	Nav3	ENSMUSG00000020181	ENSMUST00000160159	retained_intron	NA	NA:NA	NA	NA	GT:GQ:QUAL:MQ:DP:ADF:ADR:DP4:FI	0/1:61:29.926:60:35:18,2:6,8:18,6,3,8:2
10	110451378	A	G	0/1	G	intron_variant&non_coding_transcript_variant	MODIFIER	Nav3	ENSMUSG00000020181	ENSMUST00000160159	retained_intron	NA	NA:NA	NA	NA	GT:GQ:QUAL:MQ:DP:ADF:ADR:DP4:FI	0/1:57:24.4193:57:22:8,7:1,6:8,1,7,6:2
10	110451416	T	G	0/1	G	intron_variant&non_coding_transcript_variant	MODIFIER	Nav3	ENSMUSG00000020181	ENSMUST00000160159	retained_intron	NA	NA:NA	NA	NA	GT:GQ:QUAL:MQ:DP:ADF:ADR:DP4:FI	0/1:52:19.7651:57:23:7,6:7,3:7,7,6,3:2
10	110842866	G	A	0/1	A,A,A,A	intron_variant&non_coding_transcript_variant	MODIFIER	1700020G17Rik	ENSMUSG00000101801	ENSMUST00000191429,ENSMUST00000190237,ENSMUST00000191286,ENSMUST00000188776	antisense	NA,NA,NA,NA	NA:NA,NA:NA,NA:NA,NA:NA	NA,NA,NA,NA	NA,NA,NA,NA	GT:GQ:QUAL:MQ:DP:ADF:ADR:DP4:FI	0/1:71:37.1805:39:24:11,0:2,11:11,2,0,11:2
10	110853803	T	G	0/1	G,G,G,G	intron_variant&non_coding_transcript_variant	MODIFIER	1700020G17Rik	ENSMUSG00000101801	ENSMUST00000191429,ENSMUST00000190237,ENSMUST00000191286,ENSMUST00000188776	antisense	NA,NA,NA,NA	NA:NA,NA:NA,NA:NA,NA:NA	NA,NA,NA,NA	NA,NA,NA,NA	GT:GQ:QUAL:MQ:DP:ADF:ADR:DP4:FI	0/1:49:16.1576:40:31:11,0:8,11:11,8,1,11:2
10	112186952	GCA	G	0/1	-,-,-	intron_variant,intron_variant&non_coding_transcript_variant,intron_variant	MODIFIER	Caps2	ENSMUSG00000035694	ENSMUST00000092176,ENSMUST00000132994,ENSMUST00000170013	protein_coding,processed_transcript,protein_coding	NA,NA,NA	NA:NA,NA:NA,NA:NA	NA,NA,NA	NA,NA,NA	GT:GQ:QUAL:MQ:DP:ADF:ADR:DP4:FI	0/1:102:70:60:40:8,4:9,5:8,9,9,14:2
10	112727239	G	A	0/1	A,A	intron_variant&non_coding_transcript_variant	MODIFIER	1700010J16Rik	ENSMUSG00000100314	ENSMUST00000189116,ENSMUST00000187828	lincRNA	NA,NA	NA:NA,NA:NA	NA,NA	NA,NA	GT:GQ:QUAL:MQ:DP:ADF:ADR:DP4:FI	0/1:127:216:60:46:13,6:11,16:13,11,6,16:2
10	112783633	T	G	0/1	G,G	intron_variant&non_coding_transcript_variant	MODIFIER	1700010J16Rik	ENSMUSG00000100314	ENSMUST00000189116,ENSMUST00000187828	lincRNA	NA,NA	NA:NA,NA:NA	NA,NA	NA,NA	GT:GQ:QUAL:MQ:DP:ADF:ADR:DP4:FI	0/1:47:15.4651:59:40:20,2:5,10:20,5,5,10:2
10	113429708	T	G	0/1	G	intron_variant&non_coding_transcript_variant	MODIFIER	RP24-311K18.1	ENSMUSG00000112767	ENSMUST00000218916	lincRNA	NA	NA:NA	NA	NA	GT:GQ:QUAL:MQ:DP:ADF:ADR:DP4:FI	0/1:47:15.1829:59:38:17,2:10,9:17,10,2,9:2
10	114815831	GTAGA	G	0/1	-	intron_variant&non_coding_transcript_variant	MODIFIER	Gm15723	ENSMUSG00000084865	ENSMUST00000139331	antisense	NA	NA:NA	NA	NA	GT:GQ:QUAL:MQ:DP:ADF:ADR:DP4:FI	0/1:86:115:59:31:3,12:6,10:3,6,12,10:2
10	115481048	GTA	G	0/1	-,-,-,-,-	intron_variant&non_coding_transcript_variant,intron_variant,intron_variant,intron_variant&non_coding_transcript_variant,intron_variant	MODIFIER	Lgr5	ENSMUSG00000020140	ENSMUST00000149008,ENSMUST00000173740,ENSMUST00000020350,ENSMUST00000105272,ENSMUST00000172806	retained_intron,protein_coding,protein_coding,retained_intron,protein_coding	NA,NA,NA,NA,NA	NA:NA,NA:NA,NA:NA,NA:NA,NA:NA	NA,NA,NA,NA,NA	NA,NA,NA,NA,NA	GT:GQ:QUAL:MQ:DP:ADF:ADR:DP4:FI	0/1:108:76:59:40:9,6:16,2:9,16,8,7:2
10	115521097	A	G	0/1	G,G,G,G,G,G	intron_variant&non_coding_transcript_variant,intron_variant,intron_variant&non_coding_transcript_variant,intron_variant,intron_variant&non_coding_transcript_variant,intron_variant	MODIFIER	Lgr5	ENSMUSG00000020140	ENSMUST00000149008,ENSMUST00000173740,ENSMUST00000129309,ENSMUST00000020350,ENSMUST00000105272,ENSMUST00000172806	retained_intron,protein_coding,processed_transcript,protein_coding,retained_intron,protein_coding	NA,NA,NA,NA,NA,NA	NA:NA,NA:NA,NA:NA,NA:NA,NA:NA,NA:NA	NA,NA,NA,NA,NA,NA	NA,NA,NA,NA,NA,NA	GT:GQ:QUAL:MQ:DP:ADF:ADR:DP4:FI	0/1:82:50:57:33:3,9:19,2:3,19,9,2:2
10	115808473	T	G	0/1	G	intron_variant&non_coding_transcript_variant	MODIFIER	RP23-233A12.1	ENSMUSG00000112513	ENSMUST00000220081	antisense	NA	NA:NA	NA	NA	GT:GQ:QUAL:MQ:DP:ADF:ADR:DP4:FI	0/1:74:46.3768:50:21:5,7:1,8:5,1,7,8:2
10	115839020	TTG	T	0/1	-,-,-,-	intron_variant,intron_variant,intron_variant,intron_variant&non_coding_transcript_variant	MODIFIER	Tspan8,Tspan8,Tspan8,RP23-233A12.1	ENSMUSG00000034127,ENSMUSG00000034127,ENSMUSG00000034127,ENSMUSG00000112513	ENSMUST00000080630,ENSMUST00000179196,ENSMUST00000035563,ENSMUST00000220081	protein_coding,protein_coding,protein_coding,antisense	NA,NA,NA,NA	NA:NA,NA:NA,NA:NA,NA:NA	NA,NA,NA,NA	NA,NA,NA,NA	GT:GQ:QUAL:MQ:DP:ADF:ADR:DP4:FI	0/1:112:79:59:42:8,6:12,4:8,12,12,10:2
10	115867557	A	C	0/1	C	intron_variant&non_coding_transcript_variant	MODIFIER	RP23-233A12.1	ENSMUSG00000112513	ENSMUST00000220081	antisense	NA	NA:NA	NA	NA	GT:GQ:QUAL:MQ:DP:ADF:ADR:DP4:FI	0/1:46:14.5053:59:31:6,8:13,3:6,13,9,3:2
10	117393561	A	G	0/1	G	intron_variant&non_coding_transcript_variant	MODIFIER	RP23-326O5.4	ENSMUSG00000112728	ENSMUST00000219525	lincRNA	NA	NA:NA	NA	NA	GT:GQ:QUAL:MQ:DP:ADF:ADR:DP4:FI	0/1:62:42.4034:59:33:12,9:1,8:12,1,10,10:2
10	117666944	T	TTGTGTG,TTGTG	2017-02-01	TGTG,TGTGTG,TGTG,TGTGTG,TGTG,TGTGTG	upstream_gene_variant,upstream_gene_variant,intron_variant&non_coding_transcript_variant,intron_variant&non_coding_transcript_variant,intron_variant,intron_variant	MODIFIER	Gm25709,Gm25709,Cpm,Cpm,Cpm,Cpm	ENSMUSG00000096357,ENSMUSG00000096357,ENSMUSG00000020183,ENSMUSG00000020183,ENSMUSG00000020183,ENSMUSG00000020183	ENSMUST00000178844,ENSMUST00000178844,ENSMUST00000123374,ENSMUST00000123374,ENSMUST00000020399,ENSMUST00000020399	snRNA,snRNA,retained_intron,retained_intron,protein_coding,protein_coding	NA,NA,NA,NA,NA,NA	NA:NA,NA:NA,NA:NA,NA:NA,NA:NA,NA:NA	NA,NA,NA,NA,NA,NA	NA,NA,NA,NA,NA,NA	GT:GQ:QUAL:MQ:DP:ADF:ADR:DP4:FI	1/2:100:193:58:38:10,5,2:5,11,1:10,5,9,14:2
10	120637821	A	C	0/1	C,C	upstream_gene_variant,intron_variant&non_coding_transcript_variant	MODIFIER	RP24-240E7.1	ENSMUSG00000112716	ENSMUST00000219022,ENSMUST00000219150	lincRNA	NA,NA	NA:NA,NA:NA	NA,NA	NA,NA	GT:GQ:QUAL:MQ:DP:ADF:ADR:DP4:FI	0/1:47:16.137:59:27:3,3:14,7:3,14,3,7:2
10	120688306	A	C	0/1	C	intron_variant&non_coding_transcript_variant	MODIFIER	RP24-240E7.1	ENSMUSG00000112716	ENSMUST00000219150	lincRNA	NA	NA:NA	NA	NA	GT:GQ:QUAL:MQ:DP:ADF:ADR:DP4:FI	0/1:44:11.2492:57:21:5,5:7,4:5,7,5,4:2
10	120688337	A	C	0/1	C	intron_variant&non_coding_transcript_variant	MODIFIER	RP24-240E7.1	ENSMUSG00000112716	ENSMUST00000219150	lincRNA	NA	NA:NA	NA	NA	GT:GQ:QUAL:MQ:DP:ADF:ADR:DP4:FI	0/1:38:19.3632:57:21:1,7:6,7:1,6,7,7:2
10	121268195	T	C	0/1	C,C	intron_variant&NMD_transcript_variant,intron_variant	MODIFIER	Tbc1d30	ENSMUSG00000052302	ENSMUST00000218111,ENSMUST00000064107	nonsense_mediated_decay,protein_coding	NA,NA	NA:NA,NA:NA	NA,NA	NA,NA	GT:GQ:QUAL:MQ:DP:ADF:ADR:DP4:FI	0/1:70:37.8385:53:27:3,5:13,6:3,13,5,6:2
10	121411959	T	G	0/1	G,G	downstream_gene_variant,3_prime_UTR_variant	MODIFIER	Rassf3	ENSMUSG00000025795	ENSMUST00000219500,ENSMUST00000026902	processed_transcript,protein_coding	NA,5/5	NA:NA,1913:NA	NA,NA	NA,NA	GT:GQ:QUAL:MQ:DP:ADF:ADR:DP4:FI	0/1:51:19.2722:59:47:23,3:7,14:23,7,3,14:2
10	121966611	GTCTC	G	0/1	-,-,-	intron_variant,intron_variant,intron_variant&non_coding_transcript_variant	MODIFIER	Srgap1	ENSMUSG00000020121	ENSMUST00000081688,ENSMUST00000020322,ENSMUST00000162710	protein_coding,protein_coding,retained_intron	NA,NA,NA	NA:NA,NA:NA,NA:NA	NA,NA,NA	NA,NA,NA	GT:GQ:QUAL:MQ:DP:ADF:ADR:DP4:FI	0/1:127:112:60:50:11,6:18,6:11,18,12,9:2
10	122079876	A	C	0/1	C,C,C,C	downstream_gene_variant,downstream_gene_variant,downstream_gene_variant,3_prime_UTR_variant	MODIFIER	Tmem5,RP24-186E11.4,Tmem5,Tmem5	ENSMUSG00000034620,ENSMUSG00000112815,ENSMUSG00000034620,ENSMUSG00000034620	ENSMUST00000038772,ENSMUST00000220024,ENSMUST00000125506,ENSMUST00000140299	nonsense_mediated_decay,processed_pseudogene,retained_intron,protein_coding	NA,NA,NA,6/6	NA:NA,NA:NA,NA:NA,3031:NA	NA,NA,NA,NA	NA,NA,NA,NA	GT:GQ:QUAL:MQ:DP:ADF:ADR:DP4:FI	0/1:44:11.8731:60:36:8,11:15,1:8,15,11,2:2
10	122498348	T	G	0/1	G	intron_variant&non_coding_transcript_variant	MODIFIER	RP24-105I7.3	ENSMUSG00000112873	ENSMUST00000218285	antisense	NA	NA:NA	NA	NA	GT:GQ:QUAL:MQ:DP:ADF:ADR:DP4:FI	0/1:45:13.4394:60:28:13,4:5,6:13,5,4,6:2
10	123020587	A	C	0/1	C,C,C,C,C	intron_variant,intron_variant,intron_variant&non_coding_transcript_variant,intron_variant,downstream_gene_variant	MODIFIER	Mon2	ENSMUSG00000034602	ENSMUST00000073792,ENSMUST00000037557,ENSMUST00000219515,ENSMUST00000170935,ENSMUST00000219001	protein_coding,protein_coding,retained_intron,protein_coding,retained_intron	NA,NA,NA,NA,NA	NA:NA,NA:NA,NA:NA,NA:NA,NA:NA	NA,NA,NA,NA,NA	NA,NA,NA,NA,NA	GT:GQ:QUAL:MQ:DP:ADF:ADR:DP4:FI	0/1:52:20.8096:59:32:3,8:21,0:3,21,8,0:2
10	123193375	T	G	0/1	G,G,G,G,G,G,G,G,G	upstream_gene_variant,downstream_gene_variant,intron_variant,intron_variant,intron_variant&non_coding_transcript_variant,intron_variant&non_coding_transcript_variant,intron_variant&non_coding_transcript_variant,intron_variant&non_coding_transcript_variant,intron_variant	MODIFIER	RP24-328C19.1,Gm27920,Usp15,Usp15,Usp15,Usp15,Usp15,Usp15,Usp15	ENSMUSG00000112294,ENSMUSG00000099088,ENSMUSG00000020124,ENSMUSG00000020124,ENSMUSG00000020124,ENSMUSG00000020124,ENSMUSG00000020124,ENSMUSG00000020124,ENSMUSG00000020124	ENSMUST00000220083,ENSMUST00000183953,ENSMUST00000219619,ENSMUST00000220377,ENSMUST00000219992,ENSMUST00000220284,ENSMUST00000217985,ENSMUST00000219010,ENSMUST00000020334	bidirectional_promoter_lncRNA,miRNA,protein_coding,protein_coding,retained_intron,retained_intron,retained_intron,retained_intron,protein_coding	NA,NA,NA,NA,NA,NA,NA,NA,NA	NA:NA,NA:NA,NA:NA,NA:NA,NA:NA,NA:NA,NA:NA,NA:NA,NA:NA	NA,NA,NA,NA,NA,NA,NA,NA,NA	NA,NA,NA,NA,NA,NA,NA,NA,NA	GT:GQ:QUAL:MQ:DP:ADF:ADR:DP4:FI	0/1:59:27.323:58:39:17,2:9,11:17,9,2,11:2
10	123279007	A	C	0/1	C,C,C	intron_variant&non_coding_transcript_variant,intron_variant,intron_variant&non_coding_transcript_variant	MODIFIER	Fam19a2	ENSMUSG00000044071	ENSMUST00000219723,ENSMUST00000050756,ENSMUST00000218926	processed_transcript,protein_coding,processed_transcript	NA,NA,NA	NA:NA,NA:NA,NA:NA	NA,NA,NA	NA,NA,NA	GT:GQ:QUAL:MQ:DP:ADF:ADR:DP4:FI	0/1:67:34.6176:55:47:15,13:14,3:15,14,13,5:2
10	123381673	A	C	0/1	C,C,C	intron_variant&non_coding_transcript_variant,intron_variant,intron_variant&non_coding_transcript_variant	MODIFIER	Fam19a2	ENSMUSG00000044071	ENSMUST00000219723,ENSMUST00000050756,ENSMUST00000218926	processed_transcript,protein_coding,processed_transcript	NA,NA,NA	NA:NA,NA:NA,NA:NA	NA,NA,NA	NA,NA,NA	GT:GQ:QUAL:MQ:DP:ADF:ADR:DP4:FI	0/1:50:17.0074:59:44:2,21:19,2:2,19,21,2:2
10	126673504	A	G	0/1	G	intron_variant&non_coding_transcript_variant	MODIFIER	RP23-96G7.3	ENSMUSG00000112208	ENSMUST00000219762	lincRNA	NA	NA:NA	NA	NA	GT:GQ:QUAL:MQ:DP:ADF:ADR:DP4:FI	0/1:71:38.8316:57:56:25,5:4,21:25,4,6,21:2
10	127045826	A	G	0/1	G,G,G,G,G,G,G,G,G	upstream_gene_variant,upstream_gene_variant,3_prime_UTR_variant,downstream_gene_variant,upstream_gene_variant,3_prime_UTR_variant&NMD_transcript_variant,downstream_gene_variant,upstream_gene_variant,downstream_gene_variant	MODIFIER	Cyp27b1,Cyp27b1,Mettl1,Mettl1,Cyp27b1,Mettl1,Mettl1,Mettl21b,Mettl1	ENSMUSG00000006724,ENSMUSG00000006724,ENSMUSG00000006732,ENSMUSG00000006732,ENSMUSG00000006724,ENSMUSG00000006732,ENSMUSG00000006732,ENSMUSG00000080115,ENSMUSG00000006732	ENSMUST00000171868,ENSMUST00000172069,ENSMUST00000006915,ENSMUST00000152960,ENSMUST00000165764,ENSMUST00000139486,ENSMUST00000135655,ENSMUST00000116231,ENSMUST00000120542	processed_transcript,nonsense_mediated_decay,protein_coding,protein_coding,protein_coding,nonsense_mediated_decay,retained_intron,protein_coding,protein_coding	NA,NA,6/6,NA,NA,5/5,NA,NA,NA	NA:NA,NA:NA,1252:NA,NA:NA,NA:NA,1016:NA,NA:NA,NA:NA,NA:NA	NA,NA,NA,NA,NA,NA,NA,NA,NA	NA,NA,NA,NA,NA,NA,NA,NA,NA	GT:GQ:QUAL:MQ:DP:ADF:ADR:DP4:FI	0/1:59:27.9489:60:25:9,0:7,8:9,7,0,9:2
10	127746154	A	C	0/1	C,C	3_prime_UTR_variant,downstream_gene_variant	MODIFIER	Zbtb39,Gpr182	ENSMUSG00000044617,ENSMUSG00000058396	ENSMUST00000054287,ENSMUST00000079692	protein_coding	2/2,NA	4765:NA,NA:NA	NA,NA	NA,NA	GT:GQ:QUAL:MQ:DP:ADF:ADR:DP4:FI	0/1:68:35.1517:59:38:5,15:14,3:5,14,15,4:2
10	127780878	T	G	0/1	G,G,G,G	intron_variant,intron_variant,intron_variant&non_coding_transcript_variant,intron_variant	MODIFIER	Rdh9,Rdh16f1,Rdh9,Rdh9	ENSMUSG00000056148,ENSMUSG00000099009,ENSMUSG00000056148,ENSMUSG00000056148	ENSMUST00000052652,ENSMUST00000128247,ENSMUST00000128133,ENSMUST00000136223	protein_coding,protein_coding,processed_transcript,protein_coding	NA,NA,NA,NA	NA:NA,NA:NA,NA:NA,NA:NA	NA,NA,NA,NA	NA,NA,NA,NA	GT:GQ:QUAL:MQ:DP:ADF:ADR:DP4:FI	0/1:47:16.7752:49:52:18,0:24,9:18,24,1,9:2
10	127825989	G	GTC	0/1	TC,TC,TC	intron_variant&non_coding_transcript_variant,intron_variant&non_coding_transcript_variant,intron_variant&NMD_transcript_variant	MODIFIER	Rdh18-ps,Rdh18-ps,Rdh16	ENSMUSG00000054031,ENSMUSG00000054031,ENSMUSG00000069456	ENSMUST00000137395,ENSMUST00000143917,ENSMUST00000125163	transcribed_unprocessed_pseudogene,processed_transcript,nonsense_mediated_decay	NA,NA,NA	NA:NA,NA:NA,NA:NA	NA,NA,NA	NA,NA,NA	GT:GQ:QUAL:MQ:DP:ADF:ADR:DP4:FI	0/1:91:220:60:39:2,16:4,11:2,4,18,15:2
10	128478403	GCA	G	0/1	-,-,-,-,-	intron_variant,intron_variant&non_coding_transcript_variant,intron_variant,intron_variant,intron_variant	MODIFIER	Smarcc2	ENSMUSG00000025369	ENSMUST00000026433,ENSMUST00000217751,ENSMUST00000105235,ENSMUST00000218228,ENSMUST00000099131	protein_coding,retained_intron,protein_coding,protein_coding,protein_coding	NA,NA,NA,NA,NA	NA:NA,NA:NA,NA:NA,NA:NA,NA:NA	NA,NA,NA,NA,NA	NA,NA,NA,NA,NA	GT:GQ:QUAL:MQ:DP:ADF:ADR:DP4:FI	0/1:73:42.5942:59:39:15,3:7,4:15,7,8,9:2
10	128911895	A	G	0/1	G,G,G,G,G,G,G,G,G,G	downstream_gene_variant,intron_variant&non_coding_transcript_variant,intron_variant,downstream_gene_variant,non_coding_transcript_exon_variant&non_coding_transcript_variant,intron_variant,downstream_gene_variant,downstream_gene_variant,intron_variant,intron_variant	MODIFIER	Rdh5,Cd63,Cd63,Rdh5,Cd63,Cd63,Rdh5,Rdh5,Cd63,Cd63	ENSMUSG00000025350,ENSMUSG00000025351,ENSMUSG00000025351,ENSMUSG00000025350,ENSMUSG00000025351,ENSMUSG00000025351,ENSMUSG00000025350,ENSMUSG00000025350,ENSMUSG00000025351,ENSMUSG00000025351	ENSMUST00000139217,ENSMUST00000218450,ENSMUST00000026407,ENSMUST00000149961,ENSMUST00000220245,ENSMUST00000219317,ENSMUST00000137747,ENSMUST00000026406,ENSMUST00000105229,ENSMUST00000220308	retained_intron,processed_transcript,protein_coding,protein_coding,retained_intron,protein_coding,protein_coding,protein_coding,protein_coding,protein_coding	NA,NA,NA,NA,1/1,NA,NA,NA,NA,NA	NA:NA,NA:NA,NA:NA,NA:NA,1974:NA,NA:NA,NA:NA,NA:NA,NA:NA,NA:NA	NA,NA,NA,NA,NA,NA,NA,NA,NA,NA	NA,NA,NA,NA,NA,NA,NA,NA,NA,NA	GT:GQ:QUAL:MQ:DP:ADF:ADR:DP4:FI	0/1:127:222:60:40:6,7:14,12:6,14,8,12:2
10	130160836	A	C	0/1	C,C,C,C	upstream_gene_variant,3_prime_UTR_variant,downstream_gene_variant,non_coding_transcript_exon_variant&non_coding_transcript_variant	MODIFIER	RP23-227N23.17,Olfr825,Olfr825,Olfr825	ENSMUSG00000112688,ENSMUSG00000058084,ENSMUSG00000058084,ENSMUSG00000058084	ENSMUST00000218167,ENSMUST00000216530,ENSMUST00000076814,ENSMUST00000216434	processed_pseudogene,protein_coding,protein_coding,processed_transcript	NA,2/2,NA,3/3	NA:NA,3014:NA,NA:NA,1586:NA	NA,NA,NA,NA	NA,NA,NA,NA	GT:GQ:QUAL:MQ:DP:ADF:ADR:DP4:FI	0/1:60:27.706:59:40:9,13:17,1:9,17,13,1:2
11	3975972	A	C	0/1	C,C,C,C	intron_variant,intron_variant&non_coding_transcript_variant,intron_variant,intron_variant	MODIFIER	4930556J24Rik,Pes1,Pes1,Pes1	ENSMUSG00000034493,ENSMUSG00000020430,ENSMUSG00000020430,ENSMUSG00000020430	ENSMUST00000042344,ENSMUST00000137544,ENSMUST00000020705,ENSMUST00000109985	protein_coding,processed_transcript,protein_coding,protein_coding	NA,NA,NA,NA	NA:NA,NA:NA,NA:NA,NA:NA	NA,NA,NA,NA	NA,NA,NA,NA	GT:GQ:QUAL:MQ:DP:ADF:ADR:DP4:FI	0/1:53:21.4338:60:35:2,10:19,4:2,19,10,4:2
11	4237637	T	G	0/1	G,G	intron_variant,intron_variant&non_coding_transcript_variant	MODIFIER	Osm	ENSMUSG00000058755	ENSMUST00000075221,ENSMUST00000131764	protein_coding,processed_transcript	NA,NA	NA:NA,NA:NA	NA,NA	NA,NA	GT:GQ:QUAL:MQ:DP:ADF:ADR:DP4:FI	0/1:52:19.8515:59:53:15,1:12,25:15,12,1,25:2
11	4534703	A	C	0/1	C,C,C	intron_variant&NMD_transcript_variant,intron_variant,intron_variant	MODIFIER	Mtmr3	ENSMUSG00000034354	ENSMUST00000130716,ENSMUST00000040448,ENSMUST00000109943	nonsense_mediated_decay,protein_coding,protein_coding	NA,NA,NA	NA:NA,NA:NA,NA:NA	NA,NA,NA	NA,NA,NA	GT:GQ:QUAL:MQ:DP:ADF:ADR:DP4:FI	0/1:42:10.0066:60:33:10,11:10,2:10,10,11,2:2
11	4560124	T	C	0/1	C,C,C,C	intron_variant&NMD_transcript_variant,upstream_gene_variant,intron_variant,upstream_gene_variant	MODIFIER	Mtmr3,Gm11960,Mtmr3,Gm11960	ENSMUSG00000034354,ENSMUSG00000081974,ENSMUSG00000034354,ENSMUSG00000081974	ENSMUST00000130716,ENSMUST00000181063,ENSMUST00000109943,ENSMUST00000122068	nonsense_mediated_decay,processed_transcript,protein_coding,transcribed_processed_pseudogene	NA,NA,NA,NA	NA:NA,NA:NA,NA:NA,NA:NA	NA,NA,NA,NA	NA,NA,NA,NA	GT:GQ:QUAL:MQ:DP:ADF:ADR:DP4:FI	0/1:80:48.2579:51:35:15,5:8,6:15,8,5,7:2
11	4766534	C	CCT	2017-01-01	CT,CT,CT	downstream_gene_variant,downstream_gene_variant,3_prime_UTR_variant	MODIFIER	Nf2	ENSMUSG00000009073	ENSMUST00000056290,ENSMUST00000141342,ENSMUST00000109910	protein_coding,retained_intron,protein_coding	NA,NA,16/16	NA:NA,NA:NA,4030-4031:NA	NA,NA,NA	NA,NA,NA	GT:GQ:QUAL:MQ:DP:ADF:ADR:DP4:FI	1/1:40:214:59:39:3,11:1,15:3,1,18,17:1
11	5009257	T	G	0/1	G,G,G,G,G,G	intron_variant,intron_variant&non_coding_transcript_variant,intron_variant,intron_variant&non_coding_transcript_variant,upstream_gene_variant,upstream_gene_variant	MODIFIER	Ap1b1	ENSMUSG00000009090	ENSMUST00000009234,ENSMUST00000137292,ENSMUST00000109897,ENSMUST00000133014,ENSMUST00000144426,ENSMUST00000101613	protein_coding,processed_transcript,protein_coding,processed_transcript,processed_transcript,protein_coding	NA,NA,NA,NA,NA,NA	NA:NA,NA:NA,NA:NA,NA:NA,NA:NA,NA:NA	NA,NA,NA,NA,NA,NA	NA,NA,NA,NA,NA,NA	GT:GQ:QUAL:MQ:DP:ADF:ADR:DP4:FI	0/1:63:31.3704:58:36:18,3:6,9:18,6,3,9:2
11	5082790	AAC	A	0/1	-,-,-,-,-,-,-,-,-	upstream_gene_variant,intron_variant,intron_variant,intron_variant,upstream_gene_variant,upstream_gene_variant,upstream_gene_variant,intron_variant,intron_variant&non_coding_transcript_variant	MODIFIER	Ewsr1	ENSMUSG00000009079	ENSMUST00000150168,ENSMUST00000093365,ENSMUST00000079949,ENSMUST00000102930,ENSMUST00000141002,ENSMUST00000151497,ENSMUST00000139886,ENSMUST00000073308,ENSMUST00000144238	processed_transcript,protein_coding,protein_coding,protein_coding,processed_transcript,processed_transcript,processed_transcript,protein_coding,processed_transcript	NA,NA,NA,NA,NA,NA,NA,NA,NA	NA:NA,NA:NA,NA:NA,NA:NA,NA:NA,NA:NA,NA:NA,NA:NA,NA:NA	NA,NA,NA,NA,NA,NA,NA,NA,NA	NA,NA,NA,NA,NA,NA,NA,NA,NA	GT:GQ:QUAL:MQ:DP:ADF:ADR:DP4:FI	0/1:95:64:58:38:10,6:10,8:10,10,7,11:2
11	5099568	T	G	0/1	G,G,G,G,G,G,G,G,G,G,G,G,G,G,G,G	upstream_gene_variant,splice_donor_variant,upstream_gene_variant,intron_variant&non_coding_transcript_variant,upstream_gene_variant,upstream_gene_variant,upstream_gene_variant,intron_variant&non_coding_transcript_variant,upstream_gene_variant,upstream_gene_variant,upstream_gene_variant,upstream_gene_variant,splice_donor_variant,splice_donor_variant,upstream_gene_variant,splice_donor_variant	MODIFIER,HIGH,MODIFIER,MODIFIER,MODIFIER,MODIFIER,MODIFIER,MODIFIER,MODIFIER,MODIFIER,MODIFIER,MODIFIER,HIGH,HIGH,MODIFIER,HIGH	Ewsr1,Rhbdd3,Rhbdd3,Rhbdd3,Ewsr1,Rhbdd3,Rhbdd3,Rhbdd3,Ewsr1,Ewsr1,Rhbdd3,Ewsr1,Rhbdd3,Rhbdd3,Ewsr1,Rhbdd3	ENSMUSG00000009079,ENSMUSG00000034175,ENSMUSG00000034175,ENSMUSG00000034175,ENSMUSG00000009079,ENSMUSG00000034175,ENSMUSG00000034175,ENSMUSG00000034175,ENSMUSG00000009079,ENSMUSG00000009079,ENSMUSG00000034175,ENSMUSG00000009079,ENSMUSG00000034175,ENSMUSG00000034175,ENSMUSG00000009079,ENSMUSG00000034175	ENSMUST00000151847,ENSMUST00000036320,ENSMUST00000109878,ENSMUST00000146879,ENSMUST00000093365,ENSMUST00000139742,ENSMUST00000148761,ENSMUST00000137370,ENSMUST00000063232,ENSMUST00000079949,ENSMUST00000129016,ENSMUST00000102930,ENSMUST00000101610,ENSMUST00000150632,ENSMUST00000073308,ENSMUST00000134267	processed_transcript,protein_coding,protein_coding,processed_transcript,protein_coding,protein_coding,protein_coding,processed_transcript,protein_coding,protein_coding,processed_transcript,protein_coding,protein_coding,protein_coding,protein_coding,protein_coding	NA,NA,NA,NA,NA,NA,NA,NA,NA,NA,NA,NA,NA,NA,NA,NA	NA:NA,NA:NA,NA:NA,NA:NA,NA:NA,NA:NA,NA:NA,NA:NA,NA:NA,NA:NA,NA:NA,NA:NA,NA:NA,NA:NA,NA:NA,NA:NA	NA,NA,NA,NA,NA,NA,NA,NA,NA,NA,NA,NA,NA,NA,NA,NA	NA,NA,NA,NA,NA,NA,NA,NA,NA,NA,NA,NA,NA,NA,NA,NA	GT:GQ:QUAL:MQ:DP:ADF:ADR:DP4:FI	0/1:64:33.3492:60:33:19,1:5,7:19,5,1,8:2
11	11246577	A	G	0/1	G,G,G	intron_variant&NMD_transcript_variant,intron_variant,intron_variant	MODIFIER	Vwc2	ENSMUSG00000050830	ENSMUST00000129670,ENSMUST00000109681,ENSMUST00000056344	nonsense_mediated_decay,protein_coding,protein_coding	NA,NA,NA	NA:NA,NA:NA,NA:NA	NA,NA,NA	NA,NA,NA	GT:GQ:QUAL:MQ:DP:ADF:ADR:DP4:FI	0/1:55:21.3048:59:18:3,6:7,2:3,7,6,2:2
11	21606542	A	C	0/1	C,C,C	intron_variant,intron_variant&non_coding_transcript_variant,intron_variant	MODIFIER	Wdpcp	ENSMUSG00000020319	ENSMUST00000020568,ENSMUST00000149757,ENSMUST00000131135	protein_coding,processed_transcript,protein_coding	NA,NA,NA	NA:NA,NA:NA,NA:NA	NA,NA,NA	NA,NA,NA	GT:GQ:QUAL:MQ:DP:ADF:ADR:DP4:FI	0/1:55:22.0186:59:22:5,9:8,0:5,8,9,0:2
11	22117478	A	G	0/1	G,G,G,G	intron_variant&non_coding_transcript_variant,intron_variant,intron_variant,intron_variant	MODIFIER	Ehbp1	ENSMUSG00000042302	ENSMUST00000152372,ENSMUST00000109563,ENSMUST00000045167,ENSMUST00000180360	processed_transcript,protein_coding,protein_coding,protein_coding	NA,NA,NA,NA	NA:NA,NA:NA,NA:NA,NA:NA	NA,NA,NA,NA	NA,NA,NA,NA	GT:GQ:QUAL:MQ:DP:ADF:ADR:DP4:FI	0/1:77:44.1712:59:28:4,9:13,1:4,13,10,1:2
11	22852346	T	TCA	0/1	CA,CA,CA,CA,CA	intron_variant,intron_variant,intron_variant&NMD_transcript_variant,intron_variant,intron_variant	MODIFIER	B3gnt2,Gm28048,Gm12057,B3gnt2,B3gnt2	ENSMUSG00000051650,ENSMUSG00000098650,ENSMUSG00000101716,ENSMUSG00000051650,ENSMUSG00000051650	ENSMUST00000173660,ENSMUST00000160826,ENSMUST00000189990,ENSMUST00000055549,ENSMUST00000062844	protein_coding,protein_coding,nonsense_mediated_decay,protein_coding,protein_coding	NA,NA,NA,NA,NA	NA:NA,NA:NA,NA:NA,NA:NA,NA:NA	NA,NA,NA,NA,NA	NA,NA,NA,NA,NA	GT:GQ:QUAL:MQ:DP:ADF:ADR:DP4:FI	0/1:114:221:58:37:9,8:9,11:9,9,8,11:2
11	23654537	A	C	0/1	C,C,C,C	downstream_gene_variant,downstream_gene_variant,intron_variant&NMD_transcript_variant,intron_variant	MODIFIER	Pex13	ENSMUSG00000020283	ENSMUST00000146533,ENSMUST00000124839,ENSMUST00000130811,ENSMUST00000020523	processed_transcript,processed_transcript,nonsense_mediated_decay,protein_coding	NA,NA,NA,NA	NA:NA,NA:NA,NA:NA,NA:NA	NA,NA,NA,NA	NA,NA,NA,NA	GT:GQ:QUAL:MQ:DP:ADF:ADR:DP4:FI	0/1:75:42.0046:60:42:9,14:16,3:9,16,14,3:2
11	24142947	G	GCA,GCACA	2017-02-01	CACA,CA,CACA,CA,CACA,CA,CACA,CA,CACA,CA	intron_variant,intron_variant,intron_variant,intron_variant,intron_variant&non_coding_transcript_variant,intron_variant&non_coding_transcript_variant,intron_variant,intron_variant,intron_variant,intron_variant	MODIFIER	Bcl11a	ENSMUSG00000000861	ENSMUST00000109514,ENSMUST00000109514,ENSMUST00000000881,ENSMUST00000000881,ENSMUST00000127494,ENSMUST00000127494,ENSMUST00000118955,ENSMUST00000118955,ENSMUST00000109516,ENSMUST00000109516	protein_coding,protein_coding,protein_coding,protein_coding,processed_transcript,processed_transcript,protein_coding,protein_coding,protein_coding,protein_coding	NA,NA,NA,NA,NA,NA,NA,NA,NA,NA	NA:NA,NA:NA,NA:NA,NA:NA,NA:NA,NA:NA,NA:NA,NA:NA,NA:NA,NA:NA	NA,NA,NA,NA,NA,NA,NA,NA,NA,NA	NA,NA,NA,NA,NA,NA,NA,NA,NA,NA	GT:GQ:QUAL:MQ:DP:ADF:ADR:DP4:FI	1/2:74:194:60:44:15,6,0:8,10,5:15,8,6,15:2
11	24501042	A	G	0/1	G,G	intron_variant&non_coding_transcript_variant	MODIFIER	4933430M04Rik,Gm12068	ENSMUSG00000086892,ENSMUSG00000087085	ENSMUST00000152726,ENSMUST00000153153	lincRNA	NA,NA	NA:NA,NA:NA	NA,NA	NA,NA	GT:GQ:QUAL:MQ:DP:ADF:ADR:DP4:FI	0/1:53:19.3748:49:19:4,9:4,1:4,4,10,1:2
11	25631165	C	T	0/1	T,T,T,T	intron_variant,downstream_gene_variant,intron_variant&non_coding_transcript_variant,intron_variant&non_coding_transcript_variant	MODIFIER	5730522E02Rik	ENSMUSG00000032985	ENSMUST00000109511,ENSMUST00000144841,ENSMUST00000125773,ENSMUST00000153834	protein_coding,processed_transcript,processed_transcript,processed_transcript	NA,NA,NA,NA	NA:NA,NA:NA,NA:NA,NA:NA	NA,NA,NA,NA	NA,NA,NA,NA	GT:GQ:QUAL:MQ:DP:ADF:ADR:DP4:FI	0/1:48:17.4307:56:34:13,3:12,6:13,12,3,6:2
11	25934972	A	C	0/1	C,C,C	intron_variant,intron_variant&non_coding_transcript_variant,intron_variant&non_coding_transcript_variant	MODIFIER	5730522E02Rik	ENSMUSG00000032985	ENSMUST00000109511,ENSMUST00000125773,ENSMUST00000135168	protein_coding,processed_transcript,processed_transcript	NA,NA,NA	NA:NA,NA:NA,NA:NA	NA,NA,NA	NA,NA,NA	GT:GQ:QUAL:MQ:DP:ADF:ADR:DP4:FI	0/1:46:13.7457:55:32:6,7:14,3:6,14,8,4:2
11	25987396	C	CTATATA,CTATA	2017-02-01	TATA,TATATA,TATA,TATATA,TATA,TATATA	intron_variant,intron_variant,intron_variant&non_coding_transcript_variant,intron_variant&non_coding_transcript_variant,intron_variant&non_coding_transcript_variant,intron_variant&non_coding_transcript_variant	MODIFIER	5730522E02Rik	ENSMUSG00000032985	ENSMUST00000109511,ENSMUST00000109511,ENSMUST00000125773,ENSMUST00000125773,ENSMUST00000135168,ENSMUST00000135168	protein_coding,protein_coding,processed_transcript,processed_transcript,processed_transcript,processed_transcript	NA,NA,NA,NA,NA,NA	NA:NA,NA:NA,NA:NA,NA:NA,NA:NA,NA:NA	NA,NA,NA,NA,NA,NA	NA,NA,NA,NA,NA,NA	GT:GQ:QUAL:MQ:DP:ADF:ADR:DP4:FI	1/2:127:195:58:28:6,2,3:5,8,2:6,5,6,11:2
11	26037473	T	G	0/1	G,G,G	intron_variant,intron_variant&non_coding_transcript_variant,intron_variant&non_coding_transcript_variant	MODIFIER	5730522E02Rik	ENSMUSG00000032985	ENSMUST00000109511,ENSMUST00000125773,ENSMUST00000135168	protein_coding,processed_transcript,processed_transcript	NA,NA,NA	NA:NA,NA:NA,NA:NA	NA,NA,NA	NA,NA,NA	GT:GQ:QUAL:MQ:DP:ADF:ADR:DP4:FI	0/1:56:23.7647:60:36:11,1:10,14:11,10,1,14:2
11	26094516	A	C	0/1	C,C	intron_variant,intron_variant&non_coding_transcript_variant	MODIFIER	5730522E02Rik	ENSMUSG00000032985	ENSMUST00000109511,ENSMUST00000125773	protein_coding,processed_transcript	NA,NA	NA:NA,NA:NA	NA,NA	NA,NA	GT:GQ:QUAL:MQ:DP:ADF:ADR:DP4:FI	0/1:82:49.0187:52:42:14,13:10,3:14,10,14,4:2
11	26149424	T	C	0/1	C,C,C	intron_variant,intron_variant&non_coding_transcript_variant,intron_variant&non_coding_transcript_variant	MODIFIER	5730522E02Rik	ENSMUSG00000032985	ENSMUST00000109511,ENSMUST00000125773,ENSMUST00000125987	protein_coding,processed_transcript,processed_transcript	NA,NA,NA	NA:NA,NA:NA,NA:NA	NA,NA,NA	NA,NA,NA	GT:GQ:QUAL:MQ:DP:ADF:ADR:DP4:FI	0/1:62:31.0212:55:41:16,4:11,9:16,11,4,10:2
11	29147236	C	CGTGTGT,CGTGT	2017-02-01	GTGTGT,GTGT,GTGTGT,GTGT,GTGTGT,GTGT	intron_variant,intron_variant,downstream_gene_variant,downstream_gene_variant,intron_variant&non_coding_transcript_variant,intron_variant&non_coding_transcript_variant	MODIFIER	Pnpt1	ENSMUSG00000020464	ENSMUST00000020756,ENSMUST00000020756,ENSMUST00000131527,ENSMUST00000131527,ENSMUST00000154924,ENSMUST00000154924	protein_coding,protein_coding,processed_transcript,processed_transcript,processed_transcript,processed_transcript	NA,NA,NA,NA,NA,NA	NA:NA,NA:NA,NA:NA,NA:NA,NA:NA,NA:NA	NA,NA,NA,NA,NA,NA	NA,NA,NA,NA,NA,NA	GT:GQ:QUAL:MQ:DP:ADF:ADR:DP4:FI	1/2:91:193:60:40:8,6,2:13,7,1:8,13,10,9:2
11	30755174	T	G	0/1	G,G	non_coding_transcript_exon_variant&non_coding_transcript_variant,upstream_gene_variant	MODIFIER	Gm12100,Gm12101	ENSMUSG00000087474,ENSMUSG00000083990	ENSMUST00000150255,ENSMUST00000121590	processed_transcript,processed_pseudogene	2/2,NA	960:NA,NA:NA	NA,NA	NA,NA	GT:GQ:QUAL:MQ:DP:ADF:ADR:DP4:FI	0/1:68:35.5533:60:53:23,1:12,16:23,12,2,16:2
11	31359267	A	G	0/1	G,G	3_prime_UTR_variant,non_coding_transcript_exon_variant&non_coding_transcript_variant	MODIFIER	Stc2	ENSMUSG00000020303	ENSMUST00000020546,ENSMUST00000139991	protein_coding,processed_transcript	4/4,3/3	1980:NA,2701:NA	NA,NA	NA,NA	GT:GQ:QUAL:MQ:DP:ADF:ADR:DP4:FI	0/1:51:19.5275:60:34:14,1:7,12:14,7,1,12:2
11	32903302	T	G	0/1	G	intron_variant&non_coding_transcript_variant	MODIFIER	Gm12111	ENSMUSG00000085402	ENSMUST00000150073	lincRNA	NA	NA:NA	NA	NA	GT:GQ:QUAL:MQ:DP:ADF:ADR:DP4:FI	0/1:55:20.4458:58:35:11,9:2,11:11,2,11,11:2
11	33702035	T	G	0/1	G,G,G,G,G,G,G	intron_variant&non_coding_transcript_variant,intron_variant,upstream_gene_variant,intron_variant,downstream_gene_variant,intron_variant,intron_variant&non_coding_transcript_variant	MODIFIER	Kcnip1,Kcnip1,Gm12120,Kcnip1,Gm12119,Kcnip1,Kcnip1	ENSMUSG00000053519,ENSMUSG00000053519,ENSMUSG00000087328,ENSMUSG00000053519,ENSMUSG00000085240,ENSMUSG00000053519,ENSMUSG00000053519	ENSMUST00000154760,ENSMUST00000109340,ENSMUST00000125068,ENSMUST00000101368,ENSMUST00000136083,ENSMUST00000065970,ENSMUST00000135034	processed_transcript,protein_coding,antisense,protein_coding,antisense,protein_coding,processed_transcript	NA,NA,NA,NA,NA,NA,NA	NA:NA,NA:NA,NA:NA,NA:NA,NA:NA,NA:NA,NA:NA	NA,NA,NA,NA,NA,NA,NA	NA,NA,NA,NA,NA,NA,NA	GT:GQ:QUAL:MQ:DP:ADF:ADR:DP4:FI	0/1:43:10.3421:51:26:11,2:3,4:11,3,8,4:2
11	34021888	A	G	0/1	G	intron_variant&non_coding_transcript_variant	MODIFIER	4930469K13Rik	ENSMUSG00000085684	ENSMUST00000141450	processed_transcript	NA	NA:NA	NA	NA	GT:GQ:QUAL:MQ:DP:ADF:ADR:DP4:FI	0/1:41:10.7872:60:35:17,0:9,9:17,9,0,9:2
11	34542875	T	A	0/1	A,A,A,A,A	intron_variant&NMD_transcript_variant,intron_variant,intron_variant,intron_variant&non_coding_transcript_variant,intron_variant	MODIFIER	Dock2	ENSMUSG00000020143	ENSMUST00000143540,ENSMUST00000093193,ENSMUST00000101364,ENSMUST00000154178,ENSMUST00000101365	nonsense_mediated_decay,protein_coding,protein_coding,retained_intron,protein_coding	NA,NA,NA,NA,NA	NA:NA,NA:NA,NA:NA,NA:NA,NA:NA	NA,NA,NA,NA,NA	NA,NA,NA,NA,NA	GT:GQ:QUAL:MQ:DP:ADF:ADR:DP4:FI	0/1:50:19.7985:44:75:30,18:17,1:30,17,27,1:2
11	34543377	A	G	0/1	G,G,G,G,G	intron_variant&NMD_transcript_variant,intron_variant,intron_variant,intron_variant&non_coding_transcript_variant,intron_variant	MODIFIER	Dock2	ENSMUSG00000020143	ENSMUST00000143540,ENSMUST00000093193,ENSMUST00000101364,ENSMUST00000154178,ENSMUST00000101365	nonsense_mediated_decay,protein_coding,protein_coding,retained_intron,protein_coding	NA,NA,NA,NA,NA	NA:NA,NA:NA,NA:NA,NA:NA,NA:NA	NA,NA,NA,NA,NA	NA,NA,NA,NA,NA	GT:GQ:QUAL:MQ:DP:ADF:ADR:DP4:FI	0/1:90:59:30:82:21,11:37,12:21,37,12,12:2
11	34543680	A	T	0/1	T,T,T,T,T	intron_variant&NMD_transcript_variant,intron_variant,intron_variant,intron_variant&non_coding_transcript_variant,intron_variant	MODIFIER	Dock2	ENSMUSG00000020143	ENSMUST00000143540,ENSMUST00000093193,ENSMUST00000101364,ENSMUST00000154178,ENSMUST00000101365	nonsense_mediated_decay,protein_coding,protein_coding,retained_intron,protein_coding	NA,NA,NA,NA,NA	NA:NA,NA:NA,NA:NA,NA:NA,NA:NA	NA,NA,NA,NA,NA	NA,NA,NA,NA,NA	GT:GQ:QUAL:MQ:DP:ADF:ADR:DP4:FI	0/1:127:101:38:116:38,19:34,9:38,34,25,19:2
11	34690211	T	C	0/1	C,C,C,C,C	intron_variant&NMD_transcript_variant,intron_variant,upstream_gene_variant,intron_variant&non_coding_transcript_variant,intron_variant	MODIFIER	Dock2	ENSMUSG00000020143	ENSMUST00000143540,ENSMUST00000093193,ENSMUST00000101364,ENSMUST00000154178,ENSMUST00000101365	nonsense_mediated_decay,protein_coding,protein_coding,retained_intron,protein_coding	NA,NA,NA,NA,NA	NA:NA,NA:NA,NA:NA,NA:NA,NA:NA	NA,NA,NA,NA,NA	NA,NA,NA,NA,NA	GT:GQ:QUAL:MQ:DP:ADF:ADR:DP4:FI	0/1:46:15.0769:51:32:8,9:12,3:8,12,9,3:2
11	34777284	A	G	0/1	G,G,G,G	intron_variant&NMD_transcript_variant,intron_variant,intron_variant&non_coding_transcript_variant,intron_variant	MODIFIER	Dock2	ENSMUSG00000020143	ENSMUST00000143540,ENSMUST00000093193,ENSMUST00000154178,ENSMUST00000101365	nonsense_mediated_decay,protein_coding,retained_intron,protein_coding	NA,NA,NA,NA	NA:NA,NA:NA,NA:NA,NA:NA	NA,NA,NA,NA	NA,NA,NA,NA	GT:GQ:QUAL:MQ:DP:ADF:ADR:DP4:FI	0/1:87:54:50:20:6,7:5,2:6,5,7,2:2
11	35421848	T	G	0/1	G,G	intron_variant,intron_variant&non_coding_transcript_variant	MODIFIER	Slit3	ENSMUSG00000056427	ENSMUST00000069837,ENSMUST00000153098	protein_coding,processed_transcript	NA,NA	NA:NA,NA:NA	NA,NA	NA,NA	GT:GQ:QUAL:MQ:DP:ADF:ADR:DP4:FI	0/1:45:13.1099:60:24:10,2:2,9:10,2,3,9:2
11	35600408	A	G	0/1	G,G	intron_variant,intron_variant&non_coding_transcript_variant	MODIFIER	Slit3	ENSMUSG00000056427	ENSMUST00000069837,ENSMUST00000124438	protein_coding,processed_transcript	NA,NA	NA:NA,NA:NA	NA,NA	NA,NA	GT:GQ:QUAL:MQ:DP:ADF:ADR:DP4:FI	0/1:42:11.2909:48:34:23,4:4,3:23,4,4,3:2
11	35600418	A	T	0/1	T,T	intron_variant,intron_variant&non_coding_transcript_variant	MODIFIER	Slit3	ENSMUSG00000056427	ENSMUST00000069837,ENSMUST00000124438	protein_coding,processed_transcript	NA,NA	NA:NA,NA:NA	NA,NA	NA,NA	GT:GQ:QUAL:MQ:DP:ADF:ADR:DP4:FI	0/1:61:29.6454:49:32:22,4:0,3:22,0,6,4:2
11	36197997	C	G	0/1	G,G,G,G,G,G	intron_variant,intron_variant&non_coding_transcript_variant,intron_variant&non_coding_transcript_variant,intron_variant&non_coding_transcript_variant,intron_variant,intron_variant	MODIFIER	Tenm2	ENSMUSG00000049336	ENSMUST00000163524,ENSMUST00000149787,ENSMUST00000146113,ENSMUST00000155147,ENSMUST00000102801,ENSMUST00000057207	protein_coding,processed_transcript,processed_transcript,processed_transcript,protein_coding,protein_coding	NA,NA,NA,NA,NA,NA	NA:NA,NA:NA,NA:NA,NA:NA,NA:NA,NA:NA	NA,NA,NA,NA,NA,NA	NA,NA,NA,NA,NA,NA	GT:GQ:QUAL:MQ:DP:ADF:ADR:DP4:FI	0/1:51:19.2535:31:62:6,16:25,12:6,25,19,12:2
11	36415660	A	G	0/1	G,G,G,G,G,G,G	intron_variant,intron_variant&non_coding_transcript_variant,intron_variant&non_coding_transcript_variant,intron_variant&non_coding_transcript_variant,intron_variant,intron_variant,intron_variant&non_coding_transcript_variant	MODIFIER	Tenm2	ENSMUSG00000049336	ENSMUST00000163524,ENSMUST00000149787,ENSMUST00000146113,ENSMUST00000155147,ENSMUST00000102801,ENSMUST00000057207,ENSMUST00000128501	protein_coding,processed_transcript,processed_transcript,processed_transcript,protein_coding,protein_coding,processed_transcript	NA,NA,NA,NA,NA,NA,NA	NA:NA,NA:NA,NA:NA,NA:NA,NA:NA,NA:NA,NA:NA	NA,NA,NA,NA,NA,NA,NA	NA,NA,NA,NA,NA,NA,NA	GT:GQ:QUAL:MQ:DP:ADF:ADR:DP4:FI	0/1:52:20.5404:59:41:23,0:8,10:23,8,0,10:2
11	36487323	A	ATGTGTGTGTGTGTGTG,ATGTGTGTGTGTGTG	2017-02-01	TGTGTGTGTGTGTG,TGTGTGTGTGTGTGTG,TGTGTGTGTGTGTG,TGTGTGTGTGTGTGTG,TGTGTGTGTGTGTG,TGTGTGTGTGTGTGTG,TGTGTGTGTGTGTG,TGTGTGTGTGTGTGTG,TGTGTGTGTGTGTG,TGTGTGTGTGTGTGTG,TGTGTGTGTGTGTG,TGTGTGTGTGTGTGTG	intron_variant,intron_variant,intron_variant&non_coding_transcript_variant,intron_variant&non_coding_transcript_variant,intron_variant&non_coding_transcript_variant,intron_variant&non_coding_transcript_variant,intron_variant&non_coding_transcript_variant,intron_variant&non_coding_transcript_variant,intron_variant,intron_variant,intron_variant,intron_variant	MODIFIER	Tenm2	ENSMUSG00000049336	ENSMUST00000163524,ENSMUST00000163524,ENSMUST00000149787,ENSMUST00000149787,ENSMUST00000146113,ENSMUST00000146113,ENSMUST00000155147,ENSMUST00000155147,ENSMUST00000102801,ENSMUST00000102801,ENSMUST00000057207,ENSMUST00000057207	protein_coding,protein_coding,processed_transcript,processed_transcript,processed_transcript,processed_transcript,processed_transcript,processed_transcript,protein_coding,protein_coding,protein_coding,protein_coding	NA,NA,NA,NA,NA,NA,NA,NA,NA,NA,NA,NA	NA:NA,NA:NA,NA:NA,NA:NA,NA:NA,NA:NA,NA:NA,NA:NA,NA:NA,NA:NA,NA:NA,NA:NA	NA,NA,NA,NA,NA,NA,NA,NA,NA,NA,NA,NA	NA,NA,NA,NA,NA,NA,NA,NA,NA,NA,NA,NA	GT:GQ:QUAL:MQ:DP:ADF:ADR:DP4:FI	1/2:83:193:59:36:6,9,4:8,9,0:6,8,13,9:2
11	36693986	GGT	G	0/1	-,-,-,-	intron_variant,intron_variant&non_coding_transcript_variant,intron_variant,intron_variant	MODIFIER	Tenm2	ENSMUSG00000049336	ENSMUST00000163524,ENSMUST00000146113,ENSMUST00000102801,ENSMUST00000057207	protein_coding,processed_transcript,protein_coding,protein_coding	NA,NA,NA,NA	NA:NA,NA:NA,NA:NA,NA:NA	NA,NA,NA,NA	NA,NA,NA,NA	GT:GQ:QUAL:MQ:DP:ADF:ADR:DP4:FI	0/1:127:107:60:36:2,3:13,5:2,13,10,11:2
11	36938089	TAC	T	0/1	-,-,-,-	intron_variant,intron_variant&non_coding_transcript_variant,intron_variant,intron_variant	MODIFIER	Tenm2	ENSMUSG00000049336	ENSMUST00000163524,ENSMUST00000146113,ENSMUST00000102801,ENSMUST00000057207	protein_coding,processed_transcript,protein_coding,protein_coding	NA,NA,NA,NA	NA:NA,NA:NA,NA:NA,NA:NA	NA,NA,NA,NA	NA,NA,NA,NA	GT:GQ:QUAL:MQ:DP:ADF:ADR:DP4:FI	0/1:127:118:60:40:12,7:12,3:12,12,9,7:2
11	41858398	C	G	0/1	G	intron_variant&non_coding_transcript_variant	MODIFIER	A230004M16Rik	ENSMUSG00000087306	ENSMUST00000155032	processed_transcript	NA	NA:NA	NA	NA	GT:GQ:QUAL:MQ:DP:ADF:ADR:DP4:FI	0/1:44:12.7138:56:34:11,0:10,13:11,10,0,13:2
11	42452876	T	G	0/1	G,G,G,G	intron_variant&non_coding_transcript_variant,intron_variant&non_coding_transcript_variant,intron_variant,intron_variant	MODIFIER	Gabrb2	ENSMUSG00000007653	ENSMUST00000136050,ENSMUST00000143626,ENSMUST00000007797,ENSMUST00000192403	processed_transcript,processed_transcript,protein_coding,protein_coding	NA,NA,NA,NA	NA:NA,NA:NA,NA:NA,NA:NA	NA,NA,NA,NA	NA,NA,NA,NA	GT:GQ:QUAL:MQ:DP:ADF:ADR:DP4:FI	0/1:61:29.9949:59:26:16,3:2,5:16,2,3,5:2
11	42458648	G	GCA	0/1	CA,CA,CA,CA	intron_variant&non_coding_transcript_variant,intron_variant&non_coding_transcript_variant,intron_variant,intron_variant	MODIFIER	Gabrb2	ENSMUSG00000007653	ENSMUST00000136050,ENSMUST00000143626,ENSMUST00000007797,ENSMUST00000192403	processed_transcript,processed_transcript,protein_coding,protein_coding	NA,NA,NA,NA	NA:NA,NA:NA,NA:NA,NA:NA	NA,NA,NA,NA	NA,NA,NA,NA	GT:GQ:QUAL:MQ:DP:ADF:ADR:DP4:FI	0/1:127:222:60:41:14,8:9,5:14,9,10,8:2
11	42463567	A	AGTGT	0/1	GTGT,GTGT,GTGT,GTGT	intron_variant&non_coding_transcript_variant,intron_variant&non_coding_transcript_variant,intron_variant,intron_variant	MODIFIER	Gabrb2	ENSMUSG00000007653	ENSMUST00000136050,ENSMUST00000143626,ENSMUST00000007797,ENSMUST00000192403	processed_transcript,processed_transcript,protein_coding,protein_coding	NA,NA,NA,NA	NA:NA,NA:NA,NA:NA,NA:NA	NA,NA,NA,NA	NA,NA,NA,NA	GT:GQ:QUAL:MQ:DP:ADF:ADR:DP4:FI	0/1:127:221:60:37:6,5:3,7:6,3,13,15:2
11	42466000	G	GCC	0/1	CC,CC,CC,CC	intron_variant&non_coding_transcript_variant,intron_variant&non_coding_transcript_variant,intron_variant,intron_variant	MODIFIER	Gabrb2	ENSMUSG00000007653	ENSMUST00000136050,ENSMUST00000143626,ENSMUST00000007797,ENSMUST00000192403	processed_transcript,processed_transcript,protein_coding,protein_coding	NA,NA,NA,NA	NA:NA,NA:NA,NA:NA,NA:NA	NA,NA,NA,NA	NA,NA,NA,NA	GT:GQ:QUAL:MQ:DP:ADF:ADR:DP4:FI	0/1:81:48.1751:60:29:9,3:7,7:9,7,5,8:2
11	42472466	TA	T	0/1	-,-,-,-	intron_variant&non_coding_transcript_variant,intron_variant&non_coding_transcript_variant,intron_variant,intron_variant	MODIFIER	Gabrb2	ENSMUSG00000007653	ENSMUST00000136050,ENSMUST00000143626,ENSMUST00000007797,ENSMUST00000192403	processed_transcript,processed_transcript,protein_coding,protein_coding	NA,NA,NA,NA	NA:NA,NA:NA,NA:NA,NA:NA	NA,NA,NA,NA	NA,NA,NA,NA	GT:GQ:QUAL:MQ:DP:ADF:ADR:DP4:FI	0/1:103:69:60:45:16,8:10,11:16,10,8,11:2
11	42485791	AGT	A	0/1	-,-,-,-	intron_variant&non_coding_transcript_variant,intron_variant&non_coding_transcript_variant,intron_variant,intron_variant	MODIFIER	Gabrb2	ENSMUSG00000007653	ENSMUST00000136050,ENSMUST00000143626,ENSMUST00000007797,ENSMUST00000192403	processed_transcript,processed_transcript,protein_coding,protein_coding	NA,NA,NA,NA	NA:NA,NA:NA,NA:NA,NA:NA	NA,NA,NA,NA	NA,NA,NA,NA	GT:GQ:QUAL:MQ:DP:ADF:ADR:DP4:FI	0/1:118:132:60:35:11,7:2,5:11,2,12,10:2
11	43108581	G	T	0/1	T	intron_variant&non_coding_transcript_variant	MODIFIER	Gm12145	ENSMUSG00000085951	ENSMUST00000142108	lincRNA	NA	NA:NA	NA	NA	GT:GQ:QUAL:MQ:DP:ADF:ADR:DP4:FI	0/1:127:222:59:59:11,18:19,11:11,19,18,11:2
11	43115902	C	G	0/1	G	intron_variant&non_coding_transcript_variant	MODIFIER	Gm12145	ENSMUSG00000085951	ENSMUST00000142108	lincRNA	NA	NA:NA	NA	NA	GT:GQ:QUAL:MQ:DP:ADF:ADR:DP4:FI	0/1:127:222:60:36:10,9:10,7:10,10,9,7:2
11	43153022	A	AAGAG	0/1	AGAG,AGAG,AGAG	upstream_gene_variant,intron_variant&non_coding_transcript_variant,intron_variant	MODIFIER	Atp10b	ENSMUSG00000055415	ENSMUST00000137991,ENSMUST00000148911,ENSMUST00000077659	processed_transcript,processed_transcript,protein_coding	NA,NA,NA	NA:NA,NA:NA,NA:NA	NA,NA,NA	NA,NA,NA	GT:GQ:QUAL:MQ:DP:ADF:ADR:DP4:FI	0/1:127:222:59:48:11,3:8,9:11,8,9,20:2
11	43153305	A	G	0/1	G,G,G	upstream_gene_variant,non_coding_transcript_exon_variant&non_coding_transcript_variant,missense_variant	MODIFIER,MODIFIER,MODERATE	Atp10b	ENSMUSG00000055415	ENSMUST00000137991,ENSMUST00000148911,ENSMUST00000077659	processed_transcript,processed_transcript,protein_coding	NA,3/5,2/22	NA:NA,456:NA,373:atA/atG	NA,NA,tolerated(1)	NA,NA,10	GT:GQ:QUAL:MQ:DP:ADF:ADR:DP4:FI	0/1:127:208:60:32:7,5:12,7:7,12,6,7:2
11	43155273	T	TCACACACACA	0/1	CACACACACA,CACACACACA,CACACACACA	upstream_gene_variant,non_coding_transcript_exon_variant&non_coding_transcript_variant,intron_variant	MODIFIER	Atp10b	ENSMUSG00000055415	ENSMUST00000137991,ENSMUST00000148911,ENSMUST00000077659	processed_transcript,processed_transcript,protein_coding	NA,4/5,NA	NA:NA,1591-1592:NA,NA:NA	NA,NA,NA	NA,NA,NA	GT:GQ:QUAL:MQ:DP:ADF:ADR:DP4:FI	0/1:127:222:59:43:11,7:13,12:11,13,7,12:2
11	43155772	CTT	C	0/1	-,-,-	upstream_gene_variant,non_coding_transcript_exon_variant&non_coding_transcript_variant,intron_variant	MODIFIER	Atp10b	ENSMUSG00000055415	ENSMUST00000137991,ENSMUST00000148911,ENSMUST00000077659	processed_transcript,processed_transcript,protein_coding	NA,4/5,NA	NA:NA,2091-2092:NA,NA:NA	NA,NA,NA	NA,NA,NA	GT:GQ:QUAL:MQ:DP:ADF:ADR:DP4:FI	0/1:110:91:60:54:18,14:7,15:18,7,14,15:2
11	43161014	CTGTGTGTGTG	C	0/1	-,-,-	intron_variant&non_coding_transcript_variant,downstream_gene_variant,intron_variant	MODIFIER	Atp10b	ENSMUSG00000055415	ENSMUST00000137991,ENSMUST00000148911,ENSMUST00000077659	processed_transcript,processed_transcript,protein_coding	NA,NA,NA	NA:NA,NA:NA,NA:NA	NA,NA,NA	NA,NA,NA	GT:GQ:QUAL:MQ:DP:ADF:ADR:DP4:FI	0/1:127:222:59:50:9,4:8,7:9,8,14,19:2
11	43161815	A	AATGTGTGTGT	0/1	ATGTGTGTGT,ATGTGTGTGT,ATGTGTGTGT	intron_variant&non_coding_transcript_variant,downstream_gene_variant,intron_variant	MODIFIER	Atp10b	ENSMUSG00000055415	ENSMUST00000137991,ENSMUST00000148911,ENSMUST00000077659	processed_transcript,processed_transcript,protein_coding	NA,NA,NA	NA:NA,NA:NA,NA:NA	NA,NA,NA	NA,NA,NA	GT:GQ:QUAL:MQ:DP:ADF:ADR:DP4:FI	0/1:127:150:58:42:7,4:13,2:7,13,12,10:2
11	43181645	C	A	0/1	A,A	intron_variant&non_coding_transcript_variant,intron_variant	MODIFIER	Atp10b	ENSMUSG00000055415	ENSMUST00000137991,ENSMUST00000077659	processed_transcript,protein_coding	NA,NA	NA:NA,NA:NA	NA,NA	NA,NA	GT:GQ:QUAL:MQ:DP:ADF:ADR:DP4:FI	0/1:127:222:60:40:7,12:11,9:7,11,13,9:2
11	43188459	G	A	0/1	A,A	intron_variant&non_coding_transcript_variant,intron_variant	MODIFIER	Atp10b	ENSMUSG00000055415	ENSMUST00000137991,ENSMUST00000077659	processed_transcript,protein_coding	NA,NA	NA:NA,NA:NA	NA,NA	NA,NA	GT:GQ:QUAL:MQ:DP:ADF:ADR:DP4:FI	0/1:127:222:60:49:11,10:10,18:11,10,10,18:2
11	43192917	T	A	0/1	A,A,A	downstream_gene_variant,intron_variant&non_coding_transcript_variant,intron_variant	MODIFIER	Gm12146,Atp10b,Atp10b	ENSMUSG00000085533,ENSMUSG00000055415,ENSMUSG00000055415	ENSMUST00000127604,ENSMUST00000137991,ENSMUST00000077659	antisense,processed_transcript,protein_coding	NA,NA,NA	NA:NA,NA:NA,NA:NA	NA,NA,NA	NA,NA,NA	GT:GQ:QUAL:MQ:DP:ADF:ADR:DP4:FI	0/1:127:222:60:34:10,8:6,10:10,6,8,10:2
11	43193257	T	TTTTTTTTGTTTG	0/1	TTTTTTTGTTTG,TTTTTTTGTTTG,TTTTTTTGTTTG	downstream_gene_variant,intron_variant&non_coding_transcript_variant,intron_variant	MODIFIER	Gm12146,Atp10b,Atp10b	ENSMUSG00000085533,ENSMUSG00000055415,ENSMUSG00000055415	ENSMUST00000127604,ENSMUST00000137991,ENSMUST00000077659	antisense,processed_transcript,protein_coding	NA,NA,NA	NA:NA,NA:NA,NA:NA	NA,NA,NA	NA,NA,NA	GT:GQ:QUAL:MQ:DP:ADF:ADR:DP4:FI	0/1:74:179:60:57:10,18:13,12:10,13,20,14:2
11	43199475	TAC	T	0/1	-,-,-	intron_variant&non_coding_transcript_variant,intron_variant&non_coding_transcript_variant,intron_variant	MODIFIER	Gm12146,Atp10b,Atp10b	ENSMUSG00000085533,ENSMUSG00000055415,ENSMUSG00000055415	ENSMUST00000127604,ENSMUST00000137991,ENSMUST00000077659	antisense,processed_transcript,protein_coding	NA,NA,NA	NA:NA,NA:NA,NA:NA	NA,NA,NA	NA,NA,NA	GT:GQ:QUAL:MQ:DP:ADF:ADR:DP4:FI	0/1:127:222:59:36:5,9:3,9:5,3,15,13:2
11	43199695	T	G	0/1	G,G,G	intron_variant&non_coding_transcript_variant,intron_variant&non_coding_transcript_variant,intron_variant	MODIFIER	Gm12146,Atp10b,Atp10b	ENSMUSG00000085533,ENSMUSG00000055415,ENSMUSG00000055415	ENSMUST00000127604,ENSMUST00000137991,ENSMUST00000077659	antisense,processed_transcript,protein_coding	NA,NA,NA	NA:NA,NA:NA,NA:NA	NA,NA,NA	NA,NA,NA	GT:GQ:QUAL:MQ:DP:ADF:ADR:DP4:FI	0/1:127:222:60:43:12,7:10,14:12,10,7,14:2
11	43203522	T	TA	0/1	A,A,A	intron_variant&non_coding_transcript_variant,downstream_gene_variant,intron_variant	MODIFIER	Gm12146,Atp10b,Atp10b	ENSMUSG00000085533,ENSMUSG00000055415,ENSMUSG00000055415	ENSMUST00000127604,ENSMUST00000137991,ENSMUST00000077659	antisense,processed_transcript,protein_coding	NA,NA,NA	NA:NA,NA:NA,NA:NA	NA,NA,NA	NA,NA,NA	GT:GQ:QUAL:MQ:DP:ADF:ADR:DP4:FI	0/1:127:174:60:56:15,10:20,11:15,20,10,11:2
11	43209687	TAA	T	0/1	-,-	intron_variant&non_coding_transcript_variant,intron_variant	MODIFIER	Gm12146,Atp10b	ENSMUSG00000085533,ENSMUSG00000055415	ENSMUST00000127604,ENSMUST00000077659	antisense,protein_coding	NA,NA	NA:NA,NA:NA	NA,NA	NA,NA	GT:GQ:QUAL:MQ:DP:ADF:ADR:DP4:FI	0/1:127:120:60:42:8,11:13,10:8,13,11,10:2
11	43210275	CAAAAAA	C	0/1	-,-	intron_variant&non_coding_transcript_variant,intron_variant	MODIFIER	Gm12146,Atp10b	ENSMUSG00000085533,ENSMUSG00000055415	ENSMUST00000127604,ENSMUST00000077659	antisense,protein_coding	NA,NA	NA:NA,NA:NA	NA,NA	NA,NA	GT:GQ:QUAL:MQ:DP:ADF:ADR:DP4:FI	0/1:127:185:60:42:13,9:4,9:13,4,11,14:2
11	43213043	C	CAGTT	0/1	AGTT,AGTT	intron_variant&non_coding_transcript_variant,intron_variant	MODIFIER	Gm12146,Atp10b	ENSMUSG00000085533,ENSMUSG00000055415	ENSMUST00000127604,ENSMUST00000077659	antisense,protein_coding	NA,NA	NA:NA,NA:NA	NA,NA	NA,NA	GT:GQ:QUAL:MQ:DP:ADF:ADR:DP4:FI	0/1:127:222:60:52:22,13:7,10:22,7,13,10:2
11	43215199	G	GTTTTTT	0/1	TTTTTT,TTTTTT	intron_variant&non_coding_transcript_variant,intron_variant	MODIFIER	Gm12146,Atp10b	ENSMUSG00000085533,ENSMUSG00000055415	ENSMUST00000127604,ENSMUST00000077659	antisense,protein_coding	NA,NA	NA:NA,NA:NA	NA,NA	NA,NA	GT:GQ:QUAL:MQ:DP:ADF:ADR:DP4:FI	0/1:127:107:60:33:10,4:7,11:10,7,4,12:2
11	43216997	CAAAAAAAAAAAAAAA	C	2017-01-01	-,-	intron_variant&non_coding_transcript_variant,intron_variant	MODIFIER	Gm12146,Atp10b	ENSMUSG00000085533,ENSMUSG00000055415	ENSMUST00000127604,ENSMUST00000077659	antisense,protein_coding	NA,NA	NA:NA,NA:NA	NA,NA	NA,NA	GT:GQ:QUAL:MQ:DP:ADF:ADR:DP4:FI	1/1:28:207:58:36:4,7:3,10:4,3,10,19:1
11	43220343	G	A	0/1	A,A	intron_variant&non_coding_transcript_variant,intron_variant	MODIFIER	Gm12146,Atp10b	ENSMUSG00000085533,ENSMUSG00000055415	ENSMUST00000127604,ENSMUST00000077659	antisense,protein_coding	NA,NA	NA:NA,NA:NA	NA,NA	NA,NA	GT:GQ:QUAL:MQ:DP:ADF:ADR:DP4:FI	0/1:127:222:60:39:10,11:11,7:10,11,11,7:2
11	43233160	G	GTCTCTC	0/1	TCTCTC,TCTCTC,TCTCTC	intron_variant&non_coding_transcript_variant,upstream_gene_variant,intron_variant	MODIFIER	Gm12146,Gm12144,Atp10b	ENSMUSG00000085533,ENSMUSG00000086170,ENSMUSG00000055415	ENSMUST00000127604,ENSMUST00000136288,ENSMUST00000077659	antisense,antisense,protein_coding	NA,NA,NA	NA:NA,NA:NA,NA:NA	NA,NA,NA	NA,NA,NA	GT:GQ:QUAL:MQ:DP:ADF:ADR:DP4:FI	0/1:127:222:59:55:11,12:15,8:11,15,15,14:2
11	43233717	A	ATCAT	0/1	TCAT,TCAT,TCAT	intron_variant&non_coding_transcript_variant,upstream_gene_variant,intron_variant	MODIFIER	Gm12146,Gm12144,Atp10b	ENSMUSG00000085533,ENSMUSG00000086170,ENSMUSG00000055415	ENSMUST00000127604,ENSMUST00000136288,ENSMUST00000077659	antisense,antisense,protein_coding	NA,NA,NA	NA:NA,NA:NA,NA:NA	NA,NA,NA	NA,NA,NA	GT:GQ:QUAL:MQ:DP:ADF:ADR:DP4:FI	0/1:127:203:59:45:15,3:15,8:15,15,3,12:2
11	43234660	C	CCAAA,CCAA	2017-02-01	CAA,CAAA,CAA,CAAA,CAA,CAAA	intron_variant&non_coding_transcript_variant,intron_variant&non_coding_transcript_variant,upstream_gene_variant,upstream_gene_variant,intron_variant,intron_variant	MODIFIER	Gm12146,Gm12146,Gm12144,Gm12144,Atp10b,Atp10b	ENSMUSG00000085533,ENSMUSG00000085533,ENSMUSG00000086170,ENSMUSG00000086170,ENSMUSG00000055415,ENSMUSG00000055415	ENSMUST00000127604,ENSMUST00000127604,ENSMUST00000136288,ENSMUST00000136288,ENSMUST00000077659,ENSMUST00000077659	antisense,antisense,antisense,antisense,protein_coding,protein_coding	NA,NA,NA,NA,NA,NA	NA:NA,NA:NA,NA:NA,NA:NA,NA:NA,NA:NA	NA,NA,NA,NA,NA,NA	NA,NA,NA,NA,NA,NA	GT:GQ:QUAL:MQ:DP:ADF:ADR:DP4:FI	1/2:32:79:60:36:13,1,3:8,7,2:13,8,5,10:2
11	43242931	C	CTT	0/1	TT,TT	intron_variant&non_coding_transcript_variant,intron_variant	MODIFIER	Gm12146,Atp10b	ENSMUSG00000085533,ENSMUSG00000055415	ENSMUST00000127604,ENSMUST00000077659	antisense,protein_coding	NA,NA	NA:NA,NA:NA	NA,NA	NA,NA	GT:GQ:QUAL:MQ:DP:ADF:ADR:DP4:FI	0/1:81:47.9987:57:43:7,9:20,6:7,20,9,7:2
11	43253966	T	TGG	0/1	GG,GG	intron_variant&non_coding_transcript_variant,intron_variant	MODIFIER	Gm12146,Atp10b	ENSMUSG00000085533,ENSMUSG00000055415	ENSMUST00000127604,ENSMUST00000077659	antisense,protein_coding	NA,NA	NA:NA,NA:NA	NA,NA	NA,NA	GT:GQ:QUAL:MQ:DP:ADF:ADR:DP4:FI	0/1:27:71:60:44:12,8:9,11:12,9,9,14:2
11	43275920	A	G	0/1	G	intron_variant&non_coding_transcript_variant	MODIFIER	Gm12147	ENSMUSG00000086791	ENSMUST00000144024	antisense	NA	NA:NA	NA	NA	GT:GQ:QUAL:MQ:DP:ADF:ADR:DP4:FI	0/1:127:222:60:38:12,8:3,15:12,3,8,15:2
11	43278044	A	G	0/1	G	intron_variant&non_coding_transcript_variant	MODIFIER	Gm12147	ENSMUSG00000086791	ENSMUST00000144024	antisense	NA	NA:NA	NA	NA	GT:GQ:QUAL:MQ:DP:ADF:ADR:DP4:FI	0/1:127:222:60:51:15,15:9,12:15,9,15,12:2
11	43278388	GTA	G	0/1	-	intron_variant&non_coding_transcript_variant	MODIFIER	Gm12147	ENSMUSG00000086791	ENSMUST00000144024	antisense	NA	NA:NA	NA	NA	GT:GQ:QUAL:MQ:DP:ADF:ADR:DP4:FI	0/1:102:71:60:40:7,12:13,8:7,13,12,8:2
11	43301793	T	TTG	0/1	TG	intron_variant&non_coding_transcript_variant	MODIFIER	Gm12147	ENSMUSG00000086791	ENSMUST00000144024	antisense	NA	NA:NA	NA	NA	GT:GQ:QUAL:MQ:DP:ADF:ADR:DP4:FI	0/1:127:222:60:45:11,5:7,7:11,7,10,17:2
11	43423233	T	TACACACAC	0/1	ACACACAC,ACACACAC,ACACACAC,ACACACAC,ACACACAC,ACACACAC,ACACACAC,ACACACAC,ACACACAC,ACACACAC	intron_variant&non_coding_transcript_variant,intron_variant&NMD_transcript_variant,intron_variant,intron_variant,intron_variant,intron_variant,intron_variant,upstream_gene_variant,downstream_gene_variant,intron_variant	MODIFIER	Pttg1	ENSMUSG00000020415	ENSMUST00000150726,ENSMUST00000152115,ENSMUST00000117446,ENSMUST00000020685,ENSMUST00000121638,ENSMUST00000020687,ENSMUST00000118368,ENSMUST00000140434,ENSMUST00000148130,ENSMUST00000101340	processed_transcript,nonsense_mediated_decay,protein_coding,protein_coding,protein_coding,protein_coding,protein_coding,protein_coding,retained_intron,protein_coding	NA,NA,NA,NA,NA,NA,NA,NA,NA,NA	NA:NA,NA:NA,NA:NA,NA:NA,NA:NA,NA:NA,NA:NA,NA:NA,NA:NA,NA:NA	NA,NA,NA,NA,NA,NA,NA,NA,NA,NA	NA,NA,NA,NA,NA,NA,NA,NA,NA,NA	GT:GQ:QUAL:MQ:DP:ADF:ADR:DP4:FI	0/1:127:215:59:45:9,5:9,3:9,9,15,12:2
11	43529748	TAA	T	0/1	-,-	intron_variant&non_coding_transcript_variant,intron_variant	MODIFIER	Ccnjl	ENSMUSG00000044707	ENSMUST00000152153,ENSMUST00000050574	processed_transcript,protein_coding	NA,NA	NA:NA,NA:NA	NA,NA	NA,NA	GT:GQ:QUAL:MQ:DP:ADF:ADR:DP4:FI	0/1:22:83:60:40:8,12:10,9:8,10,13,9:2
11	43530143	C	CA	0/1	A,A	intron_variant&non_coding_transcript_variant,intron_variant	MODIFIER	Ccnjl	ENSMUSG00000044707	ENSMUST00000152153,ENSMUST00000050574	processed_transcript,protein_coding	NA,NA	NA:NA,NA:NA	NA,NA	NA,NA	GT:GQ:QUAL:MQ:DP:ADF:ADR:DP4:FI	0/1:127:116:60:35:9,12:8,6:9,8,12,6:2
11	43538103	T	TAC	0/1	AC,AC	intron_variant&non_coding_transcript_variant,intron_variant	MODIFIER	Ccnjl	ENSMUSG00000044707	ENSMUST00000152153,ENSMUST00000050574	processed_transcript,protein_coding	NA,NA	NA:NA,NA:NA	NA,NA	NA,NA	GT:GQ:QUAL:MQ:DP:ADF:ADR:DP4:FI	0/1:127:217:60:40:10,6:6,5:10,6,11,13:2
11	43540396	A	G	0/1	G,G	intron_variant&non_coding_transcript_variant,intron_variant	MODIFIER	Ccnjl	ENSMUSG00000044707	ENSMUST00000152153,ENSMUST00000050574	processed_transcript,protein_coding	NA,NA	NA:NA,NA:NA	NA,NA	NA,NA	GT:GQ:QUAL:MQ:DP:ADF:ADR:DP4:FI	0/1:127:160:59:28:7,8:8,5:7,8,8,5:2
11	43545516	T	TCATGCGTATGCA	0/1	CATGCGTATGCA,CATGCGTATGCA	intron_variant&non_coding_transcript_variant,intron_variant	MODIFIER	Ccnjl	ENSMUSG00000044707	ENSMUST00000152153,ENSMUST00000050574	processed_transcript,protein_coding	NA,NA	NA:NA,NA:NA	NA,NA	NA,NA	GT:GQ:QUAL:MQ:DP:ADF:ADR:DP4:FI	0/1:127:222:60:35:8,9:10,8:8,10,9,8:2
11	43552474	CAGAGAGAGAGAGAG	C	0/1	-,-	intron_variant&non_coding_transcript_variant,intron_variant	MODIFIER	Ccnjl	ENSMUSG00000044707	ENSMUST00000152153,ENSMUST00000050574	processed_transcript,protein_coding	NA,NA	NA:NA,NA:NA	NA,NA	NA,NA	GT:GQ:QUAL:MQ:DP:ADF:ADR:DP4:FI	0/1:127:221:59:48:5,16:8,7:5,8,25,10:2
11	43554917	C	CCT	0/1	CT,CT	intron_variant&non_coding_transcript_variant,intron_variant	MODIFIER	Ccnjl	ENSMUSG00000044707	ENSMUST00000152153,ENSMUST00000050574	processed_transcript,protein_coding	NA,NA	NA:NA,NA:NA	NA,NA	NA,NA	GT:GQ:QUAL:MQ:DP:ADF:ADR:DP4:FI	0/1:127:222:58:37:7,17:8,5:7,8,17,5:2
11	43555408	GTGTGCGCACACACACA	G	0/1	-,-	intron_variant&non_coding_transcript_variant,intron_variant	MODIFIER	Ccnjl	ENSMUSG00000044707	ENSMUST00000152153,ENSMUST00000050574	processed_transcript,protein_coding	NA,NA	NA:NA,NA:NA	NA,NA	NA,NA	GT:GQ:QUAL:MQ:DP:ADF:ADR:DP4:FI	0/1:127:222:60:36:9,3:13,6:9,13,7,7:2
11	43716643	T	TTC	0/1	TC,TC,TC	upstream_gene_variant,intron_variant,intron_variant&non_coding_transcript_variant	MODIFIER	Pwwp2a	ENSMUSG00000044950	ENSMUST00000130467,ENSMUST00000094294,ENSMUST00000129229	processed_transcript,protein_coding,processed_transcript	NA,NA,NA	NA:NA,NA:NA,NA:NA	NA,NA,NA	NA,NA,NA	GT:GQ:QUAL:MQ:DP:ADF:ADR:DP4:FI	0/1:127:193:58:49:10,3:8,11:10,8,11,20:2
11	43777001	C	CAAAT	0/1	AAAT,AAAT,AAAT,AAAT	intron_variant&non_coding_transcript_variant,intron_variant,intron_variant,intron_variant	MODIFIER	Adra1b	ENSMUSG00000050541	ENSMUST00000124306,ENSMUST00000139906,ENSMUST00000167574,ENSMUST00000067258	processed_transcript,protein_coding,protein_coding,protein_coding	NA,NA,NA,NA	NA:NA,NA:NA,NA:NA,NA:NA	NA,NA,NA,NA	NA,NA,NA,NA	GT:GQ:QUAL:MQ:DP:ADF:ADR:DP4:FI	0/1:127:222:60:39:12,4:15,8:12,15,4,8:2
11	43783394	CGT	C	0/1	-,-,-,-	intron_variant&non_coding_transcript_variant,intron_variant,intron_variant,intron_variant	MODIFIER	Adra1b	ENSMUSG00000050541	ENSMUST00000124306,ENSMUST00000139906,ENSMUST00000167574,ENSMUST00000067258	processed_transcript,protein_coding,protein_coding,protein_coding	NA,NA,NA,NA	NA:NA,NA:NA,NA:NA,NA:NA	NA,NA,NA,NA	NA,NA,NA,NA	GT:GQ:QUAL:MQ:DP:ADF:ADR:DP4:FI	0/1:127:175:60:42:10,5:4,6:10,4,15,13:2
11	43789546	G	GCA	0/1	CA,CA,CA,CA	intron_variant&non_coding_transcript_variant,intron_variant,intron_variant,intron_variant	MODIFIER	Adra1b	ENSMUSG00000050541	ENSMUST00000124306,ENSMUST00000139906,ENSMUST00000167574,ENSMUST00000067258	processed_transcript,protein_coding,protein_coding,protein_coding	NA,NA,NA,NA	NA:NA,NA:NA,NA:NA,NA:NA	NA,NA,NA,NA	NA,NA,NA,NA	GT:GQ:QUAL:MQ:DP:ADF:ADR:DP4:FI	0/1:127:222:59:41:15,8:9,9:15,9,8,9:2
11	43824506	C	CGT	0/1	GT,GT,GT,GT	intron_variant&non_coding_transcript_variant,intron_variant,intron_variant,intron_variant	MODIFIER	Adra1b	ENSMUSG00000050541	ENSMUST00000124306,ENSMUST00000139906,ENSMUST00000167574,ENSMUST00000067258	processed_transcript,protein_coding,protein_coding,protein_coding	NA,NA,NA,NA	NA:NA,NA:NA,NA:NA,NA:NA	NA,NA,NA,NA	NA,NA,NA,NA	GT:GQ:QUAL:MQ:DP:ADF:ADR:DP4:FI	0/1:127:222:60:35:6,6:6,6:6,6,13,10:2
11	43960713	A	ACC	0/1	CC	intron_variant&non_coding_transcript_variant	MODIFIER	Gm12153	ENSMUSG00000087172	ENSMUST00000148504	lincRNA	NA	NA:NA	NA	NA	GT:GQ:QUAL:MQ:DP:ADF:ADR:DP4:FI	0/1:100:67:60:39:14,5:11,8:14,11,6,8:2
11	43962433	T	TA	0/1	A	intron_variant&non_coding_transcript_variant	MODIFIER	Gm12153	ENSMUSG00000087172	ENSMUST00000148504	lincRNA	NA	NA:NA	NA	NA	GT:GQ:QUAL:MQ:DP:ADF:ADR:DP4:FI	0/1:107:96:60:38:6,10:12,10:6,12,10,10:2
11	43962567	AACACACACAC	A	0/1	-	intron_variant&non_coding_transcript_variant	MODIFIER	Gm12153	ENSMUSG00000087172	ENSMUST00000148504	lincRNA	NA	NA:NA	NA	NA	GT:GQ:QUAL:MQ:DP:ADF:ADR:DP4:FI	0/1:127:222:60:33:5,8:4,3:5,4,16,8:2
11	43969468	G	A	0/1	A	intron_variant&non_coding_transcript_variant	MODIFIER	Gm12153	ENSMUSG00000087172	ENSMUST00000148504	lincRNA	NA	NA:NA	NA	NA	GT:GQ:QUAL:MQ:DP:ADF:ADR:DP4:FI	0/1:127:220:60:37:13,9:8,7:13,8,9,7:2
11	43972962	T	TTCTC	0/1	TCTC	intron_variant&non_coding_transcript_variant	MODIFIER	Gm12153	ENSMUSG00000087172	ENSMUST00000148504	lincRNA	NA	NA:NA	NA	NA	GT:GQ:QUAL:MQ:DP:ADF:ADR:DP4:FI	0/1:127:222:60:36:8,9:5,3:8,5,17,6:2
11	43974561	A	AT	0/1	T	intron_variant&non_coding_transcript_variant	MODIFIER	Gm12153	ENSMUSG00000087172	ENSMUST00000148504	lincRNA	NA	NA:NA	NA	NA	GT:GQ:QUAL:MQ:DP:ADF:ADR:DP4:FI	0/1:58:23.3737:60:52:15,14:13,10:15,13,14,10:2
11	43975603	C	CGTCTAGTGT	0/1	GTCTAGTGT	intron_variant&non_coding_transcript_variant	MODIFIER	Gm12153	ENSMUSG00000087172	ENSMUST00000148504	lincRNA	NA	NA:NA	NA	NA	GT:GQ:QUAL:MQ:DP:ADF:ADR:DP4:FI	0/1:127:222:60:38:5,9:17,7:5,17,9,7:2
11	43986661	G	GGAGAGAGA	0/1	GAGAGAGA	intron_variant&non_coding_transcript_variant	MODIFIER	Gm12153	ENSMUSG00000087172	ENSMUST00000148504	lincRNA	NA	NA:NA	NA	NA	GT:GQ:QUAL:MQ:DP:ADF:ADR:DP4:FI	0/1:127:222:59:39:8,7:8,4:8,8,16,7:2
11	44031425	TGGG	T	0/1	-	intron_variant&non_coding_transcript_variant	MODIFIER	Gm12153	ENSMUSG00000087172	ENSMUST00000148504	lincRNA	NA	NA:NA	NA	NA	GT:GQ:QUAL:MQ:DP:ADF:ADR:DP4:FI	0/1:41:28.3903:60:35:10,5:9,9:10,9,7,9:2
11	44034060	TTAA	T	0/1	-	intron_variant&non_coding_transcript_variant	MODIFIER	Gm12153	ENSMUSG00000087172	ENSMUST00000148504	lincRNA	NA	NA:NA	NA	NA	GT:GQ:QUAL:MQ:DP:ADF:ADR:DP4:FI	0/1:72:42.0529:59:45:10,10:16,9:10,16,10,9:2
11	44052097	G	A	0/1	A	intron_variant&non_coding_transcript_variant	MODIFIER	Gm12153	ENSMUSG00000087172	ENSMUST00000148504	lincRNA	NA	NA:NA	NA	NA	GT:GQ:QUAL:MQ:DP:ADF:ADR:DP4:FI	0/1:127:222:60:48:11,13:7,17:11,7,13,17:2
11	44052870	T	TTTTGTTTG	0/1	TTTGTTTG	intron_variant&non_coding_transcript_variant	MODIFIER	Gm12153	ENSMUSG00000087172	ENSMUST00000148504	lincRNA	NA	NA:NA	NA	NA	GT:GQ:QUAL:MQ:DP:ADF:ADR:DP4:FI	0/1:127:222:60:47:15,9:17,6:15,17,9,6:2
11	44057993	C	A	0/1	A	intron_variant&non_coding_transcript_variant	MODIFIER	Gm12153	ENSMUSG00000087172	ENSMUST00000148504	lincRNA	NA	NA:NA	NA	NA	GT:GQ:QUAL:MQ:DP:ADF:ADR:DP4:FI	0/1:127:222:60:46:16,11:9,8:16,9,12,9:2
11	44064147	TA	T	0/1	-	intron_variant&non_coding_transcript_variant	MODIFIER	Gm12153	ENSMUSG00000087172	ENSMUST00000148504	lincRNA	NA	NA:NA	NA	NA	GT:GQ:QUAL:MQ:DP:ADF:ADR:DP4:FI	0/1:47:19.413:60:28:5,11:7,5:5,7,11,5:2
11	44065948	G	A	0/1	A	intron_variant&non_coding_transcript_variant	MODIFIER	Gm12153	ENSMUSG00000087172	ENSMUST00000148504	lincRNA	NA	NA:NA	NA	NA	GT:GQ:QUAL:MQ:DP:ADF:ADR:DP4:FI	0/1:127:222:60:46:10,10:15,11:10,15,10,11:2
11	44066095	A	AACCAAACCAAAC	0/1	ACCAAACCAAAC	intron_variant&non_coding_transcript_variant	MODIFIER	Gm12153	ENSMUSG00000087172	ENSMUST00000148504	lincRNA	NA	NA:NA	NA	NA	GT:GQ:QUAL:MQ:DP:ADF:ADR:DP4:FI	0/1:127:222:59:59:20,11:15,13:20,15,11,13:2
11	44073866	C	CATTT	0/1	ATTT	intron_variant&non_coding_transcript_variant	MODIFIER	Gm12153	ENSMUSG00000087172	ENSMUST00000148504	lincRNA	NA	NA:NA	NA	NA	GT:GQ:QUAL:MQ:DP:ADF:ADR:DP4:FI	0/1:127:222:60:44:12,14:16,2:12,16,14,2:2
11	44075258	A	T	0/1	T	intron_variant&non_coding_transcript_variant	MODIFIER	Gm12153	ENSMUSG00000087172	ENSMUST00000148504	lincRNA	NA	NA:NA	NA	NA	GT:GQ:QUAL:MQ:DP:ADF:ADR:DP4:FI	0/1:127:222:60:42:5,13:14,10:5,14,13,10:2
11	44076258	A	C	0/1	C	intron_variant&non_coding_transcript_variant	MODIFIER	Gm12153	ENSMUSG00000087172	ENSMUST00000148504	lincRNA	NA	NA:NA	NA	NA	GT:GQ:QUAL:MQ:DP:ADF:ADR:DP4:FI	0/1:127:222:59:62:18,16:18,10:18,18,16,10:2
11	44091078	C	CT	0/1	T	intron_variant&non_coding_transcript_variant	MODIFIER	Gm12153	ENSMUSG00000087172	ENSMUST00000148504	lincRNA	NA	NA:NA	NA	NA	GT:GQ:QUAL:MQ:DP:ADF:ADR:DP4:FI	0/1:55:26.4126:60:44:6,12:18,8:6,18,12,8:2
11	44091278	GGAAGAGGAA	G	0/1	-	intron_variant&non_coding_transcript_variant	MODIFIER	Gm12153	ENSMUSG00000087172	ENSMUST00000148504	lincRNA	NA	NA:NA	NA	NA	GT:GQ:QUAL:MQ:DP:ADF:ADR:DP4:FI	0/1:127:222:59:35:7,6:10,12:7,10,6,12:2
11	44092817	C	CTT	0/1	TT	intron_variant&non_coding_transcript_variant	MODIFIER	Gm12153	ENSMUSG00000087172	ENSMUST00000148504	lincRNA	NA	NA:NA	NA	NA	GT:GQ:QUAL:MQ:DP:ADF:ADR:DP4:FI	0/1:30:26.433:60:48:15,6:14,11:15,14,7,12:2
11	44110852	CGT	C	0/1	-	intron_variant&non_coding_transcript_variant	MODIFIER	Gm12153	ENSMUSG00000087172	ENSMUST00000148504	lincRNA	NA	NA:NA	NA	NA	GT:GQ:QUAL:MQ:DP:ADF:ADR:DP4:FI	0/1:127:194:59:46:9,9:8,8:9,8,17,12:2
11	44267072	G	T	0/1	T	intron_variant&non_coding_transcript_variant	MODIFIER	Gm12154	ENSMUSG00000086738	ENSMUST00000145584	lincRNA	NA	NA:NA	NA	NA	GT:GQ:QUAL:MQ:DP:ADF:ADR:DP4:FI	0/1:127:160:59:32:12,7:6,7:12,6,7,7:2
11	44458997	T	C	0/1	C,C,C,C,C	intron_variant&non_coding_transcript_variant,intron_variant&non_coding_transcript_variant,intron_variant,upstream_gene_variant,intron_variant&non_coding_transcript_variant	MODIFIER	Ublcp1	ENSMUSG00000041231	ENSMUST00000156551,ENSMUST00000136709,ENSMUST00000102795,ENSMUST00000151875,ENSMUST00000129054	processed_transcript,processed_transcript,protein_coding,processed_transcript,processed_transcript	NA,NA,NA,NA,NA	NA:NA,NA:NA,NA:NA,NA:NA,NA:NA	NA,NA,NA,NA,NA	NA,NA,NA,NA,NA	GT:GQ:QUAL:MQ:DP:ADF:ADR:DP4:FI	0/1:127:222:60:48:7,11:14,15:7,14,12,15:2
11	44462932	CA	C	0/1	-,-,-,-,-,-	upstream_gene_variant,intron_variant&non_coding_transcript_variant,intron_variant,downstream_gene_variant,upstream_gene_variant,upstream_gene_variant	MODIFIER	Ublcp1	ENSMUSG00000041231	ENSMUST00000156551,ENSMUST00000136709,ENSMUST00000102795,ENSMUST00000150032,ENSMUST00000151875,ENSMUST00000129054	processed_transcript,processed_transcript,protein_coding,processed_transcript,processed_transcript,processed_transcript	NA,NA,NA,NA,NA,NA	NA:NA,NA:NA,NA:NA,NA:NA,NA:NA,NA:NA	NA,NA,NA,NA,NA,NA	NA,NA,NA,NA,NA,NA	GT:GQ:QUAL:MQ:DP:ADF:ADR:DP4:FI	0/1:127:181:60:45:13,13:13,6:13,13,13,6:2
11	44522912	A	ATG	0/1	TG,TG,TG,TG	intron_variant,intron_variant&non_coding_transcript_variant,intron_variant&non_coding_transcript_variant,intron_variant	MODIFIER	Rnf145	ENSMUSG00000019189	ENSMUST00000019333,ENSMUST00000127907,ENSMUST00000124959,ENSMUST00000101327	protein_coding,processed_transcript,processed_transcript,protein_coding	NA,NA,NA,NA	NA:NA,NA:NA,NA:NA,NA:NA	NA,NA,NA,NA	NA,NA,NA,NA	GT:GQ:QUAL:MQ:DP:ADF:ADR:DP4:FI	0/1:127:222:60:44:7,10:13,7:7,13,11,13:2
11	44528941	A	C	0/1	C,C,C,C	intron_variant,downstream_gene_variant,intron_variant&non_coding_transcript_variant,intron_variant	MODIFIER	Rnf145	ENSMUSG00000019189	ENSMUST00000019333,ENSMUST00000127907,ENSMUST00000124959,ENSMUST00000101327	protein_coding,processed_transcript,processed_transcript,protein_coding	NA,NA,NA,NA	NA:NA,NA:NA,NA:NA,NA:NA	NA,NA,NA,NA	NA,NA,NA,NA	GT:GQ:QUAL:MQ:DP:ADF:ADR:DP4:FI	0/1:42:10.8436:60:43:10,11:18,1:10,18,12,3:2
11	44534247	T	TTTGTTTG	0/1	TTGTTTG,TTGTTTG,TTGTTTG	intron_variant,intron_variant&non_coding_transcript_variant,intron_variant	MODIFIER	Rnf145	ENSMUSG00000019189	ENSMUST00000019333,ENSMUST00000124959,ENSMUST00000101327	protein_coding,processed_transcript,protein_coding	NA,NA,NA	NA:NA,NA:NA,NA:NA	NA,NA,NA	NA,NA,NA	GT:GQ:QUAL:MQ:DP:ADF:ADR:DP4:FI	0/1:127:222:59:54:16,11:19,8:16,19,11,8:2
11	44534265	T	TTTGTTTGC	0/1	TTGTTTGC,TTGTTTGC,TTGTTTGC	intron_variant,intron_variant&non_coding_transcript_variant,intron_variant	MODIFIER	Rnf145	ENSMUSG00000019189	ENSMUST00000019333,ENSMUST00000124959,ENSMUST00000101327	protein_coding,processed_transcript,protein_coding	NA,NA,NA	NA:NA,NA:NA,NA:NA	NA,NA,NA	NA,NA,NA	GT:GQ:QUAL:MQ:DP:ADF:ADR:DP4:FI	0/1:121:90:59:44:13,12:7,9:13,7,12,12:2
11	44536409	TTGTGTGTGTGTG	T	0/1	-,-,-	intron_variant,intron_variant&non_coding_transcript_variant,intron_variant	MODIFIER	Rnf145	ENSMUSG00000019189	ENSMUST00000019333,ENSMUST00000124959,ENSMUST00000101327	protein_coding,processed_transcript,protein_coding	NA,NA,NA	NA:NA,NA:NA,NA:NA	NA,NA,NA	NA,NA,NA	GT:GQ:QUAL:MQ:DP:ADF:ADR:DP4:FI	0/1:127:222:60:44:11,5:9,11:11,9,11,13:2
11	44537500	T	TGCGCGCGCGC	0/1	GCGCGCGCGC,GCGCGCGCGC,GCGCGCGCGC	intron_variant,intron_variant&non_coding_transcript_variant,intron_variant	MODIFIER	Rnf145	ENSMUSG00000019189	ENSMUST00000019333,ENSMUST00000124959,ENSMUST00000101327	protein_coding,processed_transcript,protein_coding	NA,NA,NA	NA:NA,NA:NA,NA:NA	NA,NA,NA	NA,NA,NA	GT:GQ:QUAL:MQ:DP:ADF:ADR:DP4:FI	0/1:127:164:57:51:16,3:14,5:16,14,10,11:2
11	44553295	T	G	0/1	G,G,G,G	intron_variant,downstream_gene_variant,3_prime_UTR_variant,upstream_gene_variant	MODIFIER	Rnf145	ENSMUSG00000019189	ENSMUST00000019333,ENSMUST00000124959,ENSMUST00000101327,ENSMUST00000150257	protein_coding,processed_transcript,protein_coding,processed_transcript	NA,NA,6/6,NA	NA:NA,NA:NA,2532:NA,NA:NA	NA,NA,NA,NA	NA,NA,NA,NA	GT:GQ:QUAL:MQ:DP:ADF:ADR:DP4:FI	0/1:127:222:60:49:10,18:9,12:10,9,18,12:2
11	44553296	C	T	0/1	T,T,T,T	intron_variant,downstream_gene_variant,3_prime_UTR_variant,upstream_gene_variant	MODIFIER	Rnf145	ENSMUSG00000019189	ENSMUST00000019333,ENSMUST00000124959,ENSMUST00000101327,ENSMUST00000150257	protein_coding,processed_transcript,protein_coding,processed_transcript	NA,NA,6/6,NA	NA:NA,NA:NA,2533:NA,NA:NA	NA,NA,NA,NA	NA,NA,NA,NA	GT:GQ:QUAL:MQ:DP:ADF:ADR:DP4:FI	0/1:127:222:60:50:10,19:9,12:10,9,19,12:2
11	44554249	T	TTTAA	0/1	TTAA,TTAA,TTAA	intron_variant,3_prime_UTR_variant,upstream_gene_variant	MODIFIER	Rnf145	ENSMUSG00000019189	ENSMUST00000019333,ENSMUST00000101327,ENSMUST00000150257	protein_coding,protein_coding,processed_transcript	NA,6/6,NA	NA:NA,3486-3487:NA,NA:NA	NA,NA,NA	NA,NA,NA	GT:GQ:QUAL:MQ:DP:ADF:ADR:DP4:FI	0/1:127:222:60:62:24,9:13,14:24,13,10,15:2
11	44590855	T	TTTTGTTTG	0/1	TTTGTTTG	intron_variant&non_coding_transcript_variant	MODIFIER	4930597A21Rik	ENSMUSG00000086501	ENSMUST00000128652	lincRNA	NA	NA:NA	NA	NA	GT:GQ:QUAL:MQ:DP:ADF:ADR:DP4:FI	0/1:74:222:60:48:17,8:10,9:17,10,10,11:2
11	44617450	T	C	0/1	C,C,C,C,C,C,C	5_prime_UTR_variant,5_prime_UTR_variant,upstream_gene_variant,upstream_gene_variant,5_prime_UTR_variant,upstream_gene_variant,upstream_gene_variant	MODIFIER	Ebf1,Ebf1,Gm37695,Ebf1,Ebf1,Ebf1,Ebf1	ENSMUSG00000057098,ENSMUSG00000057098,ENSMUSG00000102563,ENSMUSG00000057098,ENSMUSG00000057098,ENSMUSG00000057098,ENSMUSG00000057098	ENSMUST00000101326,ENSMUST00000081265,ENSMUST00000191765,ENSMUST00000149997,ENSMUST00000109268,ENSMUST00000138452,ENSMUST00000135993	protein_coding,protein_coding,TEC,processed_transcript,protein_coding,processed_transcript,processed_transcript	1/16,1/16,NA,NA,1/16,NA,NA	134:NA,134:NA,NA:NA,NA:NA,134:NA,NA:NA,NA:NA	NA,NA,NA,NA,NA,NA,NA	NA,NA,NA,NA,NA,NA,NA	GT:GQ:QUAL:MQ:DP:ADF:ADR:DP4:FI	0/1:46:14.5235:60:41:11,3:13,10:11,13,4,13:2
11	45186291	A	C	0/1	C,C	intron_variant&non_coding_transcript_variant,downstream_gene_variant	MODIFIER	Gm12160,Gm38087	ENSMUSG00000087089,ENSMUSG00000103248	ENSMUST00000146372,ENSMUST00000193653	lincRNA,TEC	NA,NA	NA:NA,NA:NA	NA,NA	NA,NA	GT:GQ:QUAL:MQ:DP:ADF:ADR:DP4:FI	0/1:65:32.0361:59:25:1,7:11,6:1,11,7,6:2
11	45276277	A	C	0/1	C,C	intron_variant&non_coding_transcript_variant,downstream_gene_variant	MODIFIER	Gm37312,Gm12161	ENSMUSG00000104099,ENSMUSG00000080981	ENSMUST00000195753,ENSMUST00000121454	TEC,processed_pseudogene	NA,NA	NA:NA,NA:NA	NA,NA	NA,NA	GT:GQ:QUAL:MQ:DP:ADF:ADR:DP4:FI	0/1:62:29.7195:57:40:5,12:23,0:5,23,12,0:2
11	45453728	T	G	0/1	G	intron_variant&non_coding_transcript_variant	MODIFIER	Gm12162	ENSMUSG00000085476	ENSMUST00000123422	lincRNA	NA	NA:NA	NA	NA	GT:GQ:QUAL:MQ:DP:ADF:ADR:DP4:FI	0/1:127:96:59:35:17,0:2,16:17,2,0,16:2
11	45814005	T	G	0/1	G,G	intron_variant&non_coding_transcript_variant,downstream_gene_variant	MODIFIER	F630206G17Rik,Gm12163	ENSMUSG00000086686,ENSMUSG00000083017	ENSMUST00000137002,ENSMUST00000121597	processed_transcript,processed_pseudogene	NA,NA	NA:NA,NA:NA	NA,NA	NA,NA	GT:GQ:QUAL:MQ:DP:ADF:ADR:DP4:FI	0/1:45:13.7781:59:39:19,0:9,9:19,9,1,10:2
11	45814012	T	G	0/1	G,G	intron_variant&non_coding_transcript_variant,downstream_gene_variant	MODIFIER	F630206G17Rik,Gm12163	ENSMUSG00000086686,ENSMUSG00000083017	ENSMUST00000137002,ENSMUST00000121597	processed_transcript,processed_pseudogene	NA,NA	NA:NA,NA:NA	NA,NA	NA,NA	GT:GQ:QUAL:MQ:DP:ADF:ADR:DP4:FI	0/1:107:72:58:55:15,3:10,25:15,10,5,25:2
11	47514415	A	C	0/1	C,C	intron_variant&non_coding_transcript_variant,intron_variant	MODIFIER	Sgcd	ENSMUSG00000020354	ENSMUST00000154578,ENSMUST00000109220	processed_transcript,protein_coding	NA,NA	NA:NA,NA:NA	NA,NA	NA,NA	GT:GQ:QUAL:MQ:DP:ADF:ADR:DP4:FI	0/1:52:19.0362:54:41:10,17:13,0:10,13,17,1:2
11	47888618	A	G	0/1	G	intron_variant&non_coding_transcript_variant	MODIFIER	Sgcd	ENSMUSG00000020354	ENSMUST00000128558	processed_transcript	NA	NA:NA	NA	NA	GT:GQ:QUAL:MQ:DP:ADF:ADR:DP4:FI	0/1:59:26.1163:53:29:9,5:2,11:9,2,6,12:2
11	49108266	A	G	0/1	G,G,G,G,G,G,G,G,G,G,G	downstream_gene_variant,intron_variant,intron_variant&non_coding_transcript_variant,downstream_gene_variant,downstream_gene_variant,intron_variant,downstream_gene_variant,intron_variant,intron_variant,downstream_gene_variant,intron_variant	MODIFIER	Olfr1396,Olfr56,Olfr56,Olfr1396,Olfr1396,Olfr56,Olfr1396,Olfr56,Olfr56,Olfr1396,Olfr56	ENSMUSG00000047511,ENSMUSG00000040328,ENSMUSG00000040328,ENSMUSG00000047511,ENSMUSG00000047511,ENSMUSG00000040328,ENSMUSG00000047511,ENSMUSG00000040328,ENSMUSG00000040328,ENSMUSG00000047511,ENSMUSG00000040328	ENSMUST00000218176,ENSMUST00000056759,ENSMUST00000203412,ENSMUST00000060398,ENSMUST00000215553,ENSMUST00000203810,ENSMUST00000203007,ENSMUST00000179282,ENSMUST00000102785,ENSMUST00000109201,ENSMUST00000203149	protein_coding,protein_coding,retained_intron,protein_coding,protein_coding,protein_coding,protein_coding,protein_coding,protein_coding,protein_coding,protein_coding	NA,NA,NA,NA,NA,NA,NA,NA,NA,NA,NA	NA:NA,NA:NA,NA:NA,NA:NA,NA:NA,NA:NA,NA:NA,NA:NA,NA:NA,NA:NA,NA:NA	NA,NA,NA,NA,NA,NA,NA,NA,NA,NA,NA	NA,NA,NA,NA,NA,NA,NA,NA,NA,NA,NA	GT:GQ:QUAL:MQ:DP:ADF:ADR:DP4:FI	0/1:78:44.2647:56:22:4,6:10,1:4,10,6,2:2
11	49497476	T	G	0/1	G,G,G	3_prime_UTR_variant,non_coding_transcript_exon_variant&non_coding_transcript_variant,downstream_gene_variant	MODIFIER	Olfr1385	ENSMUSG00000059729	ENSMUST00000214948,ENSMUST00000216450,ENSMUST00000071807	protein_coding,processed_transcript,protein_coding	3/3,3/3,NA	4392:NA,3135:NA,NA:NA	NA,NA,NA	NA,NA,NA	GT:GQ:QUAL:MQ:DP:ADF:ADR:DP4:FI	0/1:55:22.8159:38:43:19,1:7,15:19,7,2,15:2
11	49673253	C	G	0/1	G,G,G,G	downstream_gene_variant,downstream_gene_variant,downstream_gene_variant,3_prime_UTR_variant	MODIFIER	Cnot6	ENSMUSG00000020362	ENSMUST00000020624,ENSMUST00000145424,ENSMUST00000109183,ENSMUST00000145353	protein_coding,processed_transcript,processed_transcript,protein_coding	NA,NA,NA,12/12	NA:NA,NA:NA,NA:NA,3986:NA	NA,NA,NA,NA	NA,NA,NA,NA	GT:GQ:QUAL:MQ:DP:ADF:ADR:DP4:FI	0/1:45:14.4824:60:48:19,0:15,14:19,15,0,14:2
11	49673257	T	G	0/1	G,G,G,G	downstream_gene_variant,downstream_gene_variant,downstream_gene_variant,3_prime_UTR_variant	MODIFIER	Cnot6	ENSMUSG00000020362	ENSMUST00000020624,ENSMUST00000145424,ENSMUST00000109183,ENSMUST00000145353	protein_coding,processed_transcript,processed_transcript,protein_coding	NA,NA,NA,12/12	NA:NA,NA:NA,NA:NA,3982:NA	NA,NA,NA,NA	NA,NA,NA,NA	GT:GQ:QUAL:MQ:DP:ADF:ADR:DP4:FI	0/1:49:17.3852:60:47:20,1:11,15:20,11,1,15:2
11	49673263	T	G	0/1	G,G,G,G	downstream_gene_variant,downstream_gene_variant,downstream_gene_variant,3_prime_UTR_variant	MODIFIER	Cnot6	ENSMUSG00000020362	ENSMUST00000020624,ENSMUST00000145424,ENSMUST00000109183,ENSMUST00000145353	protein_coding,processed_transcript,processed_transcript,protein_coding	NA,NA,NA,12/12	NA:NA,NA:NA,NA:NA,3976:NA	NA,NA,NA,NA	NA,NA,NA,NA	GT:GQ:QUAL:MQ:DP:ADF:ADR:DP4:FI	0/1:55:23.4152:60:52:20,2:16,14:20,16,2,14:2
11	51843126	CAG	C	0/1	-,-,-,-	intron_variant,intron_variant,non_coding_transcript_exon_variant&non_coding_transcript_variant,intron_variant	MODIFIER	Jade2	ENSMUSG00000020387	ENSMUST00000020655,ENSMUST00000109091,ENSMUST00000151277,ENSMUST00000109090	protein_coding,protein_coding,processed_transcript,protein_coding	NA,NA,3/3,NA	NA:NA,NA:NA,3725-3726:NA,NA:NA	NA,NA,NA,NA	NA,NA,NA,NA	GT:GQ:QUAL:MQ:DP:ADF:ADR:DP4:FI	0/1:116:85:60:43:16,6:4,5:16,4,12,11:2
11	52145699	A	C	0/1	C,C	upstream_gene_variant,intron_variant&non_coding_transcript_variant	MODIFIER	Olfr1373,Gm26551	ENSMUSG00000062204,ENSMUSG00000097219	ENSMUST00000078264,ENSMUST00000181262	protein_coding,lincRNA	NA,NA	NA:NA,NA:NA	NA,NA	NA,NA	GT:GQ:QUAL:MQ:DP:ADF:ADR:DP4:FI	0/1:69:37.9733:55:47:17,10:14,4:17,14,11,5:2
11	52220438	A	G	0/1	G	intron_variant&non_coding_transcript_variant	MODIFIER	Gm26551	ENSMUSG00000097219	ENSMUST00000181262	lincRNA	NA	NA:NA	NA	NA	GT:GQ:QUAL:MQ:DP:ADF:ADR:DP4:FI	0/1:49:18.0636:59:48:22,0:7,17:22,7,0,19:2
11	52367496	A	C	0/1	C,C	intron_variant&NMD_transcript_variant,intron_variant	MODIFIER	Vdac1	ENSMUSG00000020402	ENSMUST00000125694,ENSMUST00000102758	nonsense_mediated_decay,protein_coding	NA,NA	NA:NA,NA:NA	NA,NA	NA,NA	GT:GQ:QUAL:MQ:DP:ADF:ADR:DP4:FI	0/1:46:15.0569:58:36:8,9:18,1:8,18,9,1:2
[truncated: 3,289 more rows]

## Sheet: MinD VEP Cat 0
#chr	pos	ref	alt	genotype(s)	VEP_allele	vep_csq	vep_impact	gName	gID	tID	biotype	exon_#	CDS_pos:AA	SIFT	Grantham	Format	21071_5.JM106.ApcMinD
1	3043943	T	G	0/1	G	intergenic_variant	MODIFIER	NA	NA	NA	NA	NA	NA:NA	NA	NA	GT:GQ:QUAL:MQ:DP:ADF:ADR:DP4:FI	0/1:46:14.483:53:37:15,2:10,10:15,10,2,10:2
[truncated: 15,470 more rows]

## Sheet: MinJ VEP Cat 2
#chr	pos	ref	alt	genotype(s)	VEP_allele	vep_csq	vep_impact	gName	gID	tID	biotype	exon_#	CDS_pos:AA	SIFT	Grantham	Format	21071_4.JM78.ApcMinJ
[truncated: 95 more rows]

[truncated: 2 more sheets: MinJ VEP Cat 1, MinJ VEP Cat 0]
