# Supplementary material for: Integration of genomics, metagenomics, and metabolomics to identify interplay between susceptibility alleles and microbiota in adenoma initiation
Source: BMC Cancer. 2020 Jun 29;20:600. doi: 10.1186/s12885-020-07007-9 (PMC7322931; doi:10.1186/s12885-020-07007-9)
Supplement: Supplementary file 3 — Additional file 3. [file 12885_2020_7007_MOESM3_ESM.xlsx]

## Sheet: Metagenome.environmental.1.0 Me
# This is a submission template for batch deposit of 'Metagenome or environmental; version 1.0' samples to the NCBI BioSample database (http://www.ncbi.nlm.nih.gov/biosample/).
*sample_name	sample_title	bioproject_accession	*organism	host	isolation_source	*collection_date	*geo_loc_name	*lat_lon	Genotype	Treatment	GM	Sex	Timepoint	Sample Number
53_1mo	53_1mo	PRJNA555614	Mouse Gut Metagenome	Mus musculus	Feces	11-JAN-2016	United States: University of Missouri, Columbia	Not collected	C57BL/6J	N/A	GMJAX	M	1 month	Number 1
56_1mo	56_1mo	PRJNA555614	Mouse Gut Metagenome	Mus musculus	Feces	11-JAN-2016	United States: University of Missouri, Columbia	Not collected	C57BL/6J	N/A	GMJAX	F	1 month	Number 2
62_1mo	62_1mo	PRJNA555614	Mouse Gut Metagenome	Mus musculus	Feces	11-JAN-2016	United States: University of Missouri, Columbia	Not collected	C57BL/6J	N/A	GMJAX	F	1 month	Number 3
64_1mo	64_1mo	PRJNA555614	Mouse Gut Metagenome	Mus musculus	Feces	11-JAN-2016	United States: University of Missouri, Columbia	Not collected	C57BL/6J	N/A	GMJAX	M	1 month	Number 4
65_1mo	65_1mo	PRJNA555614	Mouse Gut Metagenome	Mus musculus	Feces	11-JAN-2016	United States: University of Missouri, Columbia	Not collected	C57BL/6J	N/A	GMJAX	M	1 month	Number 5
66_1mo	66_1mo	PRJNA555614	Mouse Gut Metagenome	Mus musculus	Feces	11-JAN-2016	United States: University of Missouri, Columbia	Not collected	C57BL/6J	N/A	GMJAX	M	1 month	Number 6
122_1_mo	122_1_mo	PRJNA555614	Mouse Gut Metagenome	Mus musculus	Feces	31-MAR-2016	United States: University of Missouri, Columbia	Not collected	C57BL/6J	N/A	GMJAX	F	1 month	Number 7
127_1_mo	127_1_mo	PRJNA555614	Mouse Gut Metagenome	Mus musculus	Feces	31-MAR-2016	United States: University of Missouri, Columbia	Not collected	C57BL/6J	N/A	GMJAX	M	1 month	Number 8
128_1_mo	128_1_mo	PRJNA555614	Mouse Gut Metagenome	Mus musculus	Feces	31-MAR-2016	United States: University of Missouri, Columbia	Not collected	C57BL/6J	N/A	GMJAX	M	1 month	Number 9
131_1_mo	131_1_mo	PRJNA555614	Mouse Gut Metagenome	Mus musculus	Feces	31-MAR-2016	United States: University of Missouri, Columbia	Not collected	C57BL/6J	N/A	GMJAX	M	1 month	Number 10
236_1_mo	236_1_mo	PRJNA555614	Mouse Gut Metagenome	Mus musculus	Feces	5-JUL-2016	United States: University of Missouri, Columbia	Not collected	C57BL/6J	N/A	GMJAX	F	1 month	Number 11
241_1_mo	241_1_mo	PRJNA555614	Mouse Gut Metagenome	Mus musculus	Feces	5-JUL-2017	United States: University of Missouri, Columbia	Not collected	C57BL/6J	N/A	GMJAX	M	1 month	Number 12
242_1_mo	242_1_mo	PRJNA555614	Mouse Gut Metagenome	Mus musculus	Feces	5-JUL-2018	United States: University of Missouri, Columbia	Not collected	C57BL/6J	N/A	GMJAX	M	1 month	Number 13
53_3mo	53_3mo	PRJNA555614	Mouse Gut Metagenome	Mus musculus	Feces	14-MAR-2016	United States: University of Missouri, Columbia	Not collected	C57BL/6J	N/A	GMJAX	M	3 month	Number 14
56_3mo	56_3mo	PRJNA555614	Mouse Gut Metagenome	Mus musculus	Feces	14-MAR-2016	United States: University of Missouri, Columbia	Not collected	C57BL/6J	N/A	GMJAX	F	3 month	Number 15
62_3mo	62_3mo	PRJNA555614	Mouse Gut Metagenome	Mus musculus	Feces	14-MAR-2016	United States: University of Missouri, Columbia	Not collected	C57BL/6J	N/A	GMJAX	F	3 month	Number 16
64_3mo	64_3mo	PRJNA555614	Mouse Gut Metagenome	Mus musculus	Feces	14-MAR-2016	United States: University of Missouri, Columbia	Not collected	C57BL/6J	N/A	GMJAX	M	3 month	Number 17
65_3mo	65_3mo	PRJNA555614	Mouse Gut Metagenome	Mus musculus	Feces	14-MAR-2016	United States: University of Missouri, Columbia	Not collected	C57BL/6J	N/A	GMJAX	M	3 month	Number 18
66_3mo	66_3mo	PRJNA555614	Mouse Gut Metagenome	Mus musculus	Feces	14-MAR-2016	United States: University of Missouri, Columbia	Not collected	C57BL/6J	N/A	GMJAX	M	3 month	Number 19
122_3_mo	122_3_mo	PRJNA555614	Mouse Gut Metagenome	Mus musculus	Feces	31-MAY-2016	United States: University of Missouri, Columbia	Not collected	C57BL/6J	N/A	GMJAX	F	3 month	Number 20
127_3_mo	127_3_mo	PRJNA555614	Mouse Gut Metagenome	Mus musculus	Feces	31-MAY-2016	United States: University of Missouri, Columbia	Not collected	C57BL/6J	N/A	GMJAX	M	3 month	Number 21
128_3_mo	128_3_mo	PRJNA555614	Mouse Gut Metagenome	Mus musculus	Feces	31-MAY-2016	United States: University of Missouri, Columbia	Not collected	C57BL/6J	N/A	GMJAX	M	3 month	Number 22
131_3_mo	131_3_mo	PRJNA555614	Mouse Gut Metagenome	Mus musculus	Feces	31-MAY-2016	United States: University of Missouri, Columbia	Not collected	C57BL/6J	N/A	GMJAX	M	3 month	Number 23
236_3_mo	236_3_mo	PRJNA555614	Mouse Gut Metagenome	Mus musculus	Feces	14-SEP-2016	United States: University of Missouri, Columbia	Not collected	C57BL/6J	N/A	GMJAX	F	3 month	Number 24
241_3_mo	241_3_mo	PRJNA555614	Mouse Gut Metagenome	Mus musculus	Feces	14-SEP-2016	United States: University of Missouri, Columbia	Not collected	C57BL/6J	N/A	GMJAX	M	3 month	Number 25
242_3_mo	242_3_mo	PRJNA555614	Mouse Gut Metagenome	Mus musculus	Feces	14-SEP-2016	United States: University of Missouri, Columbia	Not collected	C57BL/6J	N/A	GMJAX	M	3 month	Number 26
64_NE4	64_NE4	PRJNA555614	Mouse Gut Metagenome	Mus musculus	Ileal scrape	14-MAR-2016	United States: University of Missouri, Columbia	Not collected	C57BL/6J	N/A	GMJAX	M	3 month	Number 27
65_NE4	65_NE4	PRJNA555614	Mouse Gut Metagenome	Mus musculus	Ileal scrape	14-MAR-2016	United States: University of Missouri, Columbia	Not collected	C57BL/6J	N/A	GMJAX	M	3 month	Number 28
66_NE4	66_NE4	PRJNA555614	Mouse Gut Metagenome	Mus musculus	Ileal scrape	14-MAR-2016	United States: University of Missouri, Columbia	Not collected	C57BL/6J	N/A	GMJAX	M	3 month	Number 29
53_NE4	53_NE4	PRJNA555614	Mouse Gut Metagenome	Mus musculus	Ileal scrape	14-MAR-2016	United States: University of Missouri, Columbia	Not collected	C57BL/6J	N/A	GMJAX	M	3 month	Number 30
56_NE4	56_NE4	PRJNA555614	Mouse Gut Metagenome	Mus musculus	Ileal scrape	14-MAR-2016	United States: University of Missouri, Columbia	Not collected	C57BL/6J	N/A	GMJAX	F	3 month	Number 31
62_NE4	62_NE4	PRJNA555614	Mouse Gut Metagenome	Mus musculus	Ileal scrape	14-MAR-2016	United States: University of Missouri, Columbia	Not collected	C57BL/6J	N/A	GMJAX	F	3 month	Number 32
131_NE4	131_NE4	PRJNA555614	Mouse Gut Metagenome	Mus musculus	Ileal scrape	31-MAY-2016	United States: University of Missouri, Columbia	Not collected	C57BL/6J	N/A	GMJAX	M	3 month	Number 33
128_NE4	128_NE4	PRJNA555614	Mouse Gut Metagenome	Mus musculus	Ileal scrape	31-MAY-2016	United States: University of Missouri, Columbia	Not collected	C57BL/6J	N/A	GMJAX	M	3 month	Number 34
127_NE4	127_NE4	PRJNA555614	Mouse Gut Metagenome	Mus musculus	Ileal scrape	31-MAY-2016	United States: University of Missouri, Columbia	Not collected	C57BL/6J	N/A	GMJAX	M	3 month	Number 35
122_NE4	122_NE4	PRJNA555614	Mouse Gut Metagenome	Mus musculus	Ileal scrape	31-MAY-2016	United States: University of Missouri, Columbia	Not collected	C57BL/6J	N/A	GMJAX	F	3 month	Number 36
86_1mo	86_1mo	PRJNA555614	Mouse Gut Metagenome	Mus musculus	Feces	11-JAN-2016	United States: University of Missouri, Columbia	Not collected	C57BL/6JD	N/A	GMHSD	F	1 month	Number 37
87_1mo	87_1mo	PRJNA555614	Mouse Gut Metagenome	Mus musculus	Feces	11-JAN-2016	United States: University of Missouri, Columbia	Not collected	C57BL/6JD	N/A	GMHSD	F	1 month	Number 38
89_1mo_	89_1mo_	PRJNA555614	Mouse Gut Metagenome	Mus musculus	Feces	11-JAN-2016	United States: University of Missouri, Columbia	Not collected	C57BL/6JD	N/A	GMHSD	F	1 month	Number 39
90_1mo	90_1mo	PRJNA555614	Mouse Gut Metagenome	Mus musculus	Feces	11-JAN-2016	United States: University of Missouri, Columbia	Not collected	C57BL/6JD	N/A	GMHSD	M	1 month	Number 40
93_1mo	93_1mo	PRJNA555614	Mouse Gut Metagenome	Mus musculus	Feces	11-JAN-2016	United States: University of Missouri, Columbia	Not collected	C57BL/6JD	N/A	GMHSD	F	1 month	Number 41
97_1mo	97_1mo	PRJNA555614	Mouse Gut Metagenome	Mus musculus	Feces	11-JAN-2016	United States: University of Missouri, Columbia	Not collected	C57BL/6JD	N/A	GMHSD	M	1 month	Number 42
134_1_mo	134_1_mo	PRJNA555614	Mouse Gut Metagenome	Mus musculus	Feces	31-MAR-2016	United States: University of Missouri, Columbia	Not collected	C57BL/6JD	N/A	GMHSD	F	1 month	Number 43
136_1_mo	136_1_mo	PRJNA555614	Mouse Gut Metagenome	Mus musculus	Feces	31-MAR-2016	United States: University of Missouri, Columbia	Not collected	C57BL/6JD	N/A	GMHSD	M	1 month	Number 44
137_1_mo	137_1_mo	PRJNA555614	Mouse Gut Metagenome	Mus musculus	Feces	31-MAR-2016	United States: University of Missouri, Columbia	Not collected	C57BL/6JD	N/A	GMHSD	M	1 month	Number 45
142_1_mo	142_1_mo	PRJNA555614	Mouse Gut Metagenome	Mus musculus	Feces	31-MAR-2016	United States: University of Missouri, Columbia	Not collected	C57BL/6JD	N/A	GMHSD	F	1 month	Number 46
143_1_mo	143_1_mo	PRJNA555614	Mouse Gut Metagenome	Mus musculus	Feces	31-MAR-2016	United States: University of Missouri, Columbia	Not collected	C57BL/6JD	N/A	GMHSD	F	1 month	Number 47
152_1_mo	152_1_mo	PRJNA555614	Mouse Gut Metagenome	Mus musculus	Feces	31-MAR-2016	United States: University of Missouri, Columbia	Not collected	C57BL/6JD	N/A	GMHSD	M	1 month	Number 48
153_1_mo	153_1_mo	PRJNA555614	Mouse Gut Metagenome	Mus musculus	Feces	31-MAR-2016	United States: University of Missouri, Columbia	Not collected	C57BL/6JD	N/A	GMHSD	M	1 month	Number 49
156_1_mo	156_1_mo	PRJNA555614	Mouse Gut Metagenome	Mus musculus	Feces	31-MAR-2016	United States: University of Missouri, Columbia	Not collected	C57BL/6JD	N/A	GMHSD	M	1 month	Number 50
275_1_mo	275_1_mo	PRJNA555614	Mouse Gut Metagenome	Mus musculus	Feces	5-JUL-2016	United States: University of Missouri, Columbia	Not collected	C57BL/6JD	N/A	GMHSD	F	1 month	Number 51
277_1_mo	277_1_mo	PRJNA555614	Mouse Gut Metagenome	Mus musculus	Feces	5-JUL-2016	United States: University of Missouri, Columbia	Not collected	C57BL/6JD	N/A	GMHSD	F	1 month	Number 52
278_1_mo	278_1_mo	PRJNA555614	Mouse Gut Metagenome	Mus musculus	Feces	5-JUL-2016	United States: University of Missouri, Columbia	Not collected	C57BL/6JD	N/A	GMHSD	M	1 month	Number 53
281_1_mo	281_1_mo	PRJNA555614	Mouse Gut Metagenome	Mus musculus	Feces	5-JUL-2016	United States: University of Missouri, Columbia	Not collected	C57BL/6JD	N/A	GMHSD	M	1 month	Number 54
282_1_mo	282_1_mo	PRJNA555614	Mouse Gut Metagenome	Mus musculus	Feces	5-JUL-2016	United States: University of Missouri, Columbia	Not collected	C57BL/6JD	N/A	GMHSD	M	1 month	Number 55
86_3mo	86_3mo	PRJNA555614	Mouse Gut Metagenome	Mus musculus	Feces	14-MAR-2016	United States: University of Missouri, Columbia	Not collected	C57BL/6JD	N/A	GMHSD	F	3 month	Number 56
87_3mo	87_3mo	PRJNA555614	Mouse Gut Metagenome	Mus musculus	Feces	14-MAR-2016	United States: University of Missouri, Columbia	Not collected	C57BL/6JD	N/A	GMHSD	F	3 month	Number 57
89_3mo	89_3mo	PRJNA555614	Mouse Gut Metagenome	Mus musculus	Feces	14-MAR-2016	United States: University of Missouri, Columbia	Not collected	C57BL/6JD	N/A	GMHSD	F	3 month	Number 58
90_3mo	90_3mo	PRJNA555614	Mouse Gut Metagenome	Mus musculus	Feces	14-MAR-2016	United States: University of Missouri, Columbia	Not collected	C57BL/6JD	N/A	GMHSD	M	3 month	Number 59
93_3mo	93_3mo	PRJNA555614	Mouse Gut Metagenome	Mus musculus	Feces	14-MAR-2016	United States: University of Missouri, Columbia	Not collected	C57BL/6JD	N/A	GMHSD	F	3 month	Number 60
97_3mo	97_3mo	PRJNA555614	Mouse Gut Metagenome	Mus musculus	Feces	14-MAR-2016	United States: University of Missouri, Columbia	Not collected	C57BL/6JD	N/A	GMHSD	M	3 month	Number 61
134_3_mo	134_3_mo	PRJNA555614	Mouse Gut Metagenome	Mus musculus	Feces	31-MAY-2016	United States: University of Missouri, Columbia	Not collected	C57BL/6JD	N/A	GMHSD	F	3 month	Number 62
136_3_mo	136_3_mo	PRJNA555614	Mouse Gut Metagenome	Mus musculus	Feces	31-MAY-2016	United States: University of Missouri, Columbia	Not collected	C57BL/6JD	N/A	GMHSD	M	3 month	Number 63
142_3_mo	142_3_mo	PRJNA555614	Mouse Gut Metagenome	Mus musculus	Feces	31-MAY-2016	United States: University of Missouri, Columbia	Not collected	C57BL/6JD	N/A	GMHSD	F	3 month	Number 64
143_3_mo	143_3_mo	PRJNA555614	Mouse Gut Metagenome	Mus musculus	Feces	31-MAY-2016	United States: University of Missouri, Columbia	Not collected	C57BL/6JD	N/A	GMHSD	F	3 month	Number 65
152_3_mo	152_3_mo	PRJNA555614	Mouse Gut Metagenome	Mus musculus	Feces	31-MAY-2016	United States: University of Missouri, Columbia	Not collected	C57BL/6JD	N/A	GMHSD	M	3 month	Number 66
153_3_mo	153_3_mo	PRJNA555614	Mouse Gut Metagenome	Mus musculus	Feces	31-MAY-2016	United States: University of Missouri, Columbia	Not collected	C57BL/6JD	N/A	GMHSD	M	3 month	Number 67
156_3_mo	156_3_mo	PRJNA555614	Mouse Gut Metagenome	Mus musculus	Feces	31-MAY-2016	United States: University of Missouri, Columbia	Not collected	C57BL/6JD	N/A	GMHSD	M	3 month	Number 68
275_3_mo	275_3_mo	PRJNA555614	Mouse Gut Metagenome	Mus musculus	Feces	14-SEP-2016	United States: University of Missouri, Columbia	Not collected	C57BL/6JD	N/A	GMHSD	F	3 month	Number 69
277_3_mo	277_3_mo	PRJNA555614	Mouse Gut Metagenome	Mus musculus	Feces	14-SEP-2016	United States: University of Missouri, Columbia	Not collected	C57BL/6JD	N/A	GMHSD	F	3 month	Number 70
278_3_mo	278_3_mo	PRJNA555614	Mouse Gut Metagenome	Mus musculus	Feces	14-SEP-2016	United States: University of Missouri, Columbia	Not collected	C57BL/6JD	N/A	GMHSD	M	3 month	Number 71
281_3_mo	281_3_mo	PRJNA555614	Mouse Gut Metagenome	Mus musculus	Feces	14-SEP-2016	United States: University of Missouri, Columbia	Not collected	C57BL/6JD	N/A	GMHSD	M	3 month	Number 72
282_3_mo	282_3_mo	PRJNA555614	Mouse Gut Metagenome	Mus musculus	Feces	14-SEP-2016	United States: University of Missouri, Columbia	Not collected	C57BL/6JD	N/A	GMHSD	M	3 month	Number 73
86_NE4	86_NE4	PRJNA555614	Mouse Gut Metagenome	Mus musculus	Feces	14-MAR-2016	United States: University of Missouri, Columbia	Not collected	C57BL/6JD	N/A	GMHSD	F	3 month	Number 74
87_NE4	87_NE4	PRJNA555614	Mouse Gut Metagenome	Mus musculus	Feces	14-MAR-2016	United States: University of Missouri, Columbia	Not collected	C57BL/6JD	N/A	GMHSD	F	3 month	Number 75
89_NE4	89_NE4	PRJNA555614	Mouse Gut Metagenome	Mus musculus	Feces	14-MAR-2016	United States: University of Missouri, Columbia	Not collected	C57BL/6JD	N/A	GMHSD	F	3 month	Number 76
90_NE4	90_NE4	PRJNA555614	Mouse Gut Metagenome	Mus musculus	Feces	14-MAR-2016	United States: University of Missouri, Columbia	Not collected	C57BL/6JD	N/A	GMHSD	M	3 month	Number 77
93_NE4	93_NE4	PRJNA555614	Mouse Gut Metagenome	Mus musculus	Feces	14-MAR-2016	United States: University of Missouri, Columbia	Not collected	C57BL/6JD	N/A	GMHSD	F	3 month	Number 78
97_NE4	97_NE4	PRJNA555614	Mouse Gut Metagenome	Mus musculus	Feces	14-MAR-2016	United States: University of Missouri, Columbia	Not collected	C57BL/6JD	N/A	GMHSD	M	3 month	Number 79
152_NE4	152_NE4	PRJNA555614	Mouse Gut Metagenome	Mus musculus	Feces	31-MAY-2016	United States: University of Missouri, Columbia	Not collected	C57BL/6JD	N/A	GMHSD	M	3 month	Number 80
143_NE4	143_NE4	PRJNA555614	Mouse Gut Metagenome	Mus musculus	Feces	31-MAY-2016	United States: University of Missouri, Columbia	Not collected	C57BL/6JD	N/A	GMHSD	F	3 month	Number 81
142_NE4	142_NE4	PRJNA555614	Mouse Gut Metagenome	Mus musculus	Feces	31-MAY-2016	United States: University of Missouri, Columbia	Not collected	C57BL/6JD	N/A	GMHSD	F	3 month	Number 82
136_NE4	136_NE4	PRJNA555614	Mouse Gut Metagenome	Mus musculus	Feces	31-MAY-2016	United States: University of Missouri, Columbia	Not collected	C57BL/6JD	N/A	GMHSD	M	3 month	Number 83
134_NE4	134_NE4	PRJNA555614	Mouse Gut Metagenome	Mus musculus	Feces	31-MAY-2016	United States: University of Missouri, Columbia	Not collected	C57BL/6JD	N/A	GMHSD	F	3 month	Number 84
153_NE4	153_NE4	PRJNA555614	Mouse Gut Metagenome	Mus musculus	Feces	31-MAY-2016	United States: University of Missouri, Columbia	Not collected	C57BL/6JD	N/A	GMHSD	M	3 month	Number 85
71_1mo	71_1mo	PRJNA555614	Mouse Gut Metagenome	Mus musculus	Feces	11-JAN-2016	United States: University of Missouri, Columbia	Not collected	C57BL/6J	N/A	GMJAX	F	1 month	Number 86
72_1mo	72_1mo	PRJNA555614	Mouse Gut Metagenome	Mus musculus	Feces	11-JAN-2016	United States: University of Missouri, Columbia	Not collected	C57BL/6J	N/A	GMJAX	F	1 month	Number 87
73_1mo	73_1mo	PRJNA555614	Mouse Gut Metagenome	Mus musculus	Feces	11-JAN-2016	United States: University of Missouri, Columbia	Not collected	C57BL/6J	N/A	GMJAX	M	1 month	Number 88
75_1mo	75_1mo	PRJNA555614	Mouse Gut Metagenome	Mus musculus	Feces	11-JAN-2016	United States: University of Missouri, Columbia	Not collected	C57BL/6J	N/A	GMJAX	M	1 month	Number 89
76_1mo	76_1mo	PRJNA555614	Mouse Gut Metagenome	Mus musculus	Feces	11-JAN-2016	United States: University of Missouri, Columbia	Not collected	C57BL/6J	N/A	GMJAX	M	1 month	Number 90
77_1mo	77_1mo	PRJNA555614	Mouse Gut Metagenome	Mus musculus	Feces	11-JAN-2016	United States: University of Missouri, Columbia	Not collected	C57BL/6J	N/A	GMJAX	M	1 month	Number 91
78_1mo	78_1mo	PRJNA555614	Mouse Gut Metagenome	Mus musculus	Feces	11-JAN-2016	United States: University of Missouri, Columbia	Not collected	C57BL/6J	N/A	GMJAX	F	1 month	Number 92
79_1mo_	79_1mo_	PRJNA555614	Mouse Gut Metagenome	Mus musculus	Feces	11-JAN-2016	United States: University of Missouri, Columbia	Not collected	C57BL/6J	N/A	GMJAX	F	1 month	Number 93
84_1mo	84_1mo	PRJNA555614	Mouse Gut Metagenome	Mus musculus	Feces	11-JAN-2016	United States: University of Missouri, Columbia	Not collected	C57BL/6J	N/A	GMJAX	M	1 month	Number 94
168_1_mo	168_1_mo	PRJNA555614	Mouse Gut Metagenome	Mus musculus	Feces	31-MAR-2016	United States: University of Missouri, Columbia	Not collected	C57BL/6J	N/A	GMJAX	F	1 month	Number 95
169_1_mo	169_1_mo	PRJNA555614	Mouse Gut Metagenome	Mus musculus	Feces	31-MAR-2016	United States: University of Missouri, Columbia	Not collected	C57BL/6J	N/A	GMJAX	M	1 month	Number 96
170_1_mo	170_1_mo	PRJNA555614	Mouse Gut Metagenome	Mus musculus	Feces	31-MAR-2016	United States: University of Missouri, Columbia	Not collected	C57BL/6J	N/A	GMJAX	M	1 month	Number 97
177_1_mo	177_1_mo	PRJNA555614	Mouse Gut Metagenome	Mus musculus	Feces	31-MAR-2016	United States: University of Missouri, Columbia	Not collected	C57BL/6J	N/A	GMJAX	F	1 month	Number 98
178_1_mo	178_1_mo	PRJNA555614	Mouse Gut Metagenome	Mus musculus	Feces	31-MAR-2016	United States: University of Missouri, Columbia	Not collected	C57BL/6J	N/A	GMJAX	F	1 month	Number 99
179_1_mo	179_1_mo	PRJNA555614	Mouse Gut Metagenome	Mus musculus	Feces	31-MAR-2016	United States: University of Missouri, Columbia	Not collected	C57BL/6J	N/A	GMJAX	M	1 month	Number 100
245_1_mo	245_1_mo	PRJNA555614	Mouse Gut Metagenome	Mus musculus	Feces	5-JUL-2016	United States: University of Missouri, Columbia	Not collected	C57BL/6J	N/A	GMJAX	F	1 month	Number 101
246_1mo	246_1mo	PRJNA555614	Mouse Gut Metagenome	Mus musculus	Feces	5-JUL-2016	United States: University of Missouri, Columbia	Not collected	C57BL/6J	N/A	GMJAX	F	1 month	Number 102
247_1_mo	247_1_mo	PRJNA555614	Mouse Gut Metagenome	Mus musculus	Feces	5-JUL-2016	United States: University of Missouri, Columbia	Not collected	C57BL/6J	N/A	GMJAX	F	1 month	Number 103
248_1_mo	248_1_mo	PRJNA555614	Mouse Gut Metagenome	Mus musculus	Feces	5-JUL-2016	United States: University of Missouri, Columbia	Not collected	C57BL/6J	N/A	GMJAX	M	1 month	Number 104
250_1_mo	250_1_mo	PRJNA555614	Mouse Gut Metagenome	Mus musculus	Feces	5-JUL-2016	United States: University of Missouri, Columbia	Not collected	C57BL/6J	N/A	GMJAX	F	1 month	Number 105
71_3mo	71_3mo	PRJNA555614	Mouse Gut Metagenome	Mus musculus	Feces	14-MAR-2016	United States: University of Missouri, Columbia	Not collected	C57BL/6J	N/A	GMJAX	F	3 month	Number 106
72_3mo	72_3mo	PRJNA555614	Mouse Gut Metagenome	Mus musculus	Feces	14-MAR-2016	United States: University of Missouri, Columbia	Not collected	C57BL/6J	N/A	GMJAX	F	3 month	Number 107
73_3mo	73_3mo	PRJNA555614	Mouse Gut Metagenome	Mus musculus	Feces	14-MAR-2016	United States: University of Missouri, Columbia	Not collected	C57BL/6J	N/A	GMJAX	M	3 month	Number 108
75_3mo	75_3mo	PRJNA555614	Mouse Gut Metagenome	Mus musculus	Feces	14-MAR-2016	United States: University of Missouri, Columbia	Not collected	C57BL/6J	N/A	GMJAX	M	3 month	Number 109
76_3mo	76_3mo	PRJNA555614	Mouse Gut Metagenome	Mus musculus	Feces	14-MAR-2016	United States: University of Missouri, Columbia	Not collected	C57BL/6J	N/A	GMJAX	M	3 month	Number 110
77_3mo	77_3mo	PRJNA555614	Mouse Gut Metagenome	Mus musculus	Feces	14-MAR-2016	United States: University of Missouri, Columbia	Not collected	C57BL/6J	N/A	GMJAX	M	3 month	Number 111
78_3mo	78_3mo	PRJNA555614	Mouse Gut Metagenome	Mus musculus	Feces	14-MAR-2016	United States: University of Missouri, Columbia	Not collected	C57BL/6J	N/A	GMJAX	F	3 month	Number 112
79_3mo	79_3mo	PRJNA555614	Mouse Gut Metagenome	Mus musculus	Feces	14-MAR-2016	United States: University of Missouri, Columbia	Not collected	C57BL/6J	N/A	GMJAX	F	3 month	Number 113
84_3mo	84_3mo	PRJNA555614	Mouse Gut Metagenome	Mus musculus	Feces	14-MAR-2016	United States: University of Missouri, Columbia	Not collected	C57BL/6J	N/A	GMJAX	M	3 month	Number 114
168_3_mo	168_3_mo	PRJNA555614	Mouse Gut Metagenome	Mus musculus	Feces	31-MAY-2016	United States: University of Missouri, Columbia	Not collected	C57BL/6J	N/A	GMJAX	F	3 month	Number 115
169_3_mo	169_3_mo	PRJNA555614	Mouse Gut Metagenome	Mus musculus	Feces	31-MAY-2016	United States: University of Missouri, Columbia	Not collected	C57BL/6J	N/A	GMJAX	M	3 month	Number 116
170_3_mo	170_3_mo	PRJNA555614	Mouse Gut Metagenome	Mus musculus	Feces	31-MAY-2016	United States: University of Missouri, Columbia	Not collected	C57BL/6J	N/A	GMJAX	M	3 month	Number 117
177_3_mo	177_3_mo	PRJNA555614	Mouse Gut Metagenome	Mus musculus	Feces	31-MAY-2016	United States: University of Missouri, Columbia	Not collected	C57BL/6J	N/A	GMJAX	F	3 month	Number 118
178_3_mo	178_3_mo	PRJNA555614	Mouse Gut Metagenome	Mus musculus	Feces	31-MAY-2016	United States: University of Missouri, Columbia	Not collected	C57BL/6J	N/A	GMJAX	F	3 month	Number 119
179_3_mo	179_3_mo	PRJNA555614	Mouse Gut Metagenome	Mus musculus	Feces	31-MAY-2016	United States: University of Missouri, Columbia	Not collected	C57BL/6J	N/A	GMJAX	M	3 month	Number 120
245_3_mo	245_3_mo	PRJNA555614	Mouse Gut Metagenome	Mus musculus	Feces	14-SEP-2016	United States: University of Missouri, Columbia	Not collected	C57BL/6J	N/A	GMJAX	F	3 month	Number 121
246_3_mo	246_3_mo	PRJNA555614	Mouse Gut Metagenome	Mus musculus	Feces	14-SEP-2016	United States: University of Missouri, Columbia	Not collected	C57BL/6J	N/A	GMJAX	F	3 month	Number 122
247_3_mo	247_3_mo	PRJNA555614	Mouse Gut Metagenome	Mus musculus	Feces	14-SEP-2016	United States: University of Missouri, Columbia	Not collected	C57BL/6J	N/A	GMJAX	F	3 month	Number 123
248_3_mo	248_3_mo	PRJNA555614	Mouse Gut Metagenome	Mus musculus	Feces	14-SEP-2016	United States: University of Missouri, Columbia	Not collected	C57BL/6J	N/A	GMJAX	M	3 month	Number 124
250_3_mo	250_3_mo	PRJNA555614	Mouse Gut Metagenome	Mus musculus	Feces	14-SEP-2016	United States: University of Missouri, Columbia	Not collected	C57BL/6J	N/A	GMJAX	F	3 month	Number 125
76_NE4	76_NE4	PRJNA555614	Mouse Gut Metagenome	Mus musculus	Ileal scrape	14-MAR-2016	United States: University of Missouri, Columbia	Not collected	C57BL/6J	N/A	GMJAX	M	3 month	Number 126
77_NE4	77_NE4	PRJNA555614	Mouse Gut Metagenome	Mus musculus	Ileal scrape	14-MAR-2016	United States: University of Missouri, Columbia	Not collected	C57BL/6J	N/A	GMJAX	M	3 month	Number 127
78_NE4	78_NE4	PRJNA555614	Mouse Gut Metagenome	Mus musculus	Ileal scrape	14-MAR-2016	United States: University of Missouri, Columbia	Not collected	C57BL/6J	N/A	GMJAX	F	3 month	Number 128
84_NE4	84_NE4	PRJNA555614	Mouse Gut Metagenome	Mus musculus	Ileal scrape	14-MAR-2016	United States: University of Missouri, Columbia	Not collected	C57BL/6J	N/A	GMJAX	M	3 month	Number 129
71_NE4	71_NE4	PRJNA555614	Mouse Gut Metagenome	Mus musculus	Ileal scrape	14-MAR-2016	United States: University of Missouri, Columbia	Not collected	C57BL/6J	N/A	GMJAX	F	3 month	Number 130
72_NE4	72_NE4	PRJNA555614	Mouse Gut Metagenome	Mus musculus	Ileal scrape	14-MAR-2016	United States: University of Missouri, Columbia	Not collected	C57BL/6J	N/A	GMJAX	F	3 month	Number 131
73_NE4	73_NE4	PRJNA555614	Mouse Gut Metagenome	Mus musculus	Ileal scrape	14-MAR-2016	United States: University of Missouri, Columbia	Not collected	C57BL/6J	N/A	GMJAX	M	3 month	Number 132
75_NE4	75_NE4	PRJNA555614	Mouse Gut Metagenome	Mus musculus	Ileal scrape	14-MAR-2016	United States: University of Missouri, Columbia	Not collected	C57BL/6J	N/A	GMJAX	M	3 month	Number 133
79_NE4	79_NE4	PRJNA555614	Mouse Gut Metagenome	Mus musculus	Ileal scrape	14-MAR-2016	United States: University of Missouri, Columbia	Not collected	C57BL/6J	N/A	GMJAX	F	3 month	Number 134
179_NE4	179_NE4	PRJNA555614	Mouse Gut Metagenome	Mus musculus	Ileal scrape	31-MAY-2016	United States: University of Missouri, Columbia	Not collected	C57BL/6J	N/A	GMJAX	M	3 month	Number 135
178_NE4	178_NE4	PRJNA555614	Mouse Gut Metagenome	Mus musculus	Ileal scrape	31-MAY-2016	United States: University of Missouri, Columbia	Not collected	C57BL/6J	N/A	GMJAX	F	3 month	Number 136
177_NE4	177_NE4	PRJNA555614	Mouse Gut Metagenome	Mus musculus	Ileal scrape	31-MAY-2016	United States: University of Missouri, Columbia	Not collected	C57BL/6J	N/A	GMJAX	F	3 month	Number 137
170_NE4	170_NE4	PRJNA555614	Mouse Gut Metagenome	Mus musculus	Ileal scrape	31-MAY-2016	United States: University of Missouri, Columbia	Not collected	C57BL/6J	N/A	GMJAX	M	3 month	Number 138
169_NE4	169_NE4	PRJNA555614	Mouse Gut Metagenome	Mus musculus	Ileal scrape	31-MAY-2016	United States: University of Missouri, Columbia	Not collected	C57BL/6J	N/A	GMJAX	M	3 month	Number 139
168_NE4	168_NE4	PRJNA555614	Mouse Gut Metagenome	Mus musculus	Ileal scrape	31-MAY-2016	United States: University of Missouri, Columbia	Not collected	C57BL/6J	N/A	GMJAX	F	3 month	Number 140
106_1mo	106_1mo	PRJNA555614	Mouse Gut Metagenome	Mus musculus	Feces	11-JAN-2016	United States: University of Missouri, Columbia	Not collected	C57BL/6JD	N/A	GMHSD	F	1 month	Number 141
107_1mo	107_1mo	PRJNA555614	Mouse Gut Metagenome	Mus musculus	Feces	11-JAN-2016	United States: University of Missouri, Columbia	Not collected	C57BL/6JD	N/A	GMHSD	F	1 month	Number 142
110_1mo	110_1mo	PRJNA555614	Mouse Gut Metagenome	Mus musculus	Feces	11-JAN-2016	United States: University of Missouri, Columbia	Not collected	C57BL/6JD	N/A	GMHSD	M	1 month	Number 143
111_1mo	111_1mo	PRJNA555614	Mouse Gut Metagenome	Mus musculus	Feces	11-JAN-2016	United States: University of Missouri, Columbia	Not collected	C57BL/6JD	N/A	GMHSD	M	1 month	Number 144
112_1mo	112_1mo	PRJNA555614	Mouse Gut Metagenome	Mus musculus	Feces	11-JAN-2016	United States: University of Missouri, Columbia	Not collected	C57BL/6JD	N/A	GMHSD	M	1 month	Number 145
114_1mo	114_1mo	PRJNA555614	Mouse Gut Metagenome	Mus musculus	Feces	11-JAN-2016	United States: University of Missouri, Columbia	Not collected	C57BL/6JD	N/A	GMHSD	M	1 month	Number 146
171_1_mo	171_1_mo	PRJNA555614	Mouse Gut Metagenome	Mus musculus	Feces	31-MAR-2016	United States: University of Missouri, Columbia	Not collected	C57BL/6JD	N/A	GMHSD	F	1 month	Number 147
172_1_mo	172_1_mo	PRJNA555614	Mouse Gut Metagenome	Mus musculus	Feces	31-MAR-2016	United States: University of Missouri, Columbia	Not collected	C57BL/6JD	N/A	GMHSD	M	1 month	Number 148
173_1_mo	173_1_mo	PRJNA555614	Mouse Gut Metagenome	Mus musculus	Feces	31-MAR-2016	United States: University of Missouri, Columbia	Not collected	C57BL/6JD	N/A	GMHSD	M	1 month	Number 149
271_1_mo	271_1_mo	PRJNA555614	Mouse Gut Metagenome	Mus musculus	Feces	5-JUL-2016	United States: University of Missouri, Columbia	Not collected	C57BL/6JD	N/A	GMHSD	F	1 month	Number 150
272_1_mo	272_1_mo	PRJNA555614	Mouse Gut Metagenome	Mus musculus	Feces	5-JUL-2016	United States: University of Missouri, Columbia	Not collected	C57BL/6JD	N/A	GMHSD	M	1 month	Number 151
273_1_mo	273_1_mo	PRJNA555614	Mouse Gut Metagenome	Mus musculus	Feces	5-JUL-2016	United States: University of Missouri, Columbia	Not collected	C57BL/6JD	N/A	GMHSD	M	1 month	Number 152
106_3mo	106_3mo	PRJNA555614	Mouse Gut Metagenome	Mus musculus	Feces	14-MAR-2016	United States: University of Missouri, Columbia	Not collected	C57BL/6JD	N/A	GMHSD	F	3 month	Number 153
107_3mo	107_3mo	PRJNA555614	Mouse Gut Metagenome	Mus musculus	Feces	14-MAR-2016	United States: University of Missouri, Columbia	Not collected	C57BL/6JD	N/A	GMHSD	F	3 month	Number 154
110_3mo	110_3mo	PRJNA555614	Mouse Gut Metagenome	Mus musculus	Feces	14-MAR-2016	United States: University of Missouri, Columbia	Not collected	C57BL/6JD	N/A	GMHSD	M	3 month	Number 155
111_3mo	111_3mo	PRJNA555614	Mouse Gut Metagenome	Mus musculus	Feces	14-MAR-2016	United States: University of Missouri, Columbia	Not collected	C57BL/6JD	N/A	GMHSD	M	3 month	Number 156
112_3mo	112_3mo	PRJNA555614	Mouse Gut Metagenome	Mus musculus	Feces	14-MAR-2016	United States: University of Missouri, Columbia	Not collected	C57BL/6JD	N/A	GMHSD	M	3 month	Number 157
114_3mo	114_3mo	PRJNA555614	Mouse Gut Metagenome	Mus musculus	Feces	14-MAR-2016	United States: University of Missouri, Columbia	Not collected	C57BL/6JD	N/A	GMHSD	M	3 month	Number 158
171_3_mo	171_3_mo	PRJNA555614	Mouse Gut Metagenome	Mus musculus	Feces	31-MAY-2016	United States: University of Missouri, Columbia	Not collected	C57BL/6JD	N/A	GMHSD	F	3 month	Number 159
271_3_mo	271_3_mo	PRJNA555614	Mouse Gut Metagenome	Mus musculus	Feces	14-SEP-2016	United States: University of Missouri, Columbia	Not collected	C57BL/6JD	N/A	GMHSD	F	3 month	Number 160
272_3_mo	272_3_mo	PRJNA555614	Mouse Gut Metagenome	Mus musculus	Feces	14-SEP-2016	United States: University of Missouri, Columbia	Not collected	C57BL/6JD	N/A	GMHSD	M	3 month	Number 161
273_3_mo	273_3_mo	PRJNA555614	Mouse Gut Metagenome	Mus musculus	Feces	14-SEP-2016	United States: University of Missouri, Columbia	Not collected	C57BL/6JD	N/A	GMHSD	M	3 month	Number 162
106_NE4	106_NE4	PRJNA555614	Mouse Gut Metagenome	Mus musculus	Ileal scrape	14-MAR-2016	United States: University of Missouri, Columbia	Not collected	C57BL/6JD	N/A	GMHSD	F	3 month	Number 163
107_NE4	107_NE4	PRJNA555614	Mouse Gut Metagenome	Mus musculus	Ileal scrape	14-MAR-2016	United States: University of Missouri, Columbia	Not collected	C57BL/6JD	N/A	GMHSD	F	3 month	Number 164
110_NE4	110_NE4	PRJNA555614	Mouse Gut Metagenome	Mus musculus	Ileal scrape	14-MAR-2016	United States: University of Missouri, Columbia	Not collected	C57BL/6JD	N/A	GMHSD	M	3 month	Number 165
111_NE4	111_NE4	PRJNA555614	Mouse Gut Metagenome	Mus musculus	Ileal scrape	14-MAR-2016	United States: University of Missouri, Columbia	Not collected	C57BL/6JD	N/A	GMHSD	M	3 month	Number 166
112_NE4	112_NE4	PRJNA555614	Mouse Gut Metagenome	Mus musculus	Ileal scrape	14-MAR-2016	United States: University of Missouri, Columbia	Not collected	C57BL/6JD	N/A	GMHSD	M	3 month	Number 167
114_NE4	114_NE4	PRJNA555614	Mouse Gut Metagenome	Mus musculus	Ileal scrape	14-MAR-2016	United States: University of Missouri, Columbia	Not collected	C57BL/6JD	N/A	GMHSD	M	3 month	Number 168
171_NE4	171_NE4	PRJNA555614	Mouse Gut Metagenome	Mus musculus	Ileal scrape	31-MAY-2016	United States: University of Missouri, Columbia	Not collected	C57BL/6JD	N/A	GMHSD	F	3 month	Number 169
272_NE4	272_NE4	PRJNA555614	Mouse Gut Metagenome	Mus musculus	Ileal scrape	14-SEP-2016	United States: University of Missouri, Columbia	Not collected	C57BL/6JD	N/A	GMHSD	M	3 month	Number 170
271_NE4	271_NE4	PRJNA555614	Mouse Gut Metagenome	Mus musculus	Ileal scrape	14-SEP-2016	United States: University of Missouri, Columbia	Not collected	C57BL/6JD	N/A	GMHSD	F	3 month	Number 171
